# Supplementary material for: Bioinformatic validation and machine learning-based exploration of purine metabolism-related gene signatures in the context of immunotherapeutic strategies for nonspecific orbital inflammation
Source: Front Immunol. 2024 Mar 28;15:1318316. doi: 10.3389/fimmu.2024.1318316 (PMC11007227; doi:10.3389/fimmu.2024.1318316)
Supplement: Supplementary file 2 [file DataSheet_2.xls]

## Sheet: diff
Gene	conMean	treatMean	pvalue	Type
NUDT9	5.05421	4.83502	0.0384955	Down
NUDT5	4.61609	4.387	0.013856	Down
PGM1	6.82016	5.11967	4.91153e-12	Down
PRPS2	3.04223	2.61243	5.30725e-06	Down
PRPS1	5.54838	5.06068	1.71926e-05	Down
PFAS	4.43236	4.12717	0.0336785	Down
APRT	6.21405	6.4118	0.0446497	Up
NT5C1A	3.04721	3.35269	0.000800619	Up
NT5C	5.80891	6.21931	5.39996e-05	Up
NT5C3A	4.92135	4.5528	0.0144257	Down
NT5C3B	6.62176	6.24262	6.39511e-05	Down
NT5E	4.74475	4.20669	7.38585e-07	Down
PNP	4.24091	4.71807	0.00302918	Up
HPRT1	2.78897	2.57978	0.0232759	Down
IMPDH2	7.64224	7.17605	2.57669e-05	Down
NME7	3.63923	3.46462	0.00656152	Down
NME3	6.01418	6.30849	0.0170858	Up
ENTPD1	4.66864	5.3182	2.37026e-06	Up
ENTPD4	5.36955	5.68432	0.0130383	Up
ENTPD5	4.14818	3.97002	0.00275566	Down
NUDT16	4.80659	4.56973	0.000105271	Down
ITPA	5.26409	5.54508	0.000854656	Up
XDH	2.9072	3.23629	0.0118919	Up
GMPS	4.59489	4.30735	0.00641944	Down
GMPR	5.17631	5.49169	0.047824	Up
PKM	6.70438	7.20427	2.14213e-07	Up
PKLR	3.17805	3.3862	0.00292376	Up
RRM2B	3.29807	2.88869	0.0020648	Down
RRM2	2.33454	3.11968	1.56675e-07	Up
TWISTNB	2.49679	2.26889	0.00685493	Down
POLR1E	4.63932	4.73189	0.0398729	Up
POLR2C	6.07429	5.65409	8.56915e-07	Down
POLR2E	7.68514	7.15864	3.46527e-09	Down
POLR2G	6.02285	5.63915	0.00159477	Down
POLR2I	8.12014	7.4784	8.56685e-07	Down
POLR2L	7.02922	6.79387	0.0151664	Down
POLR2J	9.25466	8.90959	0.00858461	Down
POLR2J2	6.85273	7.54754	7.80828e-07	Up
POLR2K	5.67821	4.73328	2.05418e-10	Down
POLR3A	3.56073	3.69875	0.000502472	Up
POLR3B	2.66691	2.43949	2.61845e-05	Down
POLR3C	4.50954	4.21044	0.0018271	Down
POLR3D	4.504	4.81381	0.000559693	Up
POLR3K	4.42506	4.74902	0.0066339	Up
POLR1D	5.35156	4.80417	0.00187254	Down
POLR3GL	5.04615	4.66476	3.54237e-05	Down
POLR3F	2.63741	2.30744	0.00026619	Down
POLA1	4.53488	3.91992	2.1587e-05	Down
POLA2	4.32925	4.64513	2.75614e-07	Up
POLD1	4.59024	4.991	0.000178505	Up
POLD2	6.68064	6.48556	0.0157841	Down
POLD4	6.53732	7.17998	8.27228e-09	Up
POLE	5.77511	6.2398	0.000200285	Up
POLE3	3.16862	2.66173	0.00125653	Down
POLE4	4.8639	4.42842	1.82106e-11	Down
ADCY2	3.42316	2.92678	2.12963e-06	Down
ADCY5	5.13197	4.67297	2.05459e-06	Down
ADCY9	6.47749	6.24979	0.000523234	Down
GUCY1A2	3.54186	2.9821	2.02104e-07	Down
GUCY1A3	5.95649	5.21321	1.77637e-05	Down
GUCY1B3	4.6078	4.2277	0.00986322	Down
GUCY2C	3.33577	3.55136	0.0336785	Up
GUCY2D	3.45083	3.8295	0.0107234	Up
NPR1	6.58505	6.16887	0.0029585	Down
NPR2	5.62428	4.77783	3.32145e-08	Down
PDE1A	2.51948	2.30725	0.00348601	Down
PDE2A	5.99636	5.09189	1.33178e-06	Down
PDE3B	4.43202	3.314	5.25381e-09	Down
PDE5A	4.68252	4.1284	1.83527e-05	Down
PDE6A	4.42412	4.74914	0.00153631	Up
PDE6B	4.16893	4.46393	0.000206126	Up
PDE6D	4.39802	4.22658	0.00537679	Down
PDE6G	5.22423	5.64835	6.90333e-05	Up
PDE6H	1.7472	1.61479	0.0450357	Down
AMPD2	5.59353	5.8606	0.0199724	Up
AMPD3	5.08441	5.41009	0.0147186	Up
AMPD1	3.62485	3.86885	0.0111781	Up
ADK	3.98689	3.68502	0.0129065	Down
ADA	4.49087	4.73581	0.0192134	Up
CECR1	6.51037	7.12143	0.00222081	Up
AK5	4.14035	4.26624	0.0486468	Up
AK8	3.97658	4.20253	0.0116496	Up
AK6	5.46014	4.89742	0.00153636	Down
AK3	5.25339	4.3622	2.83083e-06	Down
ENTPD2	5.0297	5.3608	0.00227508	Up
NTPCR	4.73174	4.05596	2.79137e-12	Down
PDE4B	3.76788	4.39978	0.000832674	Up
PDE7A	3.47539	4.0457	7.20813e-08	Up
ENPP4	2.41034	2.10907	0.00332726	Down
PAPSS2	4.58526	4.07907	0.00178268	Down
ENPP1	3.56391	3.14654	6.29849e-05	Down
ALLC	2.6164	2.91792	0.0027885	Up

## Sheet: diffGeneExp
ID	GSM1407218_Control	GSM1407219_Control	GSM1407220_Control	GSM1407221_Control	GSM1407222_Control	GSM1407223_Control	GSM1407224_Control	GSM1407225_Control	GSM1407226_Control	GSM1407227_Control	GSM1407228_Control	GSM1407229_Control	GSM1407230_Control	GSM1407231_Control	GSM1407232_Control	GSM1407233_Control	GSM1407234_Control	GSM1407235_Control	GSM1407236_Control	GSM1407237_Control	GSM1407238_Control	GSM1407239_Control	GSM1407240_Control	GSM1407241_Control	GSM1407242_Control	GSM1407243_Control	GSM1407244_Control	GSM1407245_Control	GSM1407246_Control	GSM1407247_Treat	GSM1407248_Treat	GSM1407249_Treat	GSM1407250_Treat	GSM1407251_Treat	GSM1407252_Treat	GSM1407253_Treat	GSM1407254_Treat	GSM1407255_Treat	GSM1407256_Treat	GSM1407257_Treat	GSM1407258_Treat	GSM1407259_Treat	GSM1407260_Treat	GSM1407261_Treat	GSM1407262_Treat	GSM1407263_Treat	GSM1407264_Treat	GSM1407265_Treat	GSM1407266_Treat
NUDT9	5.20158	4.83334	5.41095	5.12113	5.53601	4.93311	5.40176	4.26524	5.25856	5.09885	4.71356	4.75653	4.62768	5.01487	2.86631	5.66495	5.07436	5.73485	4.79807	5.37074	5.7257	5.67261	5.98837	4.0555	4.66627	5.79127	4.84721	4.84956	5.29323	5.72774	6.1092	5.06507	4.67481	5.82718	5.01578	3.70962	5.13653	3.59631	3.81941	5.26149	5.30383	4.9782	5.49598	3.97034	5.06555	4.10684	5.06782	5.54328	4.43081
NUDT5	4.64559	4.79282	4.78806	4.99264	4.67459	4.35562	4.52725	4.44993	4.56644	4.54435	4.1612	4.33959	4.38129	4.29066	4.36339	4.6667	4.67414	4.87642	5.46716	4.61578	5.35079	5.16444	4.89675	4.42756	4.17043	4.6744	4.438	4.4688	4.10192	5.12113	4.60629	3.97057	3.52309	5.0251	5.04854	3.9854	3.80029	4.48912	3.66064	4.1	5.01325	5.2688	4.59857	4.13604	4.20621	3.63977	5.15611	4.54737	5.19989
PGM1	7.15009	8.00342	6.60376	7.53697	7.18578	7.42545	6.92109	7.1201	6.98651	7.30399	7.05839	6.94982	6.73276	7.55485	6.38386	5.14554	7.55941	5.90535	5.71575	5.99145	5.83964	7.00984	5.61519	7.28244	7.37313	5.64213	7.82244	7.05642	6.90893	5.75387	6.32761	4.95776	5.17002	4.71178	4.36299	3.40892	4.36198	5.47722	5.22412	3.79473	4.7866	5.09017	4.79542	4.66448	4.44719	7.20374	5.69296	4.61555	4.48467
PRPS2	2.64634	2.80925	2.515	3.28608	3.13242	2.8606	2.72824	2.26715	2.83776	2.77919	2.50011	2.81022	2.71285	2.99954	2.90262	3.29606	3.55698	3.69008	3.90537	3.75549	3.23739	3.04306	3.38266	2.52731	2.81676	3.36229	3.12241	3.3147	3.42681	3.10766	2.8346	2.80013	2.64539	2.58481	3.32291	2.30963	2.15991	2.17528	2.29581	2.8552	2.41969	2.85722	2.78412	2.71584	2.65839	2.61099	2.36473	2.5888	2.73808
PRPS1	5.36426	5.49131	5.76355	5.83375	5.69448	5.51187	5.29556	4.93052	5.38457	5.34824	5.1709	5.33634	5.461	5.54215	4.98611	5.81744	6.11925	5.98323	5.99114	6.28453	6.02257	5.91275	5.86668	5.10156	5.11517	5.53802	5.2797	5.42129	5.33501	5.54242	5.66718	5.5775	5.30105	5.83635	5.47151	4.2876	4.3622	4.5886	4.80624	4.84765	5.29728	5.71936	4.77434	4.38701	5.07461	4.77222	5.19561	4.56666	5.84465
PFAS	4.24262	4.85187	4.3466	4.40321	6.08154	4.58734	4.27917	3.21981	4.53202	4.56118	3.48556	3.64097	4.5401	4.29378	4.3815	4.76796	4.77925	5.08852	4.89158	4.73369	5.04134	5.22752	3.36504	3.68225	3.85191	4.88264	3.89574	4.68422	4.1996	5.07878	4.64091	4.75774	4.55133	5.49567	5.69419	5.05923	4.79768	2.85569	3.99985	3.97747	5.1129	4.8558	3.57905	4.29489	4.85734	3.66326	4.70458	4.79387	5.1968
APRT	6.30944	6.09207	5.77183	6.18061	5.25564	5.9782	5.92414	6.5404	6.28018	6.52916	6.75259	6.49804	6.07432	6.48007	6.67969	6.54457	5.98475	6.34034	5.32491	6.41937	6.14994	5.05826	6.30703	6.54343	6.48735	6.49143	6.15282	6.61988	6.43696	5.62082	5.66179	6.48412	6.84167	6.08063	5.82911	6.19534	6.33926	6.48735	6.46963	6.78109	5.71669	5.76905	6.33287	5.64941	6.51772	6.99162	5.78468	6.43094	6.09842
NT5C1A	3.23613	2.81985	2.88441	3.32352	2.46043	3.12989	2.72286	3.23117	3.1207	3.12454	3.2391	3.38436	2.90625	3.55991	2.34111	3.26919	3.03426	2.69294	2.97535	3.08186	2.82201	3.17251	2.55818	3.69804	2.93175	3.15434	2.71608	3.15087	3.62745	3.28051	3.2402	3.4245	3.16956	2.67525	2.97035	3.61083	2.94684	4.87991	2.18132	3.12859	3.02727	3.47435	3.03722	2.85679	3.65217	3.85929	3.15865	3.53217	3.14099
NT5C	6.12997	5.86705	5.52546	5.6355	5.09858	5.64273	5.6588	6.37294	6.02853	6.24695	6.44994	6.3162	5.89944	6.08063	6.3829	5.47418	5.72759	5.34033	5.12709	5.3867	5.30383	5.42485	5.43647	6.45509	6.1844	5.49706	6.06917	5.97211	5.72396	5.33607	5.80596	6.01139	6.64617	5.58575	5.83402	6.75989	6.36116	7.12929	5.83568	6.17423	5.71639	5.95141	6.10847	5.97211	6.14382	6.09881	5.49022	6.15881	6.35044
NT5C3A	4.79564	5.26177	5.24763	5.30406	5.73245	4.24013	5.33109	3.71605	5.04812	4.90166	3.96319	4.88978	5.66313	3.55115	5.25014	4.65424	4.83687	4.57485	6.63005	4.44419	4.65905	5.78066	5.76415	5.48848	4.00686	5.1129	4.48509	5.08208	4.30358	8.10139	6.00957	4.02963	5.58955	6.00246	5.52572	4.98679	4.19036	4.73237	2.73716	4.26058	5.65581	5.01142	4.63767	3.01386	4.04757	3.61043	4.14305	3.96446	5.34167
NT5C3B	6.58414	6.35181	7.06044	6.49101	6.60698	6.75841	6.67113	6.39659	6.45611	6.40411	6.44728	6.71002	6.37256	5.98837	6.78635	7.00013	6.2417	7.02727	6.04917	6.80241	6.77877	6.69089	7.01348	6.57925	6.53372	7.20267	6.58979	6.31992	7.11672	5.82212	6.18403	6.45611	6.37994	6.39608	5.76684	6.22701	6.0163	6.72942	6.08796	6.71088	6.00139	6.50139	6.32087	6.78902	6.32869	6.92888	7.30251	5.89056	6.02965
NT5E	4.78679	4.08146	5.21645	5.01394	5.80429	5.39674	4.86362	4.59493	4.98724	4.60629	4.60584	4.6705	5.08945	4.32392	4.46998	3.99374	6.19318	3.95683	4.95797	4.7218	4.12923	5.06112	4.62854	4.96587	4.73947	3.58805	4.39366	4.48265	5.27426	5.39257	4.72102	3.83468	4.4078	4.09319	3.83613	4.17592	4.54259	3.8719	4.19237	3.78203	4.37805	4.35347	4.37966	3.99392	3.57715	4.44758	5.26419	3.84976	4.25769
PNP	4.31352	4.34598	4.71393	4.5705	5.65733	4.12069	4.13694	3.58277	4.62896	4.04748	4.26734	3.93457	4.01382	4.55296	4.1167	4.08647	4.17158	4.28961	5.57227	4.09726	3.99724	4.87572	3.61491	3.61271	3.76451	4.20523	4.20486	3.92539	3.56511	5.68056	4.69736	4.32464	5.91682	5.9281	5.42946	4.1934	5.77815	3.57462	5.63006	5.78202	5.69945	5.87317	4.03031	5.62196	5.18538	3.0906	3.93129	5.39056	5.74035
HPRT1	2.39382	2.64089	2.85892	3.02521	3.16356	2.61323	2.78696	1.96953	2.50868	2.69367	2.2955	2.20444	2.60724	2.12774	2.67712	3.42658	2.91967	3.20058	3.32463	3.58192	3.52734	3.30949	2.96102	2.61987	2.44383	3.35154	2.49395	2.55842	2.59474	3.71871	2.91466	2.58756	2.72754	3.20475	3.22612	2.16018	2.14286	2.40901	2.32158	2.59448	3.21541	2.70568	2.43726	2.34111	2.40582	2.42513	2.26938	3.17272	3.16138
IMPDH2	7.67424	7.67424	7.77022	7.88875	7.71746	7.77841	8.04064	7.41191	7.78561	7.54056	7.52592	7.49335	7.27628	7.67228	7.62749	7.68691	7.6634	7.72704	7.52063	7.52063	7.813	7.70424	7.70876	7.13047	7.6618	7.68893	8.07942	8.00073	6.84167	6.71577	7.6707	7.34173	7.74739	7.62262	7.50574	6.59233	7.45464	5.20915	7.35787	7.48368	7.3065	7.27976	7.82659	8.07307	7.58342	6.66633	7.98713	7.70231	7.36746
NME7	3.61942	3.1302	3.51852	3.26762	4.52765	3.56071	3.53596	3.62784	3.78676	4.0463	3.78062	3.41891	3.72924	3.84795	3.63281	3.51422	3.594	3.53559	3.81513	3.74718	3.94936	3.65925	4.10582	3.7126	2.9239	3.95725	3.78491	3.04739	3.1607	3.56692	4.14331	3.37373	3.3494	3.58477	3.44173	3.50013	3.37125	2.86987	3.19964	3.08532	3.20009	3.25453	2.80903	3.31016	3.60255	3.77995	3.47245	3.75699	2.95808
NME3	6.2835	5.20468	5.6662	5.54518	5.08208	5.90018	6.03119	6.71373	6.31527	6.39751	6.88526	6.60968	5.47805	6.3339	6.44398	6.44529	5.705	6.18135	4.88525	5.80722	5.92659	5.52253	5.49376	6.37208	6.43747	6.26298	5.95061	6.17352	6.35719	5.1111	5.05587	6.2141	6.71831	5.36451	5.66992	5.76776	5.24613	5.46607	5.44943	6.09277	5.55906	5.11861	6.19055	5.66934	6.05406	6.57797	5.67913	6.30828	6.07322
ENTPD1	4.47576	3.9954	5.01302	5.15973	4.87202	4.83687	5.10561	4.60694	4.70365	4.4408	4.18953	4.30961	5.10898	4.58243	4.6133	4.34616	4.45573	4.53923	6.02746	4.32996	4.65001	5.14464	4.64824	4.09358	4.50514	4.58555	4.94299	4.71877	4.38939	6.06849	6.26558	5.27099	4.91464	5.73154	6.39209	5.94272	6.37592	4.70069	5.89944	6.00665	6.03483	6.17155	5.84792	5.44968	5.48218	4.58343	5.29277	5.08466	6.1378
ENTPD4	5.21941	5.3547	5.23562	5.08993	5.27354	5.43918	5.09132	4.41873	4.97393	5.08017	4.82737	5.01959	5.47696	4.83727	5.15997	6.06479	5.19489	6.04702	6.50411	6.10286	6.06588	5.63089	5.99695	5.15203	5.19439	5.92306	4.73345	5.58955	5.01937	6.16335	6.29729	5.99037	5.18928	6.75481	6.83048	6.09507	6.23898	4.81208	5.45234	5.92236	6.54223	6.31834	5.97778	6.40266	6.3819	4.83355	5.33808	5.3867	6.78635
ENTPD5	4.21631	4.44886	4.35895	4.19496	4.40916	4.16782	4.24319	3.81026	4.35502	4.51805	3.7974	4.0463	4.42261	3.87855	4.64893	3.8945	4.14819	4.24758	4.61312	3.49867	3.78014	4.34874	4.00045	3.94416	3.90145	4.25237	3.9825	4.36916	3.79967	4.33038	4.18321	3.74995	3.75906	4.33708	3.99266	3.77749	4.18615	3.45928	3.99768	3.72374	4.13996	4.31708	3.44882	4.06112	3.85828	3.86754	4.14203	3.82771	4.26398
NUDT16	5.20937	5.32027	4.72636	5.18731	5.06667	5.08309	4.97666	4.79031	4.90556	4.96365	4.72498	4.90895	4.78784	4.81283	4.71956	4.4394	4.60498	4.75304	4.36021	4.50378	4.59939	5.08829	4.33553	4.8938	4.91009	4.37826	4.45313	4.87991	5.00782	4.34474	5.12826	4.34416	4.35146	4.45011	4.08126	4.46648	4.50535	4.43638	4.33648	4.68858	4.19152	4.4272	4.37712	4.38466	4.18388	4.70708	5.23404	4.62509	4.31786
ITPA	5.04567	5.12043	4.96231	5.43972	4.89468	4.89422	4.99241	5.34594	5.63687	4.99241	5.49376	5.32921	4.83662	5.56952	5.76749	5.70531	4.86332	5.71698	4.95731	5.29277	5.5775	4.98908	5.79441	4.78401	5.76445	5.53513	5.35004	5.26568	4.74133	5.03116	5.29508	5.67043	5.60736	4.76601	5.21929	4.92829	5.29804	5.89231	3.32291	6.13648	5.46515	5.11247	5.72454	5.84928	5.42918	5.45075	5.83533	5.06912	5.9633
XDH	2.58705	2.94547	2.52779	2.33618	2.60085	2.3144	2.47449	3.0421	2.60769	2.77279	2.91023	2.99935	2.41585	3.55969	3.04487	3.07048	2.57012	3.56871	3.10312	3.45015	3.48685	2.85703	3.2402	2.68078	3.36161	3.59794	2.73996	2.44569	2.99727	2.62768	2.43449	3.19157	3.35042	3.08494	2.3881	2.68453	2.17501	3.72058	3.64845	3.29939	2.37042	2.79962	3.21043	3.42725	3.13474	2.79119	2.36439	4.45849	2.35657
GMPS	4.30263	4.51359	5.14364	4.87921	5.38042	4.496	4.98896	3.93169	4.55095	4.35983	3.96664	4.05858	4.74588	4.08843	3.94216	4.76704	4.71822	5.1485	5.02708	4.99264	5.03008	4.95383	5.19727	4.48306	4.26671	4.70754	4.4935	4.4406	3.67723	4.41759	4.79156	4.56751	3.97539	4.77461	4.99001	3.65196	4.87342	3.37932	3.93109	4.36571	5.0251	4.69479	4.67682	5.15541	4.18055	3.76596	4.87777	4.13176	4.40321
GMPR	4.70236	4.6139	5.25194	4.34313	3.43621	3.97015	4.44266	4.92936	4.78038	4.75798	4.91464	5.32773	4.15107	4.8474	5.38694	7.3566	4.4435	6.95953	4.23093	7.32024	7.04706	4.88591	7.58731	3.90378	4.5142	7.06481	4.52868	5.30084	5.11379	5.93897	5.93285	5.9594	4.22273	5.90252	4.34172	4.14243	3.96956	5.10776	5.72954	5.12513	3.56998	3.73562	4.80371	4.92026	5.80465	5.22542	3.78872	5.74245	3.94416
PKM	6.80942	6.9808	7.05532	6.85745	6.55927	6.86093	6.72186	6.42407	6.85574	6.91319	6.41414	6.43482	6.65528	6.95243	6.652	6.67413	6.78489	6.7063	6.77798	6.59202	6.75772	6.45249	6.42086	6.45774	6.57365	6.73076	6.7833	6.92228	6.64617	7.50729	7.33199	7.14495	7.14111	7.14012	7.53881	7.78755	7.60475	6.83559	7.75371	8.09525	7.14407	6.99972	7.36889	7.54504	7.82244	6.59872	6.99797	7.6242	7.72071
PKLR	3.24755	3.28586	2.82152	2.87292	2.83703	3.08433	3.08896	3.56914	3.14256	3.26123	3.63759	3.55306	2.9882	3.37013	3.53029	3.01122	3.10394	3.00538	2.60746	2.92273	2.97376	3.21684	2.9507	3.30466	3.46262	3.02544	3.47435	3.19628	3.61775	3.08433	2.76216	3.53217	3.04423	3.02426	3.12636	3.4235	3.83306	3.36611	3.31037	3.17992	3.18407	3.11278	2.85095	3.30066	3.60311	3.57076	3.24484	3.33657	3.13718
RRM2B	3.34718	2.92481	2.67545	3.04971	5.51785	3.05031	2.90802	2.51697	3.02247	3.39521	2.52731	2.8677	3.75715	3.47961	3.0345	3.43094	4.29967	2.91217	4.0158	3.81959	3.11209	3.6903	3.67268	3.03682	2.39357	2.63749	4.01272	3.69878	2.83703	3.95528	3.24688	3.13452	2.75166	4.09553	2.76823	3.76963	3.43621	2.7592	3.14456	2.60268	3.50663	3.1999	3.28161	2.52595	2.65651	2.68832	3.39931	2.8938	3.57399
RRM2	2.09278	2.17645	2.26769	2.32132	2.74581	2.00053	2.73106	2.40554	2.21916	2.21965	2.23637	2.17166	2.53974	1.84414	1.69871	2.60033	2.35586	2.59448	3.91597	2.69798	2.76521	2.07549	2.04237	1.73031	1.74913	2.45155	2.53683	2.45276	2.06277	5.08565	2.80436	3.28412	2.64972	4.92321	6.14916	4.40939	5.48576	2.8118	3.42766	3.11321	3.64929	3.08166	2.91632	3.86773	4.24984	2.12737	2.90562	3.3053	4.4249
TWISTNB	2.17219	2.35683	2.56483	2.70615	2.91986	2.28086	2.93201	2.3019	2.64313	2.46015	2.03058	2.32365	2.20304	2.71463	1.93988	2.73949	2.99796	2.07577	2.60487	3.30632	2.93728	2.57142	2.89282	2.12484	2.23637	2.66736	1.836	2.41703	2.44977	2.92295	2.81697	2.35024	2.31126	2.93017	2.91466	1.63504	1.99474	1.80735	1.84112	1.9734	2.72686	2.5965	2.29267	2.53362	2.25265	2.07341	2.15581	1.88736	2.54456
POLR1E	4.58181	4.54737	4.30113	4.64579	4.84232	5.01731	4.64047	4.98026	4.66401	4.67777	4.91914	4.69712	4.67663	4.55411	4.68592	4.4621	4.51642	4.23073	4.39962	4.78361	4.60309	4.55095	4.58655	4.84514	4.99092	4.34454	4.87552	4.48781	4.43224	4.25575	4.22678	4.81899	4.80996	4.59256	4.89699	4.36953	4.86681	4.38208	3.74241	4.07218	4.92917	5.05713	4.63348	3.8862	4.46486	4.55749	4.32125	4.69005	4.95819
POLR2C	5.90464	5.87036	6.11109	5.97526	6.15039	6.12962	6.01873	5.60392	5.838	6.12239	5.94272	5.81031	5.68479	6.17385	5.80079	6.44207	6.42885	6.45249	5.75577	6.7719	6.43482	6.29729	6.78902	5.77845	5.85692	6.0485	5.82438	5.88601	6.2511	5.90888	5.99848	5.83437	5.70708	5.8154	5.9382	5.61288	5.74245	4.44611	6.0337	5.61472	5.836	5.48413	5.88562	5.94237	5.47505	5.64997	5.85457	5.64915	5.9189
POLR2E	8.06675	7.61415	7.78755	7.92532	7.61415	7.71746	7.91495	7.89587	8.10738	8.00902	7.87498	7.86262	7.26121	7.94741	7.88184	7.49819	7.68128	7.62262	6.50638	7.51895	7.34314	7.39441	7.18879	7.40422	7.91495	7.48493	7.94741	8.05232	7.8309	6.87402	7.27255	7.21707	7.17238	7.09792	7.35134	7.07313	7.28631	6.69299	7.09683	7.57224	7.11394	7.3228	7.48493	7.09482	7.18369	7.01714	7.90203	7.34173	7.60475
POLR2G	6.17503	5.95363	5.77964	6.10286	5.82609	6.20269	6.64981	5.37099	6.5627	6.62278	5.83699	6.14952	5.49962	5.83467	5.11444	5.62702	6.29407	6.28257	6.44883	6.08796	6.52747	6.12079	6.18403	5.25586	6.2793	5.58983	6.48462	6.08582	5.71305	5.85134	5.91507	5.97526	5.62055	6.68883	6.0785	5.03822	6.59098	4.66899	5.58059	5.92159	5.83467	6.04137	6.00704	6.23209	5.63687	5.62562	6.37004	5.51601	6.43842
POLR2I	7.91267	8.18083	8.11345	8.21979	7.8864	7.93413	8.05802	7.98452	7.96574	8.18424	7.86262	8.17041	7.39153	8.23402	8.41983	8.85481	8.22981	8.48786	7.73144	8.87066	8.64726	8.26872	8.61741	7.47921	7.81062	8.45055	7.99503	8.53503	6.98738	7.51755	8.18424	8.04925	6.45203	8.20868	7.51755	6.82974	6.9808	5.65823	8.72316	6.69217	7.58032	7.40422	7.66085	7.12709	7.74544	7.53551	8.11345	7.36159	7.70231
POLR2L	7.45321	7.08356	6.47512	6.97188	6.42253	6.99262	7.07979	7.65402	7.24144	7.30133	7.72271	7.47631	6.52527	7.34722	7.57724	7.02361	6.47845	6.79403	5.86298	6.86611	6.61506	6.45938	7.12213	7.25519	7.63239	6.64795	7.3228	7.19818	7.24489	6.15732	6.21204	7.16056	6.96281	5.92775	5.97249	6.80453	6.80453	5.9117	6.23946	6.81153	6.06273	6.45106	6.32761	6.52797	6.89762	7.26235	6.85206	6.88821	6.32556
POLR2J	9.66582	9.38454	9.1814	9.01326	8.92272	9.46722	9.27729	9.0482	9.01326	9.2238	8.90815	9.31117	9.33278	9.59587	9.48143	9.61331	9.30042	9.09221	9.53301	9.35779	8.92272	8.93996	9.29009	9.45478	9.34535	9.0482	8.94784	9.30042	9.41213	9.06416	9.35779	9.05613	8.80896	8.93996	9.64807	9.42551	9.53301	6.7719	8.49294	9.11935	9.75571	9.48143	9.24443	9.30042	9.70035	9.49804	9.41213	8.95769	9.66582
POLR2J2	7.76216	6.67969	6.72523	6.45151	6.20657	6.41831	7.17327	7.813	7.08446	7.13234	7.59072	7.28244	6.85206	6.95606	7.08157	6.43647	6.28636	6.71982	6.20566	6.20908	6.18135	6.21296	6.48735	7.40273	7.33696	6.54924	7.24733	6.652	7.59233	5.65086	6.45308	7.14214	7.19179	6.71373	7.26235	7.74953	7.09166	8.29604	7.94455	7.62907	6.81755	7.42842	7.54862	6.46501	7.32821	7.92293	6.90192	7.82244	7.26235
POLR2K	5.68447	6.05702	5.55734	5.0431	6.21052	5.62282	5.45502	4.9092	5.8431	5.71518	5.27377	5.53651	5.36946	5.47555	5.12228	6.45409	6.10117	6.14109	6.17547	6.20359	6.28066	6.4264	6.20128	4.61266	5.11133	5.93083	5.51994	5.55551	5.07878	5.80628	5.41714	4.76562	4.75653	5.42323	4.77461	4.26626	3.71299	4.14639	3.90537	4.45868	5.04896	4.74775	4.41975	4.76682	4.45213	4.72679	5.15567	4.7918	4.75653
POLR3A	3.62364	3.73131	3.78083	3.52902	3.67171	3.5689	3.70877	3.78409	3.4583	3.58518	3.77995	3.5501	3.55052	3.2934	3.79494	3.6389	3.47559	3.46756	3.42876	3.55928	3.4392	3.36161	3.52922	3.2803	3.56218	3.55115	3.23588	3.53217	3.78872	3.58297	3.36336	4.07629	3.79303	3.54133	3.86277	3.71114	3.95277	3.60959	3.08532	3.534	3.47101	3.8307	3.84957	4.2332	3.47899	3.75202	3.57422	3.95178	3.59881
POLR3B	2.54171	2.91986	2.93539	2.33171	2.99815	2.4279	2.5893	2.61426	2.37992	2.49154	2.31861	2.59526	2.53473	2.68429	3.07404	2.74535	2.76193	2.47044	2.62319	2.77095	2.67354	2.93728	2.71353	2.42487	2.22954	2.57113	3.11595	2.8206	3.04535	2.60268	2.33921	2.37421	2.76965	2.50636	2.40983	2.47688	3.09563	2.20706	2.77095	2.2747	2.36132	2.34084	2.6051	2.1725	2.12484	1.99197	3.1536	2.48986	2.24963
POLR3C	4.43432	4.45293	4.79387	4.46546	5.10631	4.17824	4.33184	4.0619	4.73237	4.53383	4.225	4.25769	4.28133	4.42947	3.96468	4.4249	4.72979	4.98206	5.32462	4.37313	4.64471	5.00236	5.04268	4.18775	4.01728	4.14539	4.47926	4.72679	4.44677	4.78486	4.29549	4.39424	3.82595	4.81543	4.75592	3.7758	3.97516	3.31782	4.21818	4.95958	4.52583	4.49415	4.33825	3.21541	4.88358	4.14496	4.30512	3.80533	4.83008
POLR3D	4.53712	4.59337	4.5244	4.26524	3.53799	4.13342	3.61531	4.87729	4.50111	4.43594	4.76662	4.38316	4.63155	5.16559	5.50699	4.64195	4.2868	4.4579	4.54259	4.2024	4.78637	4.01601	4.29569	4.59295	5.13112	3.56301	4.98143	4.57123	5.07153	4.55273	4.49306	4.65523	5.03912	4.5911	5.0201	4.89211	4.54618	4.97445	4.72764	5.00976	4.78143	5.12251	3.69116	4.62768	4.80624	4.43414	4.22052	5.10608	5.11017
POLR3K	4.16595	4.47391	4.81328	4.43705	4.0449	4.206	4.48531	3.80633	4.38294	4.22797	4.43453	4.34719	3.98269	4.42179	4.70281	4.64113	4.35794	4.49415	5.88222	4.42738	4.77614	4.67353	4.74343	3.82984	3.89272	5.05526	3.79615	4.34377	4.48054	4.92274	5.0648	4.38082	3.97953	5.72429	6.46788	5.24089	5.36271	4.201	3.61816	5.08353	6.07737	6.25394	4.74502	5.37508	4.65318	4.63258	4.33787	5.15038	5.70952
POLR1D	4.80516	5.42075	5.77496	4.73984	5.81806	5.46876	5.11065	4.34493	5.14641	4.97473	4.54031	4.98769	5.4186	5.00928	4.03685	6.13241	6.08796	6.22701	6.48412	6.66017	6.17065	5.68025	5.98901	4.27681	4.57557	6.2465	5.23234	5.46766	4.36791	5.61789	5.41068	5.15419	4.331	5.8069	5.56392	4.31564	3.74953	4.82319	3.84488	4.92482	5.44451	5.56075	5.00782	5.06361	4.86082	4.08751	5.46409	4.90723	5.55642
POLR3GL	5.22663	5.06737	5.42101	4.70728	5.58059	5.71698	4.96407	5.13908	5.21763	5.04112	4.81208	4.85304	4.76752	5.18609	4.06687	4.33341	5.55278	4.42587	5.07695	4.85724	5.09405	5.51266	5.03622	4.99742	5.51357	4.23093	5.34622	4.90418	5.68959	5.09689	4.94485	4.36993	4.24163	5.18609	5.01348	3.49398	4.48509	4.88916	4.30859	4.44589	4.59752	5.07581	4.01041	4.85909	4.11467	4.45113	5.06112	4.20682	5.1109
POLR3F	2.92369	2.56211	2.82789	2.96736	3.41111	2.27341	2.38753	2.10265	3.03847	2.8313	2.28169	2.40901	2.62527	2.50922	2.02279	2.74982	3.12327	2.24104	2.60796	3.1657	2.37923	3.39521	2.88135	2.27424	2.50979	2.58609	1.98561	2.83283	2.57924	2.96261	3.2867	3.06064	1.49457	2.1914	2.77537	2.41561	1.8224	1.54869	2.24229	2.47285	2.76101	2.39202	2.25096	2.64038	2.26262	1.89326	2.80644	2.19242	2.15467
POLA1	4.53696	4.82341	4.92184	4.04669	5.32413	4.49945	4.61866	3.86194	4.1749	4.39962	3.6079	4.24794	4.3594	4.36259	3.25493	5.36221	5.70739	5.09976	5.40081	4.45399	5.21714	5.14802	4.79691	3.90868	4.43205	4.74819	4.01645	3.91937	4.26017	4.90122	4.15087	4.43138	4.08843	4.80647	4.67393	3.29411	3.75347	3.53217	5.85344	3.59504	4.08208	4.80647	4.17075	4.94967	3.17705	3.02727	3.57136	3.64305	3.85313
POLA2	4.41159	4.62275	4.45609	4.26259	3.54006	4.50417	4.3924	4.36483	4.55643	4.39262	4.40756	4.50357	4.08268	4.5115	4.10485	3.9386	4.06398	3.95584	4.73194	4.28188	4.17863	4.30072	4.11485	4.66295	4.56561	4.39916	4.26096	4.28133	4.69823	4.71721	4.56732	4.54891	4.17066	4.44	5.05526	4.62151	4.85455	4.98522	4.69109	4.43616	4.79768	5.00852	4.45495	4.96771	4.54455	4.46276	4.29329	4.66711	4.7405
POLD1	4.54852	4.50155	4.79937	4.92502	4.44448	4.62049	5.02082	4.47989	4.62835	4.19351	4.8578	4.85283	4.34398	4.57683	4.89564	4.16019	4.29838	5.17382	4.11344	4.25299	3.74489	4.0285	4.26998	4.82677	5.08895	4.68921	5.39257	4.73706	4.65107	4.25872	4.44589	4.92348	4.0916	4.73194	5.5778	5.32319	4.41115	6.33706	6.09549	4.84893	3.86649	4.716	5.37585	4.01688	4.42642	4.66985	4.62319	4.85744	4.66735
POLD2	7.03901	7.28759	6.5316	6.68951	6.60323	6.06769	7.05261	6.71982	6.80537	7.03184	6.81081	6.87324	6.42885	6.96737	6.6855	6.90736	6.36428	6.73208	6.1434	7.32155	6.44104	6.58979	6.48412	6.48362	6.09244	6.93128	6.89762	6.14877	6.60727	6.3591	6.89276	6.27708	6.49415	6.864	6.15489	6.45882	6.50687	5.36862	5.94443	5.95979	6.53479	6.22009	5.99037	7.01615	6.47306	6.53214	6.52274	6.31834	5.98853
POLD4	6.73076	5.93591	6.23813	6.32372	5.74091	6.65772	6.23989	6.85206	6.73401	6.75113	6.61506	6.84315	6.56888	7.00715	6.83559	6.5627	6.11724	7.08262	6.49052	6.66847	6.45554	5.75274	6.22045	6.25202	6.91406	6.45203	6.86611	6.8268	6.84691	6.14503	5.76445	6.90415	7.27976	7.39857	7.13899	7.8864	7.44542	7.20675	7.49819	7.0888	6.72051	6.67113	6.72523	6.72869	6.59434	7.3539	6.41119	7.45903	7.45597
POLE	6.35092	5.73054	5.0477	5.71274	4.73515	5.70891	6.26953	6.33436	6.01097	5.89842	6.49563	6.18355	5.49143	6.08582	5.95899	6.1036	5.57807	5.77913	5.70921	5.01048	4.96407	5.6839	5.04224	5.85522	6.71577	5.49885	5.77429	5.83664	5.91207	5.4588	5.84792	6.04052	5.3159	5.45832	6.4478	7.03446	7.08678	6.42522	5.38825	6.19756	6.5125	6.94051	6.82836	6.43647	6.12362	6.54582	6.36952	5.90018	5.77403
POLE3	3.06408	2.78085	3.81016	2.87038	3.71541	2.87574	2.80228	2.15161	3.06277	3.15584	2.63869	2.79005	2.71136	3.54051	2.17052	3.71202	4.11564	4.16782	4.1753	4.33341	3.86051	3.46236	3.78555	2.11716	1.63288	2.96403	2.52245	4.06708	2.83368	3.79017	3.16138	2.91967	1.77973	4.02203	3.49766	2.24982	2.64675	1.48311	1.88803	2.90072	3.12636	3.65661	2.343	2.94547	2.57167	2.21018	2.99202	2.40878	3.15338
POLE4	4.95335	5.01166	4.75798	5.11631	4.95587	4.75525	4.90272	4.65778	4.7192	5.05281	4.83867	4.91833	4.57402	5.0809	4.75173	4.76397	4.93876	5.0222	4.68771	4.74652	4.4935	5.01731	4.60163	4.8707	4.87202	4.60629	5.23029	5.18439	4.9711	4.64299	4.66878	4.35481	4.51293	4.60498	4.32666	4.29269	3.55673	4.12234	3.55526	4.46862	4.45692	4.23831	4.11749	3.89985	4.26915	4.50459	4.78593	4.60015	4.43762
ADCY2	3.52902	3.83771	3.9429	3.36504	4.10684	3.93736	3.05556	3.37281	3.2207	3.59608	3.32074	3.30401	3.02402	3.26312	3.23698	2.82527	4.56581	3.15955	2.98034	2.69749	2.57375	3.86898	2.73828	3.2946	3.23864	2.92349	3.34315	4.14223	4.80709	2.75608	4.1934	2.87199	3.04693	2.26769	2.956	2.85593	3.11743	2.86792	3.20955	2.97799	2.97015	2.97444	2.92186	3.07404	3.27633	3.85763	3.26658	2.99642	2.85569
ADCY5	5.37858	5.42458	5.37564	5.42918	5.22779	5.57115	5.46826	5.00574	5.29373	4.85304	5.30105	5.28672	5.11883	5.14687	4.88978	4.59559	5.04071	4.64805	4.38444	4.7105	4.70126	5.15203	4.44328	5.55471	5.72789	4.84914	5.50183	5.17213	5.57461	4.04757	5.40618	4.59072	4.0555	4.28917	4.29288	4.24794	5.19123	4.93206	5.95141	4.25753	4.26796	4.23855	4.70346	5.34033	4.85413	5.50125	5.05756	4.57996	4.61803
ADCY9	6.20041	6.74711	6.71639	6.75841	6.40613	6.43696	6.84083	6.40055	6.45249	6.29635	6.10117	6.30472	6.55433	6.49101	6.25785	6.64795	6.45992	6.47512	6.39311	6.53214	6.62336	6.41071	6.8993	6.17746	6.03636	6.74368	6.42038	6.27889	6.78414	6.16528	6.59494	6.65885	6.6649	6.34956	5.55471	6.21296	6.11643	6.43747	6.39209	5.87806	6.15198	6.15526	6.57624	6.43842	5.86528	6.33287	6.59558	6.30188	5.93011
GUCY1A2	3.80171	3.63912	3.93374	3.47815	4.72252	3.90007	3.68628	2.89955	3.83306	3.54051	3.1714	3.57905	4.25322	2.94066	3.37679	2.95712	5.06181	2.86011	3.35906	3.43497	3.34153	4.20402	2.82009	3.57161	3.07002	3.43207	3.10504	3.47413	3.26658	3.42831	3.65155	2.67927	3.37569	2.62649	2.7822	2.83995	2.71014	2.70169	2.87574	2.72455	2.84406	2.81793	2.9599	3.21475	2.63167	3.05206	4.04757	2.78579	2.2439
GUCY1A3	5.76288	5.95181	6.68811	6.73276	6.7905	6.67472	6.97532	4.91009	5.77089	5.87877	5.42668	5.41116	6.35092	4.95754	5.00624	5.98693	5.38254	6.35476	6.65591	5.70921	6.29933	6.80537	6.1391	5.5734	5.14687	5.9945	6.06888	6.41724	4.9159	5.88188	6.79708	5.1709	5.66142	5.89501	5.34824	5.51616	5.27814	4.93399	4.72636	5.38961	5.45984	5.61323	5.92629	6.78414	5.26751	4.68796	6.27179	5.5536	5.41172
GUCY1B3	4.48552	4.51506	5.52572	5.30037	5.56952	5.5078	5.56591	3.8111	4.55455	4.78038	4.35399	4.06937	5.12162	4.46465	3.43271	4.17235	4.49051	4.12695	4.91659	4.37632	3.94313	5.90914	4.48991	3.98021	4.18179	4.38873	4.39262	5.12638	4.07319	5.37481	5.91275	4.03728	5.01959	4.11404	4.71376	4.65096	4.20506	3.11764	4.07916	4.59133	4.15852	4.30651	5.17002	6.42086	4.33998	4.23574	5.40618	4.17235	3.74427
GUCY2C	3.46947	3.7284	1.8405	3.49876	3.38906	3.2541	3.50081	3.90007	3.56195	3.52387	3.30356	3.73316	3.3259	3.55673	4.01358	3.20497	3.2179	3.11278	3.51697	3.0098	3.09356	3.16184	2.94151	3.50311	3.17552	3.25473	3.28373	3.16421	3.49668	3.44634	3.23226	3.26424	3.98059	3.70449	2.65296	3.2331	2.92456	3.21414	3.65073	3.94894	3.15087	3.09163	3.01621	3.0169	3.89249	4.13506	2.515	3.26658	3.48235
GUCY2D	3.58168	3.28498	3.02103	3.01712	3.10417	3.5811	3.35525	4.72636	3.75636	3.68942	4.57955	4.2895	3.54927	3.87688	4.35959	2.81749	3.49602	2.6786	2.58777	3.25669	3.34617	2.54195	3.00682	3.7552	2.74105	2.82009	3.76495	3.60939	3.87961	3.07664	2.79914	3.77309	4.26299	3.08785	3.17575	3.10504	2.49036	3.12877	2.98078	3.52587	3.67229	3.2576	3.30311	2.32027	3.54233	4.01855	3.27018	3.56195	3.22306
NPR1	7.06948	7.1201	6.17193	7.02278	6.48187	7.16915	7.06837	7.19937	7.29498	7.01519	7.18254	7.39441	6.20227	6.89402	6.59263	5.24166	7.19274	5.09291	5.26593	5.29162	5.15973	7.30877	5.67322	6.94571	7.37477	5.52164	7.05436	7.04626	6.91813	5.2571	6.06992	5.93393	6.34303	5.36349	5.36146	6.43696	6.45774	6.80942	6.07116	6.16091	5.32694	5.58284	5.89745	5.32616	6.09133	6.96648	6.87586	6.40411	5.37884
NPR2	6.17746	6.10159	6.13523	6.03866	6.28636	6.22143	5.55045	5.93857	5.99037	6.19756	5.98901	5.90221	5.3159	5.79395	5.66111	4.60287	6.21169	4.59493	5.36375	4.58696	4.36628	6.45509	4.56327	5.76591	5.60577	4.77547	5.60392	5.90669	5.40176	4.53906	5.09405	5.00303	5.00437	4.56919	4.36445	4.7159	4.35703	5.40778	4.24856	4.62169	5.49626	5.50884	4.51784	4.49135	5.35029	5.49812	4.89626	4.54212	4.1853
PDE1A	2.56914	2.62064	2.985	2.84044	3.21475	2.7436	2.82527	2.52621	2.84764	2.60412	2.39797	2.434	3.15865	2.50324	2.08353	1.9311	2.7083	2.15971	2.38273	1.99876	1.95992	3.13452	1.91836	2.48986	2.12539	2.19448	2.61837	2.67354	2.41561	2.53132	3.11529	2.14798	2.61529	2.21224	2.04932	2.16739	2.21145	2.0818	2.26769	1.93053	2.38199	2.26206	2.41507	2.42082	2.13904	2.22751	3.23588	2.13958	2.09719
PDE2A	6.39945	6.22387	6.05856	5.67204	7.12709	5.91407	6.25517	6.13293	6.73759	6.92888	6.44883	6.36655	6.15572	6.67044	6.18726	4.52074	6.36564	5.35129	4.99252	4.96931	5.06667	5.51244	4.97026	5.59693	6.27889	5.11883	6.4661	6.88746	6.51878	4.57581	5.72217	4.51784	6.24289	4.59895	3.97604	4.64617	5.0026	5.85781	4.23261	4.10335	4.40858	4.2862	5.0435	3.48025	4.41094	5.82456	6.64795	5.13061	4.35662
PDE3B	4.76483	6.17628	4.81963	5.66313	6.0459	5.48794	5.09976	3.76718	4.51662	4.18279	3.65073	4.17615	4.43899	3.89774	3.45908	3.93796	4.46938	4.09237	3.87389	4.32228	4.50155	5.503	4.23939	3.84919	4.09296	3.99884	3.95743	3.99266	3.55096	3.94814	2.99984	3.74844	2.73434	4.17615	4.49113	3.51987	4.19418	3.04146	3.05622	3.37148	5.19989	4.42818	2.62064	3.60149	3.2162	4.04375	5.24787	2.97535	3.60232
PDE5A	5.1328	4.28901	5.26226	5.61439	5.58312	5.9897	5.56018	3.8862	4.37156	4.33688	4.67026	4.45673	5.20719	4.21317	4.01272	4.21731	5.72823	4.28981	4.66519	3.92481	3.81696	5.49682	3.19857	4.94368	4.65443	4.2622	4.46938	4.65994	4.87947	4.20848	6.59202	3.95405	4.81304	4.00582	4.26096	4.19457	4.30375	4.03497	4.43899	3.85909	3.74777	3.86253	4.55961	4.6328	3.87009	4.57581	4.9541	4.23375	3.85888
PDE6A	4.31312	4.78202	3.2391	4.01232	4.03922	4.31082	4.75048	5.06087	4.42993	4.38892	5.15706	4.93719	4.2548	4.58985	4.53035	4.96999	4.26299	4.50459	4.14907	4.43284	4.02626	3.91087	5.4037	4.17761	4.21128	5.01984	4.37165	4.00686	4.05592	4.07893	4.40578	4.85599	4.72275	4.79363	3.90923	5.09885	4.57601	5.20342	5.74473	4.70386	4.35683	4.20506	4.61769	3.68904	4.75837	4.91914	4.21652	4.85744	4.42756
PDE6B	4.08187	3.50952	4.29066	3.74472	3.46262	4.07698	4.38738	4.46152	4.01166	3.99	4.48158	4.27222	4.03346	4.36044	4.79645	4.53799	3.92286	4.16717	4.05633	3.83362	4.04609	3.93984	4.01953	4.82656	4.16203	4.25695	4.2189	4.31395	4.6362	4.20283	3.75301	4.17801	4.86341	4.46109	4.19849	4.71393	4.3948	4.80996	5.04921	4.19457	4.03751	4.66649	3.52522	4.28112	4.05413	5.15321	3.95343	4.395	4.77002
PDE6D	4.09077	4.16457	4.22735	4.48658	4.65341	4.27594	4.59133	4.01401	4.30281	4.05394	4.08393	4.06878	4.46152	4.19748	4.67459	4.6207	4.39916	4.79978	4.96365	4.53079	4.73237	4.60816	4.28475	4.4482	4.21167	4.61039	4.51174	4.42474	4.04957	4.70146	4.48158	4.1853	3.99604	4.36953	4.58634	4.61412	4.38553	4.28091	4.2161	4.19299	4.97207	4.5291	4.1747	4.57402	4.58202	3.78389	4.47145	4.32444	4.45333
PDE6G	5.04748	5.5176	5.85921	5.30707	4.95034	4.81963	4.8933	5.76684	5.13796	4.76918	5.81126	5.15157	5.34275	5.20058	6.04464	5.15278	5.11224	4.95383	4.51722	5.03864	4.99417	4.98073	5.11973	5.65909	5.52494	5.09017	4.74462	5.30527	5.68989	4.96428	5.39032	5.27075	4.70925	4.98769	5.31667	5.99776	5.89534	7.58032	7.22823	5.32319	5.40854	5.53362	4.89443	6.44583	5.36299	6.25427	5.57718	5.58798	5.67528
PDE6H	1.46501	1.45064	1.71452	2.05501	1.91431	1.17421	1.93887	1.70951	1.62144	1.77104	1.75684	1.82119	1.56519	1.70801	1.44514	2.12968	1.44572	2.90721	1.06539	1.42148	1.26097	1.96806	2.13684	1.37144	2.12886	1.96672	1.74112	2.22728	1.78707	1.38169	1.41612	1.78139	2.89672	1.58111	1.07767	1.30328	1.27184	1.50255	2.91808	1.65223	1.46251	1.53827	1.38241	1.69462	1.41407	1.24606	2.0724	1.87722	1.37373
AMPD2	5.62327	5.49323	5.48189	5.15114	5.97175	5.49762	4.75002	6.3339	5.53277	5.79061	5.98206	5.85589	5.50637	5.78435	5.95804	4.75237	5.84961	5.66803	5.07131	5.52054	5.23029	4.78468	6.05634	6.01529	5.56364	5.2532	5.61178	5.59833	6.52398	5.03508	5.40591	5.80994	6.81901	4.92525	6.46963	5.65416	4.73771	5.30987	3.99495	6.59558	6.33531	6.15617	5.38908	6.08491	6.39165	5.00137	5.45721	6.09734	5.65296
AMPD3	5.388	4.63727	3.5866	5.31398	5.47418	5.26352	4.14617	5.33449	4.91375	5.20158	5.24456	5.12469	4.96642	4.96272	5.0964	5.64532	4.97844	5.64828	6.69025	5.33283	5.52854	5.17665	5.70072	4.65799	4.45692	4.89606	4.31708	5.12663	4.63789	6.05029	5.39134	5.82052	4.12605	6.01276	6.49863	5.55704	7.18136	5.65474	5.72954	5.01912	6.58055	6.19802	4.77243	5.72887	5.3831	4.65341	4.24776	5.84124	6.50526
AMPD1	3.02954	2.58609	4.76124	2.30622	3.00757	2.63343	2.75467	2.9907	2.92573	2.76532	3.03059	3.23405	2.59012	2.66969	2.97261	5.74035	2.39981	5.23158	5.40102	5.72597	6.22819	2.98775	5.76591	2.96403	3.26249	6.28066	3.0263	2.84961	2.99954	6.1092	6.07546	4.49738	4.37073	3.52564	3.07172	2.85569	3.42681	3.12725	3.15845	3.81026	2.77894	2.87981	3.54279	3.43474	5.03412	2.32	2.69749	3.7777	4.96166
ADK	3.7682	3.56671	4.30133	4.11949	4.45833	3.74885	3.87916	3.41809	3.41489	3.67415	3.24688	3.53072	4.0152	3.83549	3.16024	4.44758	4.24243	4.31641	4.80446	5.06386	4.36143	4.27635	4.79874	3.84936	4.14716	4.16595	3.84899	3.68841	3.47083	4.24462	4.17216	3.77025	3.04306	4.37866	4.56685	3.6857	3.66414	2.04237	4.14866	3.56406	4.1743	3.79722	3.96726	4.4398	3.70636	3.02752	3.73296	3.67108	4.48225
ADA	4.67246	4.36834	4.37653	4.67285	4.30375	4.40677	4.22655	5.26226	4.98588	5.05568	4.73237	4.72764	4.45967	4.61681	4.44993	4.03706	4.24961	4.21631	5.07971	3.37955	3.92646	4.07339	4.35481	4.74819	4.71356	3.73856	5.32894	5.12709	3.94438	5.29186	5.25014	4.45252	5.13461	4.9711	5.07629	4.86901	4.77067	4.90815	3.55673	5.4015	4.74881	5.27554	4.4577	4.773	5.10727	3.94594	5.39417	4.68357	5.47096
CECR1	5.42753	6.12382	6.26433	6.53039	6.49749	6.51817	6.15166	5.65968	6.17352	6.59098	5.75418	5.86023	7.46384	6.81755	6.34209	7.28244	6.57365	7.43778	8.38385	7.29616	6.77798	6.28257	6.86433	5.70531	5.74407	6.69155	6.37004	6.95953	6.256	8.6589	6.62948	7.34064	7.92532	8.13283	8.15362	6.74839	6.09022	4.96565	5.28246	8.53503	8.20868	8.6342	8.10459	7.96574	9.0482	4.90374	7.30531	7.88875	8.56786
AK5	4.11287	3.76536	4.30094	4.40362	3.51742	4.08843	4.03385	4.20339	3.94652	3.95528	4.16873	4.00149	3.78956	4.24648	4.75878	5.29556	3.51613	4.08314	4.18953	4.62854	4.14203	4.21146	4.0918	4.13272	4.24984	4.13628	4.02123	3.92725	4.15196	3.81619	3.93439	4.02683	4.5598	4.09611	4.87684	4.06419	4.81918	4.57242	5.33208	4.19516	4.38814	4.72543	4.13377	4.68899	4.07853	4.38444	4.08532	4.44632	3.99119
AK8	3.81252	3.45785	4.2381	4.02785	4.58116	3.73605	3.95405	4.07765	3.98663	3.8307	4.32024	3.98959	3.73112	3.85014	3.67825	4.27864	3.97999	4.15895	3.76254	3.60421	4.09453	3.80574	4.22939	3.95851	4.46724	4.43762	3.73274	3.58251	3.95624	3.79121	4.26647	3.92324	4.28385	3.40398	3.95761	3.8523	4.15235	4.88174	6.75544	4.40656	4.06857	4.05971	3.94936	4.25518	3.7818	4.20486	3.88032	4.63833	4.15153
AK6	5.09555	5.2024	6.12512	6.1844	6.19945	5.57086	5.50214	4.43284	5.56018	5.54867	4.51784	4.99945	5.89679	4.76197	4.62973	6.2317	5.66368	5.22286	6.1232	6.40808	6.21376	5.92377	6.2437	4.33252	4.81477	6.31834	4.80516	4.88088	4.9342	6.1746	6.2744	5.10248	4.69344	6.02442	6.04327	5.18492	5.25217	4.85304	1.66902	4.68465	6.14462	5.38985	4.51174	5.63875	5.34354	4.7496	5.92976	5.35363	5.36752
AK3	4.71457	5.99695	5.66368	5.6439	6.50016	6.14071	5.81942	4.07257	4.99657	4.87642	4.16457	4.57773	6.26387	4.87707	4.65001	4.72252	6.02526	5.1373	5.78141	5.48819	5.52655	6.11842	5.21714	5.04833	4.23643	5.24866	5.05438	4.96428	4.82116	5.52139	5.65058	5.13086	3.50703	4.99742	5.44559	4.68711	5.31064	4.03787	4.89587	4.08823	4.77323	5.11926	4.61166	5.83994	4.33941	4.20786	6.08381	4.64848	4.87158
ENTPD2	5.32869	5.11444	4.74902	5.31853	4.61931	5.20431	5.05036	5.67528	5.07296	5.25612	5.79848	5.56157	4.87247	5.31115	5.50072	4.67501	4.7192	4.71858	4.15919	4.54478	4.69966	4.73731	4.33038	5.48498	5.2628	4.93651	4.78162	4.80149	5.5763	4.64515	4.75504	4.77024	5.41172	3.8864	4.46977	5.67232	5.15874	5.79514	5.40288	5.75274	4.97985	4.75857	4.97305	5.49962	6.00938	5.97995	4.64134	4.76838	4.79133
NTPCR	4.64047	4.712	4.31416	4.62487	5.40006	4.79324	4.87991	4.3872	4.99264	4.84854	4.36064	4.89699	4.55273	5.20845	4.54052	4.57364	5.16046	4.59559	4.569	4.93445	4.52625	5.07413	4.36143	4.37373	4.43725	4.97865	5.14412	4.93509	4.4043	4.50988	4.50006	4.31082	4.33688	4.6243	4.00376	3.9638	3.75141	3.73497	3.00912	3.79183	4.32939	4.01166	3.63567	3.69824	3.88722	4.42138	4.8216	3.50623	3.6692
PDE4B	3.25203	3.27313	3.50139	3.65467	4.88174	3.38157	2.84716	2.85797	3.07732	3.19006	2.92863	2.91127	3.38573	2.99044	3.22699	4.95797	3.65572	5.78173	5.30229	5.17714	5.56756	3.15543	5.18202	3.20058	3.45183	4.80729	3.06164	3.5091	3.09804	5.0353	3.95298	6.16613	4.43856	4.65463	4.75818	4.07463	4.00686	3.2867	3.55698	4.71219	6.63479	4.93445	4.18674	4.68796	4.88044	2.95025	3.4671	5.35261	4.04471
PDE7A	3.43561	3.43229	3.62951	3.30285	3.80533	3.4083	3.35333	3.03796	3.33189	3.32074	3.17792	3.14168	3.52522	3.19758	3.33588	3.5091	3.43229	3.94497	4.84378	3.82488	3.61083	3.46585	3.65136	3.48474	3.29734	3.55412	3.29215	3.37484	3.06385	4.48912	4.15272	4.14472	3.53196	5.08761	5.4628	4.24376	4.59472	3.83877	4.26361	4.23855	5.49962	5.08871	4.31125	4.69758	4.20701	3.33287	3.57375	4.16439	4.81981
ENPP4	2.18775	2.02628	2.83234	2.4993	3.30087	2.0273	2.11666	1.74334	2.486	2.37696	1.8475	1.9239	2.13823	2.01037	2.43955	3.0293	2.29837	2.71584	2.59474	3.17404	3.21917	3.15175	3.14006	1.96552	1.8626	2.68177	1.93581	2.07185	2.10265	2.91195	2.52621	2.33921	1.65879	2.30108	1.99817	2.04119	2.28086	1.60937	2.47257	2.10464	2.68471	2.33569	1.78525	2.62843	2.01733	1.92268	2.49756	1.88067	2.08237
PAPSS2	4.9832	4.48097	5.18036	4.71376	5.72759	5.32571	5.67114	4.08927	5.33705	4.55812	4.57934	4.80493	5.52911	4.48531	3.65196	3.18533	6.0199	3.50177	5.01653	3.12771	3.81271	5.23998	3.86314	4.42664	4.00253	3.78062	4.29511	5.08993	4.49284	3.88978	4.44549	4.04005	4.57146	4.7192	4.36687	4.72436	4.57642	4.32507	3.59868	3.83656	4.80359	4.37672	4.19678	3.67268	3.80612	4.56732	5.78602	4.08964	4.19917
ENPP1	3.27858	4.47576	3.88429	3.56793	4.42037	3.02796	3.76451	3.04535	3.87935	3.51361	3.30547	2.99384	3.49867	3.33326	3.39141	3.81433	3.10248	3.81327	3.1536	4.25322	4.20923	3.65285	4.65565	2.9706	2.98885	3.77749	3.65708	3.42853	2.49575	3.41255	3.07151	3.08621	2.68742	3.47413	3.14256	2.8152	2.71308	3.14053	4.46276	3.0489	2.97376	2.93447	2.84834	3.03742	2.79096	2.66491	4.32507	2.77966	2.77894
ALLC	2.794	3.2471	2.88953	2.81045	2.61222	2.46139	2.01642	2.82676	2.68362	2.26626	2.62623	2.89647	2.3765	2.48679	2.61788	3.25026	2.62443	1.99004	2.98127	3.19628	2.65259	2.05631	3.30632	2.10211	2.36978	2.8938	2.0874	2.37992	2.37333	1.89391	2.65651	3.5938	2.88683	2.25733	3.00912	2.80644	3.00669	3.0653	3.86545	3.45776	2.22322	2.73503	3.67308	3.72569	2.69651	2.77141	3.16737	3.38513	3.35285
[truncated: 55 more columns]

## Sheet: FRGexp
ID	GSM1407218_Control	GSM1407219_Control	GSM1407220_Control	GSM1407221_Control	GSM1407222_Control	GSM1407223_Control	GSM1407224_Control	GSM1407225_Control	GSM1407226_Control	GSM1407227_Control	GSM1407228_Control	GSM1407229_Control	GSM1407230_Control	GSM1407231_Control	GSM1407232_Control	GSM1407233_Control	GSM1407234_Control	GSM1407235_Control	GSM1407236_Control	GSM1407237_Control	GSM1407238_Control	GSM1407239_Control	GSM1407240_Control	GSM1407241_Control	GSM1407242_Control	GSM1407243_Control	GSM1407244_Control	GSM1407245_Control	GSM1407246_Control	GSM1407247_Treat	GSM1407248_Treat	GSM1407249_Treat	GSM1407250_Treat	GSM1407251_Treat	GSM1407252_Treat	GSM1407253_Treat	GSM1407254_Treat	GSM1407255_Treat	GSM1407256_Treat	GSM1407257_Treat	GSM1407258_Treat	GSM1407259_Treat	GSM1407260_Treat	GSM1407261_Treat	GSM1407262_Treat	GSM1407263_Treat	GSM1407264_Treat	GSM1407265_Treat	GSM1407266_Treat
NUDT9	5.20158	4.83334	5.41095	5.12113	5.53601	4.93311	5.40176	4.26524	5.25856	5.09885	4.71356	4.75653	4.62768	5.01487	2.86631	5.66495	5.07436	5.73485	4.79807	5.37074	5.72571	5.67261	5.98837	4.0555	4.66627	5.79127	4.84721	4.84956	5.29323	5.72774	6.1092	5.06507	4.67481	5.82718	5.01578	3.70962	5.13653	3.59631	3.81941	5.26149	5.30383	4.9782	5.49598	3.97034	5.06555	4.10684	5.06782	5.54328	4.43081
ADPRM	3.64626	4.18674	4.03452	3.9473	4.08626	4.19538	4.09376	3.92743	3.90967	3.93439	3.97454	3.95662	4.20805	3.80109	3.5778	4.12614	4.31293	3.76678	4.61085	3.82468	4.28741	4.47636	3.46046	4.26671	3.77226	3.87916	3.93961	3.99209	3.42489	4.30094	4.30859	4.0918	3.43207	4.3456	4.76332	4.2986	4.47123	3.79722	3.09609	4.2595	4.67285	4.64847	3.7843	4.30094	3.61142	3.62003	3.44949	4.17552	4.42797
NUDT5	4.64559	4.79282	4.78806	4.99264	4.67459	4.35562	4.52725	4.44993	4.56644	4.54435	4.1612	4.33959	4.38129	4.29066	4.36339	4.6667	4.67414	4.87642	5.46716	4.61578	5.35079	5.16444	4.89675	4.42756	4.17043	4.6744	4.438	4.4688	4.10192	5.12113	4.60629	3.97057	3.52309	5.0251	5.04854	3.9854	3.80029	4.48912	3.66064	4.1	5.01325	5.2688	4.59857	4.13604	4.20621	3.63977	5.15611	4.54737	5.19989
PGM1	7.15009	8.00342	6.60376	7.53697	7.18578	7.42545	6.92109	7.1201	6.98651	7.30399	7.05839	6.94982	6.73276	7.55485	6.38386	5.14554	7.55941	5.90535	5.71574	5.99145	5.83963	7.00984	5.6152	7.28244	7.37313	5.64213	7.82244	7.05642	6.90893	5.75387	6.32761	4.95776	5.17002	4.71178	4.36299	3.40892	4.36198	5.47722	5.22412	3.79473	4.7866	5.09017	4.79542	4.66448	4.44719	7.20374	5.69296	4.61556	4.48467
PGM2	3.06277	2.73743	3.48994	2.89907	3.56793	3.30285	3.16528	2.64313	3.24688	3.11321	2.75802	2.90239	3.49972	3.20567	2.72337	3.03859	3.57736	3.44449	3.86234	3.40398	2.88838	3.47898	3.08829	3.21438	2.42634	3.18427	3.07314	3.00825	3.01449	4.03071	3.46262	2.93608	2.98865	3.50518	3.71998	3.07901	3.47269	3.29734	2.4968	3.06365	4.01626	3.8324	3.27295	3.88795	3.05556	2.52132	3.11988	3.18184	3.49072
PRPS1L1	2.20875	2.05787	1.33879	1.91135	2.17105	1.78489	2.02705	2.31018	2.16963	2.24053	2.09455	1.99936	1.74498	2.33872	1.75826	2.17888	1.69871	1.99759	1.7203	1.61786	1.76483	1.4705	1.67792	2.4896	1.62277	1.7969	1.76329	2.21045	2.04642	1.66884	1.34381	2.26521	2.07577	1.98793	1.88965	2.22751	2.36951	1.5328	3.304	1.78274	1.93667	1.57446	1.86131	1.39971	2.11692	2.45398	2.20214	1.80735	1.77669
PRPS2	2.64634	2.80925	2.515	3.28608	3.13242	2.8606	2.72824	2.26715	2.83776	2.77919	2.50011	2.81022	2.71285	2.99954	2.90262	3.29606	3.55698	3.69008	3.90537	3.75549	3.23739	3.04306	3.38266	2.52731	2.81675	3.36229	3.12241	3.3147	3.42681	3.10766	2.8346	2.80013	2.64539	2.58481	3.32291	2.30962	2.15991	2.17528	2.29581	2.8552	2.41969	2.85722	2.78412	2.71584	2.65839	2.61099	2.36473	2.5888	2.73808
PRPS1	5.36426	5.49131	5.76355	5.83375	5.69448	5.51187	5.29556	4.93052	5.38457	5.34824	5.1709	5.33634	5.461	5.54215	4.98611	5.81744	6.11925	5.98322	5.99114	6.28453	6.02257	5.91275	5.86668	5.10156	5.11517	5.53802	5.2797	5.42129	5.33501	5.54242	5.66718	5.5775	5.30105	5.83635	5.47151	4.2876	4.3622	4.5886	4.80624	4.84765	5.29728	5.71936	4.77434	4.38701	5.07461	4.77222	5.19561	4.56666	5.84465
PPAT	2.77235	3.2207	2.81089	2.64875	3.49418	2.76741	2.80778	2.3854	2.85053	2.58158	2.53825	2.70385	2.80643	2.72362	2.64313	2.84861	2.72118	3.2286	3.6079	3.15434	3.25847	2.88441	2.70723	2.4274	2.64492	3.18165	2.87038	2.24963	3.04306	3.12263	3.16262	3.22569	2.90867	2.56941	3.20195	2.54728	2.75986	3.17642	2.26288	2.37721	3.10845	3.34393	3.23761	2.41004	2.90287	2.9864	2.97286	3.06504	3.11454
GART	3.35972	2.97799	3.47371	2.99202	3.29518	3.20456	3.40128	2.93292	3.26212	3.17025	2.97822	2.80828	3.13597	3.00694	3.01795	2.84961	3.07829	3.02908	3.48684	2.91106	3.10766	3.42876	3.04465	2.92779	3.02027	2.96579	2.97612	3.07664	2.95761	3.86135	3.40699	3.26523	2.98754	3.49564	3.65412	3.02402	2.84785	2.71041	2.9891	3.21815	3.41425	3.31653	3.2402	3.30782	3.27613	2.90977	3.2576	3.2891	3.25493
PFAS	4.24262	4.85187	4.3466	4.40321	6.08154	4.58734	4.27917	3.21981	4.53202	4.56118	3.48556	3.64097	4.5401	4.29378	4.38151	4.76796	4.77925	5.08851	4.89158	4.73369	5.04134	5.22752	3.36503	3.68225	3.85191	4.88264	3.89574	4.68422	4.19959	5.07878	4.64091	4.75774	4.55134	5.49567	5.69419	5.05923	4.79768	2.85569	3.99985	3.97747	5.1129	4.8558	3.57905	4.29489	4.85734	3.66326	4.70458	4.79387	5.1968
PAICS	3.65073	3.67864	3.9356	4.12108	4.18694	3.40464	3.6524	3.50139	3.60421	3.53481	3.3132	3.54558	3.71832	3.55438	3.03109	3.93695	3.75033	4.13155	4.24899	4.2986	4.0303	3.87474	4.36706	3.3642	3.31037	4.12754	3.36969	3.58848	3.47328	4.27656	4.29452	4.08146	3.41091	4.08268	4.61758	3.64518	3.91448	3.23465	3.54233	3.49885	3.9068	3.93903	3.50215	3.8131	3.43581	3.5938	3.91998	4.12048	4.4078
ADSL	5.46044	4.9946	5.73453	5.61494	5.58707	5.72514	5.93393	4.97985	5.61471	5.32946	5.00879	5.04946	5.58539	4.99764	5.33476	5.35236	5.70443	6.02606	5.96956	5.99006	5.75728	5.96603	5.73154	5.13233	5.29041	5.42559	5.87186	5.57865	5.40393	6.16091	6.42253	5.53957	5.67796	6.30855	6.26115	6.00819	6.12844	5.01556	5.71762	5.5189	5.87347	5.96532	5.98508	5.82878	5.73216	5.26906	6.03184	5.78789	5.86771
ATIC	6.59434	6.96235	7.01157	7.06837	6.87747	6.78838	6.83048	5.99414	6.50248	6.42297	6.15323	6.08491	6.73819	6.59202	5.72789	6.81688	6.70496	6.74573	7.10679	6.48412	6.84613	6.66567	6.88913	6.71692	7.26332	6.65885	6.74303	6.10696	6.40055	6.7878	6.92888	7.05949	6.36273	7.43615	7.19393	6.10397	7.02111	5.93561	6.00626	6.33097	6.66633	7.24733	6.45882	5.72034	6.9729	4.96545	6.9379	6.83772	7.21967
APRT	6.30944	6.09207	5.77183	6.18061	5.25564	5.9782	5.92414	6.5404	6.28018	6.52916	6.75259	6.49804	6.07432	6.48007	6.67969	6.54457	5.98475	6.34034	5.32491	6.41937	6.14994	5.05826	6.30703	6.54343	6.48735	6.49143	6.15282	6.61987	6.43696	5.62082	5.66179	6.48412	6.84167	6.08063	5.82911	6.19534	6.33926	6.48735	6.46963	6.78109	5.71669	5.76905	6.33287	5.64941	6.51772	6.99162	5.78468	6.43094	6.09842
NT5C2	6.49907	6.61202	6.64177	6.29682	6.78489	7.13328	6.35964	5.56978	6.56216	5.72467	6.08516	6.24866	6.55095	6.17155	6.1378	7.46983	6.94982	8.12918	6.81382	8.31663	7.87498	7.24489	8.26488	6.22473	6.27488	7.78306	6.44994	6.3819	6.6278	7.27851	5.97423	6.83118	6.59202	7.58188	6.36428	6.64359	6.19318	6.61927	6.16576	6.49863	6.34209	6.12997	6.16853	7.51568	6.56584	5.95141	6.40808	7.03353	6.87747
NT5C1A	3.23613	2.81985	2.88441	3.32352	2.46043	3.12989	2.72286	3.23117	3.1207	3.12454	3.2391	3.38436	2.90625	3.55991	2.34111	3.26919	3.03426	2.69294	2.97535	3.08186	2.82201	3.17251	2.55818	3.69804	2.93175	3.15434	2.71608	3.15087	3.62745	3.28051	3.2402	3.4245	3.16956	2.67525	2.97035	3.61083	2.94684	4.87991	2.18132	3.1286	3.02727	3.47435	3.03722	2.85679	3.65217	3.85929	3.15865	3.53217	3.14099
NT5C	6.12997	5.86705	5.52546	5.6355	5.09858	5.64273	5.6588	6.37294	6.02853	6.24695	6.44994	6.3162	5.89944	6.08063	6.3829	5.47418	5.72758	5.34033	5.12709	5.3867	5.30383	5.42485	5.43647	6.45509	6.1844	5.49706	6.06917	5.97211	5.72396	5.33607	5.80596	6.01139	6.64617	5.58575	5.83402	6.75989	6.36116	7.12929	5.83568	6.17423	5.71639	5.95141	6.10847	5.97211	6.14382	6.09881	5.49022	6.15881	6.35044
NT5M	4.78338	3.90923	4.31208	4.45591	3.91193	4.18179	4.05434	5.27087	4.43058	4.56732	4.66026	5.00736	3.8743	4.31208	4.3375	3.9214	4.09139	4.55511	4.00539	3.59994	3.96298	3.34628	3.39445	4.59939	3.95178	4.01295	4.07853	4.07357	4.46529	3.73856	3.64367	4.32275	4.00523	3.27221	3.90564	5.16559	3.84567	4.59581	4.67246	4.09866	3.76274	3.79494	3.78793	3.22699	4.30571	4.53639	3.46947	4.55095	3.8212
NT5C3A	4.79564	5.26177	5.24763	5.30406	5.73245	4.24013	5.33109	3.71605	5.04812	4.90166	3.96319	4.88978	5.66313	3.55115	5.25014	4.65424	4.83687	4.57485	6.63005	4.4442	4.65905	5.78066	5.76415	5.48848	4.00686	5.1129	4.48509	5.08208	4.30359	8.10139	6.00957	4.02963	5.58955	6.00246	5.52572	4.98679	4.19036	4.73237	2.73716	4.26058	5.65581	5.01142	4.63767	3.01386	4.04757	3.61042	4.14305	3.96446	5.34167
NT5C3B	6.58414	6.35181	7.06044	6.49101	6.60698	6.75841	6.67113	6.39659	6.45611	6.40411	6.44728	6.71002	6.37256	5.98837	6.78635	7.00013	6.2417	7.02727	6.04918	6.80241	6.77877	6.69089	7.01348	6.57925	6.53372	7.20267	6.58979	6.31992	7.11672	5.82213	6.18403	6.45611	6.37994	6.39608	5.76684	6.22701	6.0163	6.72942	6.08796	6.71088	6.00139	6.50139	6.32087	6.78902	6.32869	6.92888	7.30251	5.89056	6.02966
NT5E	4.78679	4.08146	5.21645	5.01394	5.80429	5.39674	4.86362	4.59493	4.98724	4.60629	4.60584	4.6705	5.08945	4.32392	4.46998	3.99374	6.19318	3.95683	4.95797	4.7218	4.12923	5.06112	4.62854	4.96587	4.73947	3.58805	4.39366	4.48265	5.27426	5.39257	4.72102	3.83468	4.4078	4.09319	3.83613	4.17592	4.54259	3.8719	4.19237	3.78203	4.37805	4.35347	4.37966	3.99392	3.57715	4.44758	5.26419	3.84976	4.25769
PNP	4.31352	4.34598	4.71393	4.5705	5.65733	4.12069	4.13694	3.58277	4.62896	4.04748	4.26734	3.93457	4.01382	4.55296	4.1167	4.08647	4.17158	4.28961	5.57227	4.09726	3.99724	4.87572	3.61492	3.61271	3.76451	4.20523	4.20486	3.92539	3.56511	5.68056	4.69736	4.32464	5.91682	5.9281	5.42946	4.1934	5.77815	3.57462	5.63006	5.78202	5.69945	5.87316	4.0303	5.62196	5.18538	3.0906	3.93129	5.39056	5.74035
HPRT1	2.39382	2.64089	2.85892	3.02521	3.16356	2.61323	2.78696	1.96953	2.50868	2.69367	2.2955	2.20444	2.60724	2.12774	2.67712	3.42658	2.91967	3.20058	3.32463	3.58192	3.52734	3.30949	2.96102	2.61987	2.44383	3.35154	2.49395	2.55842	2.59474	3.71871	2.91466	2.58756	2.72754	3.20475	3.22612	2.16018	2.14286	2.40901	2.32158	2.59448	3.21541	2.70568	2.43726	2.34111	2.40582	2.42513	2.26938	3.17272	3.16138
IMPDH1	6.09347	6.0785	5.88491	5.91087	6.25471	6.10847	6.13405	5.70682	5.72429	5.9172	5.94803	5.9836	4.89443	5.92976	6.4333	6.54402	6.06606	6.24333	4.91484	6.77021	6.036	5.30836	7.14781	6.03483	5.26021	5.80565	6.59558	5.8761	5.63171	4.96565	5.37378	5.63984	6.68883	5.70237	6.01802	5.86395	5.36677	5.71999	4.97928	6.48462	6.25063	6.46501	4.43899	5.52572	6.50687	5.82456	5.81774	6.02181	5.70326
IMPDH2	7.67424	7.67424	7.77022	7.88875	7.71746	7.77841	8.04064	7.41191	7.78561	7.54056	7.52592	7.49335	7.27628	7.67228	7.62749	7.68691	7.6634	7.72704	7.52063	7.52063	7.813	7.70424	7.70876	7.13047	7.6618	7.68893	8.07942	8.00073	6.84167	6.71577	7.6707	7.34173	7.74739	7.62262	7.50574	6.59233	7.45464	5.20915	7.35788	7.48368	7.3065	7.27976	7.82659	8.07307	7.58342	6.66633	7.98713	7.70231	7.36746
NME6	3.41154	2.7592	3.76495	3.47856	3.47015	2.96055	3.71871	2.78848	3.36722	3.26919	3.0231	3.03929	3.07025	2.96213	2.05756	2.72664	2.69798	3.69154	3.01122	4.32852	3.57843	3.9848	4.40303	3.32526	4.17374	3.79326	3.57905	3.28478	2.38976	3.73455	3.16241	3.29259	2.78648	3.82883	3.63137	3.03407	2.47425	3.00308	2.92713	3.75867	3.22458	3.09804	3.87796	1.81237	3.95425	2.85027	3.94555	3.04648	2.73526
NME7	3.61942	3.1302	3.51852	3.26762	4.52765	3.56071	3.53596	3.62784	3.78676	4.0463	3.78061	3.41891	3.72924	3.84795	3.63281	3.51422	3.594	3.53559	3.81513	3.74718	3.94936	3.65925	4.10582	3.7126	2.9239	3.95726	3.78491	3.04739	3.1607	3.56692	4.14331	3.37373	3.3494	3.58477	3.44173	3.50013	3.37125	2.86987	3.19964	3.08532	3.20009	3.25453	2.80903	3.31016	3.60255	3.77995	3.47245	3.75699	2.95808
NME4	8.36222	7.79667	7.13433	8.51353	7.6524	8.22981	7.51218	8.82244	8.00342	8.23402	8.55142	8.67785	7.07313	8.17406	8.09846	8.29954	8.16005	8.26053	7.15009	8.40701	8.14628	8.02545	8.42831	7.92007	8.18756	8.14628	8.07619	8.16005	8.4373	6.2417	7.15842	7.85832	8.00342	7.3539	6.65333	7.8536	7.70037	7.26332	6.64617	7.94318	6.66361	7.10284	7.47141	6.82836	7.59919	8.50324	7.91495	7.27976	7.32384
NME1	5.02152	5.4685	5.81841	5.45234	5.50806	5.2001	4.89222	5.11816	5.60207	5.29277	5.41147	4.93004	4.36916	5.22064	5.60091	5.69911	5.19889	6.12007	5.74922	6.10696	5.75203	5.77707	6.32761	5.13817	5.22663	6.32317	5.16119	5.19925	5.49156	6.80381	5.48607	6.08381	4.72317	5.85208	5.50699	5.2688	5.77964	4.97445	5.72955	5.3495	4.93693	3.84043	5.27001	4.25575	4.82781	4.83641	5.6662	5.64685	6.04307
NME3	6.2835	5.20469	5.6662	5.54518	5.08208	5.90018	6.03119	6.71373	6.31527	6.39751	6.88526	6.60968	5.47805	6.3339	6.44398	6.4453	5.705	6.18135	4.88525	5.80722	5.92659	5.52253	5.49376	6.37208	6.43747	6.26298	5.95061	6.17352	6.35719	5.1111	5.05587	6.2141	6.71831	5.36451	5.66992	5.76776	5.24613	5.46607	5.44943	6.09277	5.55906	5.11861	6.19055	5.66934	6.05406	6.57797	5.67913	6.30828	6.07322
AK9	3.72018	3.76212	4.39655	3.68922	3.88368	4.34135	3.76718	3.52204	3.7553	3.62104	3.36786	3.54513	3.61674	3.25627	3.46819	4.11564	3.63137	4.32024	4.51293	4.08208	4.48204	4.05493	4.58093	3.65982	3.53091	4.33688	3.44129	3.42332	3.4486	3.92463	4.15678	4.20303	3.36032	4.39564	4.54737	3.79384	4.37526	3.14167	3.54133	3.98059	4.64435	4.26524	4.07463	4.73794	3.75222	3.08597	3.37742	3.88094	4.51072
ENTPD3	2.91757	2.15913	3.17159	3.10607	2.47551	2.90588	2.72506	2.79937	2.92432	2.77823	2.73348	2.57247	3.26064	2.43375	2.86725	4.75173	2.7109	5.4658	3.32027	5.39056	4.44448	3.26445	5.45502	2.66322	3.67268	4.86551	3.36992	2.82344	3.08645	2.34705	2.80064	3.61064	2.67092	2.83535	2.55601	2.41446	2.36079	2.76936	2.97236	2.82296	2.4279	2.20475	3.03426	2.47551	3.24981	2.92004	2.8258	3.23425	2.7475
ENTPD1	4.47576	3.9954	5.01302	5.15973	4.87202	4.83687	5.10561	4.60694	4.70365	4.4408	4.18953	4.30961	5.10898	4.58243	4.6133	4.34616	4.45573	4.53923	6.02746	4.32996	4.65001	5.14464	4.64824	4.09358	4.50514	4.58555	4.94299	4.71877	4.38939	6.06849	6.26558	5.27099	4.91464	5.73154	6.39209	5.94272	6.37592	4.70069	5.89944	6.00665	6.03483	6.17155	5.84792	5.44968	5.48218	4.58343	5.29277	5.08466	6.1378
CANT1	5.14529	4.78446	4.88044	5.15038	5.32773	5.45126	5.24236	5.0339	5.39542	5.04972	4.84537	5.03683	4.96498	5.00736	4.46029	6.50476	5.74116	6.79469	5.53113	7.11212	7.07979	5.40933	6.55659	4.25279	5.10608	7.01073	5.51473	5.46876	5.26069	5.62282	5.12185	6.46451	5.35393	6.09628	5.71486	4.94547	4.93719	5.53483	4.62973	6.10659	5.12896	5.4015	5.51187	5.45775	5.37074	4.35873	5.66208	5.40206	5.49402
ENTPD4	5.21941	5.3547	5.23562	5.08993	5.27354	5.43918	5.09132	4.41873	4.97393	5.08017	4.82737	5.01959	5.47696	4.83727	5.15997	6.06479	5.19489	6.04702	6.50411	6.10286	6.06588	5.63089	5.99695	5.15203	5.19439	5.92306	4.73345	5.58955	5.01937	6.16335	6.29729	5.99037	5.18928	6.75481	6.83048	6.09507	6.23898	4.81208	5.45234	5.92236	6.54223	6.31834	5.97778	6.40266	6.3819	4.83355	5.33808	5.3867	6.78635
ENTPD5	4.21631	4.44886	4.35895	4.19497	4.40916	4.16782	4.24319	3.81026	4.35502	4.51805	3.7974	4.0463	4.42261	3.87855	4.64893	3.8945	4.14819	4.24758	4.61312	3.49867	3.78014	4.34874	4.00045	3.94416	3.90145	4.25237	3.9825	4.36916	3.79967	4.33038	4.18321	3.74995	3.75906	4.33708	3.99266	3.77749	4.18615	3.45928	3.99768	3.72374	4.13996	4.31708	3.44882	4.06112	3.85828	3.86754	4.14203	3.82771	4.26398
ENTPD6	5.24508	5.71966	5.3081	5.20483	5.07342	5.36751	5.10156	5.54659	5.3282	5.36146	5.388	5.64333	5.28143	5.59973	5.72396	5.9117	5.48109	5.63113	4.81835	5.84961	5.77937	4.65886	6.05964	4.87267	5.54104	5.90286	5.30987	5.35443	5.07296	4.82341	4.5979	6.10994	5.82718	5.59257	5.29118	4.96771	4.90895	5.04059	4.44927	5.41809	5.24379	5.58575	5.71305	5.51734	6.26727	5.43417	5.55332	5.60392	5.39929
NUDT16	5.20937	5.32027	4.72636	5.18731	5.06667	5.08309	4.97666	4.79031	4.90556	4.96365	4.72498	4.90895	4.78784	4.81283	4.71956	4.4394	4.60498	4.75304	4.36021	4.50378	4.59939	5.08829	4.33553	4.8938	4.91009	4.37826	4.45313	4.87991	5.00782	4.34474	5.12826	4.34416	4.35146	4.45011	4.08126	4.46648	4.50535	4.43638	4.33648	4.68858	4.19152	4.4272	4.37712	4.38466	4.18388	4.70708	5.23404	4.62509	4.31786
ITPA	5.04567	5.12043	4.96231	5.43972	4.89468	4.89422	4.99241	5.34594	5.63687	4.99241	5.49376	5.32921	4.83662	5.56952	5.76749	5.70531	4.86332	5.71698	4.95731	5.29277	5.5775	4.98908	5.79441	4.78401	5.76445	5.53513	5.35004	5.26568	4.74133	5.03116	5.29508	5.67043	5.60736	4.76601	5.21929	4.92829	5.29804	5.89231	3.32291	6.13648	5.46515	5.11247	5.72454	5.84928	5.42918	5.45075	5.83533	5.06912	5.9633
XDH	2.58705	2.94547	2.52779	2.33618	2.60085	2.3144	2.47449	3.0421	2.60769	2.77279	2.91023	2.99935	2.41585	3.55969	3.04487	3.07048	2.57012	3.5687	3.10312	3.45015	3.48684	2.85703	3.2402	2.68078	3.36161	3.59794	2.73996	2.44569	2.99727	2.62768	2.43449	3.19157	3.35042	3.08494	2.3881	2.68453	2.17501	3.72058	3.64845	3.29939	2.37042	2.79963	3.21043	3.42725	3.13474	2.79119	2.36439	4.45849	2.35657
NUDT2	4.50027	4.51722	3.51422	4.87137	4.81635	5.14236	4.74549	4.92809	4.64599	4.58428	4.99092	4.93004	4.94322	5.12838	4.31688	4.89837	5.06315	5.52462	4.90616	5.18439	5.26778	4.66974	4.10726	4.2828	4.69194	5.67676	4.87319	5.22859	5.28118	4.97326	5.72541	4.85081	4.93334	4.77925	4.22716	4.89211	4.9263	5.85344	3.82292	5.0727	5.33896	5.17714	4.94087	4.95912	5.50366	5.13929	4.57897	5.388	5.59157
GMPS	4.30263	4.51359	5.14364	4.87921	5.38042	4.496	4.98896	3.93169	4.55095	4.35983	3.96664	4.05858	4.74588	4.08843	3.94216	4.76704	4.71822	5.1485	5.02708	4.99264	5.03008	4.95383	5.19727	4.48306	4.26671	4.70754	4.4935	4.4406	3.67723	4.41759	4.79156	4.56751	3.9754	4.77461	4.99001	3.65196	4.87342	3.37932	3.93109	4.36571	5.0251	4.69479	4.67682	5.15541	4.18055	3.76596	4.87777	4.13176	4.40321
GMPR	4.70236	4.6139	5.25194	4.34313	3.43621	3.97015	4.44267	4.92936	4.78038	4.75798	4.91464	5.32773	4.15107	4.8474	5.38694	7.3566	4.4435	6.95952	4.23093	7.32025	7.04706	4.88591	7.58731	3.90378	4.5142	7.06481	4.52868	5.30084	5.11379	5.93897	5.93285	5.9594	4.22273	5.90252	4.34172	4.14243	3.96956	5.10776	5.72955	5.12513	3.56998	3.73562	4.80371	4.92026	5.80465	5.22542	3.78872	5.74245	3.94416
GMPR2	5.32694	4.76875	5.12537	5.23486	5.49543	5.53361	5.62401	4.88772	5.21043	5.52612	4.81941	4.94528	5.39206	4.90531	4.36259	5.22138	5.23486	5.79303	5.57573	5.42155	5.1463	5.0112	5.04541	4.25753	4.56169	5.57202	5.1485	5.17428	5.05803	5.63139	4.98568	5.02375	4.15398	5.51675	5.23377	4.73071	4.78468	3.15521	1.83664	4.64847	5.38175	5.48794	4.61769	6.21376	5.17812	4.77704	6.10434	5.45023	5.64162
GDA	2.53088	2.4217	2.68197	2.41585	2.10747	2.18935	2.40093	2.29981	2.37828	2.60487	2.61376	2.52271	2.30519	2.10488	2.28394	2.38643	2.72824	2.33488	2.41536	2.44228	2.21867	2.69218	2.42407	2.8863	3.10351	2.64204	2.56299	2.57532	1.90619	2.3291	2.34431	2.30057	2.56234	2.22778	2.1927	2.55479	2.37628	2.21045	2.01585	2.55796	2.15991	2.23093	2.26393	2.24502	2.39098	2.25096	2.55479	2.29781	2.43674
GUK1	6.60968	6.45992	6.32427	6.56471	5.95328	6.30052	6.5725	7.0381	6.8839	6.70015	7.04626	6.86993	6.0608	6.8349	6.72589	6.72388	6.50583	6.48735	5.60658	6.17232	6.46788	6.08541	6.61803	6.31753	6.40316	6.7766	6.28732	6.94051	6.036	6.07322	6.22387	6.42792	6.86465	5.64505	5.79273	5.65558	6.69089	6.50139	7.14673	6.57855	6.10954	6.09347	6.42038	6.10247	6.39751	6.17313	6.0631	6.89479	6.17232
PKM	6.80942	6.9808	7.05532	6.85745	6.55927	6.86093	6.72186	6.42407	6.85574	6.91319	6.41414	6.43482	6.65528	6.95243	6.652	6.67412	6.78489	6.7063	6.77798	6.59202	6.75772	6.45249	6.42086	6.45774	6.57365	6.73076	6.7833	6.92228	6.64617	7.50729	7.33199	7.14495	7.14111	7.14012	7.53881	7.78755	7.60475	6.83559	7.75371	8.09525	7.14407	6.99972	7.36889	7.54504	7.82244	6.59872	6.99797	7.6242	7.72071
PKLR	3.24755	3.28586	2.82152	2.87292	2.83703	3.08433	3.08896	3.56913	3.14256	3.26123	3.63759	3.55306	2.9882	3.37013	3.53029	3.01122	3.10394	3.00538	2.60746	2.92273	2.97376	3.21684	2.9507	3.30466	3.46262	3.02544	3.47435	3.19628	3.61775	3.08433	2.76216	3.53217	3.04423	3.02426	3.12636	3.4235	3.83306	3.36611	3.31037	3.17992	3.18407	3.11278	2.85095	3.30066	3.60311	3.57076	3.24484	3.33657	3.13718
RRM1	4.88658	4.49558	4.69411	5.32319	5.3547	5.01959	4.69027	4.53656	4.96999	4.92723	4.44993	4.42835	4.79691	4.70069	4.20869	5.29323	4.44886	4.94682	5.23486	4.98295	4.9216	4.8521	4.58753	4.49922	4.59337	4.9612	4.89222	4.44429	3.93191	4.99922	4.6162	4.4398	4.53287	5.38985	5.58631	4.43688	4.82272	4.55749	4.76332	4.40281	4.83846	4.59559	4.94061	4.32751	4.60248	4.35959	5.0477	4.65297	4.76081
RRM2B	3.34718	2.92481	2.67545	3.04971	5.51785	3.05031	2.90802	2.51697	3.02247	3.39521	2.52731	2.8677	3.75715	3.47961	3.0345	3.43094	4.29967	2.91217	4.0158	3.81959	3.11209	3.6903	3.67268	3.03682	2.39357	2.63749	4.01272	3.69878	2.83703	3.95528	3.24688	3.13452	2.75166	4.09553	2.76823	3.76963	3.43621	2.7592	3.14456	2.60267	3.50663	3.1999	3.28161	2.52595	2.65651	2.68832	3.39931	2.8938	3.57399
RRM2	2.09278	2.17645	2.26769	2.32132	2.74581	2.00053	2.73106	2.40554	2.21916	2.21965	2.23637	2.17166	2.53974	1.84414	1.69871	2.60033	2.35586	2.59448	3.91597	2.69798	2.76521	2.07549	2.04237	1.73031	1.74913	2.45155	2.53683	2.45276	2.06277	5.08565	2.80436	3.28412	2.64972	4.92321	6.14916	4.40939	5.48576	2.8118	3.42766	3.11321	3.64929	3.08166	2.91632	3.86773	4.24984	2.12737	2.90562	3.3053	4.4249
DGUOK	4.93876	4.95034	5.29603	4.75755	5.11224	4.71802	4.93576	4.59472	4.9675	5.06876	4.57205	4.85642	4.86941	4.90576	4.79978	4.88941	4.97419	4.86574	5.56186	5.20819	4.79691	5.14687	4.68485	4.67353	4.70104	5.0435	4.87137	4.54324	4.55555	5.73604	5.40102	4.65778	4.18798	5.70891	5.83437	4.73369	5.35419	4.63874	3.43771	4.9023	5.82378	5.69266	4.88612	5.04001	5.19627	4.19076	5.08257	4.79916	5.94334
POLR1A	5.5795	5.59859	5.58874	5.56863	5.25734	5.65581	5.47915	5.94443	5.67409	5.61113	5.44451	5.33681	5.82438	5.98133	5.16729	5.27943	5.04992	5.06625	5.09933	5.11703	5.07695	5.83437	5.37024	5.63459	6.02483	4.96231	6.02565	5.86873	5.87511	5.47612	5.11792	5.388	5.76225	4.93876	5.49457	5.52546	5.26021	5.41549	3.85539	5.22884	4.66295	5.33556	5.6706	4.85081	5.02729	5.4243	5.80195	5.26726	5.17315
POLR1B	3.20434	3.58913	3.82102	3.76839	4.15596	3.42853	3.63567	2.87736	3.31862	3.08079	3.36744	3.20104	3.60376	3.40783	3.49849	3.90537	3.73394	4.00086	4.19076	4.12972	3.78793	3.87796	4.44168	3.21258	2.956	3.73646	3.43094	3.46342	3.49829	3.8021	3.86916	3.30757	3.46171	4.0506	3.69116	3.68285	4.06956	2.77455	4.82758	3.41425	4.23597	3.80863	3.50139	4.64257	3.46993	3.42084	3.65488	3.62148	3.88111
ZNRD1	3.93457	3.82984	3.41316	3.76294	3.53817	3.68323	3.65412	4.32666	4.08414	3.94196	4.38701	4.09944	3.59973	4.02974	4.09077	3.90145	3.66023	3.97301	3.68549	3.95783	3.71045	3.51987	3.46112	3.91215	4.53016	3.61042	3.97976	4.01002	4.37845	3.41489	3.29583	3.93882	4.15678	3.92962	3.59505	3.54233	3.73497	4.31766	3.47917	3.68264	3.54051	3.78976	3.68984	3.79163	3.68101	4.33511	3.74157	3.91893	4.07522
TWISTNB	2.17219	2.35683	2.56483	2.70615	2.91986	2.28086	2.93201	2.3019	2.64313	2.46015	2.03058	2.32365	2.20304	2.71463	1.93988	2.73949	2.99796	2.07577	2.60487	3.30632	2.93728	2.57142	2.89282	2.12484	2.23637	2.66736	1.836	2.41702	2.44977	2.92295	2.81697	2.35024	2.31126	2.93016	2.91466	1.63504	1.99474	1.80735	1.84112	1.9734	2.72686	2.5965	2.29267	2.53362	2.25265	2.07341	2.15581	1.88736	2.54456
POLR1E	4.58181	4.54737	4.30113	4.64579	4.84232	5.01731	4.64047	4.98026	4.66401	4.67777	4.91914	4.69712	4.67663	4.55411	4.68592	4.4621	4.51642	4.23073	4.39962	4.78361	4.60309	4.55095	4.58655	4.84514	4.99092	4.34454	4.87553	4.48781	4.43224	4.25575	4.22678	4.81899	4.80996	4.59256	4.89699	4.36953	4.86682	4.38208	3.74241	4.07218	4.92918	5.05713	4.63348	3.8862	4.46486	4.55749	4.32124	4.69005	4.9582
POLR2A	5.82609	5.81774	5.86329	6.01173	6.05146	5.87737	6.13482	5.73835	6.10286	5.98287	5.67261	5.72429	5.95771	5.75447	5.59608	5.33982	5.59157	5.48033	5.74763	5.50991	5.44245	5.8131	5.38908	5.75274	5.71727	5.56132	6.137	5.7903	5.95181	5.71792	5.84527	5.79092	5.805	5.50936	5.94659	6.04248	6.40899	5.62497	5.30485	6.04355	5.75786	6.2511	6.00626	5.75177	5.96776	5.51415	6.13648	5.70596	6.23697
POLR2B	5.03954	5.00879	5.54687	5.32002	5.43705	5.45262	5.24666	4.37966	5.10248	4.86574	4.53383	4.65565	5.3081	4.6504	4.79088	5.61088	5.43264	5.56075	5.81716	5.76965	5.67351	5.50578	6.17352	5.13326	4.93092	5.71067	4.98165	4.98187	4.46758	5.84026	5.7998	5.30603	5.40425	5.91087	6.02526	4.36361	5.54271	4.58472	4.51359	5.21119	6.07923	5.5176	5.38511	5.88288	5.54569	4.39766	5.63812	5.2779	5.55392
POLR2C	5.90464	5.87036	6.11109	5.97526	6.15039	6.12962	6.01873	5.60392	5.83799	6.12239	5.94272	5.81031	5.68479	6.17385	5.80079	6.44207	6.42885	6.45249	5.75577	6.7719	6.43482	6.29729	6.78902	5.77845	5.85692	6.0485	5.82438	5.88601	6.2511	5.90888	5.99848	5.83437	5.70708	5.8154	5.9382	5.61288	5.74245	4.44611	6.0337	5.61471	5.836	5.48413	5.88562	5.94237	5.47505	5.64997	5.85457	5.64915	5.91889
POLR2D	3.83838	3.48994	4.12837	4.05199	4.23475	4.20046	3.59296	3.76007	3.9214	3.97912	3.61165	3.80806	3.43878	3.76798	3.35569	3.89652	3.78892	3.89407	4.51584	4.23417	3.99768	4.64741	4.52809	2.88747	3.71157	3.9622	3.89551	3.27674	4.05452	5.40724	4.68527	4.16285	3.09275	4.71523	4.10175	3.59085	3.33657	2.83345	3.57076	3.79881	4.67704	3.69399	3.64909	3.66125	3.89695	4.19699	3.90007	3.59048	4.45573
POLR2E	8.06675	7.61415	7.78755	7.92532	7.61415	7.71746	7.91495	7.89587	8.10738	8.00902	7.87498	7.86262	7.26121	7.94741	7.88184	7.49819	7.68128	7.62262	6.50639	7.51895	7.34314	7.39441	7.18879	7.40422	7.91495	7.48493	7.94741	8.05232	7.8309	6.87402	7.27255	7.21707	7.17238	7.09792	7.35134	7.07313	7.28631	6.69299	7.09683	7.57225	7.11394	7.3228	7.48493	7.09482	7.18369	7.01714	7.90203	7.34173	7.60475
POLR2F	5.79215	5.8334	5.79584	5.76069	5.37782	5.64767	5.60917	5.63251	5.90914	6.02606	6.0145	6.06159	5.48413	6.30703	6.55095	6.35328	5.70596	6.46555	5.43998	6.04287	5.89944	5.78504	5.82941	6.12555	6.16369	6.13613	6.15359	5.85175	6.14825	5.49812	5.74985	6.05479	5.92451	5.89679	5.19489	6.12473	5.53276	6.46609	6.24468	5.8131	5.51935	5.42946	6.02067	6.69495	5.90221	6.23853	5.20598	6.04702	5.66238
POLR2G	6.17503	5.95363	5.77964	6.10286	5.82609	6.20269	6.64981	5.37099	6.5627	6.62278	5.83699	6.14952	5.49962	5.83467	5.11444	5.62702	6.29407	6.28257	6.44883	6.08796	6.52747	6.12079	6.18403	5.25586	6.2793	5.58983	6.48462	6.08582	5.71305	5.85134	5.91507	5.97526	5.62055	6.68883	6.0785	5.03821	6.59098	4.66899	5.58059	5.92159	5.83467	6.04137	6.00704	6.23209	5.63687	5.62562	6.37004	5.51601	6.43842
POLR2H	5.82117	5.03259	4.99308	5.14364	4.88044	5.70326	5.51616	6.03636	6.31421	6.15967	5.67351	5.73686	5.45023	5.95866	5.76937	5.72789	5.50912	5.61288	4.93601	5.80429	5.3867	5.17336	5.21941	5.58604	5.97063	5.3593	5.2244	5.63251	5.70545	5.20986	4.99022	5.64149	5.40393	5.97526	5.08235	4.94346	5.18121	5.54906	6.24739	5.53704	4.73061	4.88088	5.39674	5.43944	4.35662	5.07717	5.56591	5.65357	4.93902
POLR2I	7.91267	8.18083	8.11345	8.21979	7.8864	7.93413	8.05802	7.98452	7.96574	8.18424	7.86262	8.17041	7.39153	8.23402	8.41983	8.85481	8.22981	8.48786	7.73144	8.87066	8.64726	8.26872	8.61741	7.47921	7.81062	8.45055	7.99503	8.53503	6.98738	7.51755	8.18424	8.04925	6.45203	8.20868	7.51755	6.82974	6.9808	5.65823	8.72316	6.69218	7.58032	7.40422	7.66085	7.12709	7.74544	7.53551	8.11345	7.36159	7.70231
POLR2L	7.45321	7.08356	6.47512	6.97188	6.42253	6.99262	7.07979	7.65402	7.24144	7.30133	7.72271	7.47631	6.52527	7.34722	7.57724	7.02361	6.47845	6.79403	5.86298	6.8661	6.61506	6.45938	7.12213	7.25519	7.63239	6.64795	7.3228	7.19818	7.24489	6.15732	6.21203	7.16056	6.96281	5.92775	5.97249	6.80453	6.80453	5.9117	6.23946	6.81153	6.06273	6.45106	6.32761	6.52797	6.89762	7.26235	6.85207	6.88821	6.32556
POLR2J	9.66582	9.38454	9.1814	9.01326	8.92272	9.46722	9.27729	9.0482	9.01326	9.2238	8.90815	9.31117	9.33278	9.59587	9.48143	9.61331	9.30042	9.09221	9.53301	9.35779	8.92272	8.93996	9.29009	9.45478	9.34535	9.0482	8.94784	9.30042	9.41213	9.06416	9.35779	9.05613	8.80896	8.93996	9.64807	9.42551	9.53301	6.7719	8.49294	9.11935	9.75571	9.48143	9.24443	9.30042	9.70035	9.49804	9.41213	8.95769	9.66582
POLR2J2	7.76216	6.67969	6.72523	6.45151	6.20656	6.41831	7.17327	7.813	7.08446	7.13234	7.59072	7.28244	6.85207	6.95606	7.08157	6.43647	6.28636	6.71982	6.20566	6.20908	6.18135	6.21296	6.48735	7.40273	7.33696	6.54924	7.24733	6.652	7.59233	5.65086	6.45308	7.14214	7.19179	6.71373	7.26235	7.74953	7.09166	8.29604	7.94455	7.62907	6.81755	7.42842	7.54862	6.46501	7.32821	7.92293	6.90192	7.82244	7.26235
POLR2K	5.68447	6.05702	5.55734	5.0431	6.21052	5.62282	5.45502	4.9092	5.8431	5.71518	5.27377	5.53651	5.36946	5.47555	5.12228	6.45409	6.10117	6.14109	6.17547	6.20359	6.28066	6.4264	6.20128	4.61266	5.11133	5.93083	5.51994	5.5555	5.07878	5.80628	5.41714	4.76562	4.75653	5.42323	4.77461	4.26626	3.71299	4.14639	3.90537	4.45868	5.04896	4.74775	4.41975	4.76682	4.45213	4.72679	5.15567	4.7918	4.75653
POLR3A	3.62364	3.73131	3.78083	3.52902	3.67171	3.5689	3.70877	3.78408	3.4583	3.58518	3.77995	3.5501	3.55052	3.2934	3.79494	3.6389	3.47559	3.46756	3.42876	3.55928	3.4392	3.36161	3.52922	3.2803	3.56218	3.55115	3.23588	3.53217	3.78872	3.58297	3.36336	4.07629	3.79303	3.54133	3.86277	3.71114	3.95277	3.60959	3.08532	3.534	3.47101	3.8307	3.84957	4.2332	3.47898	3.75202	3.57422	3.95178	3.59881
POLR3B	2.54171	2.91986	2.93539	2.33171	2.99815	2.4279	2.5893	2.61426	2.37992	2.49154	2.31861	2.59526	2.53473	2.68429	3.07404	2.74535	2.76193	2.47044	2.62319	2.77095	2.67354	2.93728	2.71353	2.42487	2.22954	2.57113	3.11595	2.8206	3.04535	2.60267	2.33921	2.37421	2.76965	2.50636	2.40983	2.47688	3.09563	2.20706	2.77095	2.2747	2.36132	2.34084	2.6051	2.1725	2.12484	1.99197	3.1536	2.48986	2.24963
POLR3C	4.43432	4.45293	4.79387	4.46546	5.10631	4.17824	4.33184	4.0619	4.73237	4.53383	4.225	4.25769	4.28133	4.42947	3.96468	4.4249	4.72979	4.98206	5.32462	4.37313	4.64472	5.00236	5.04267	4.18775	4.01728	4.14539	4.47926	4.72679	4.44677	4.78486	4.29549	4.39424	3.82595	4.81544	4.75592	3.7758	3.97516	3.31782	4.21818	4.95958	4.52583	4.49415	4.33825	3.21541	4.88358	4.14496	4.30512	3.80533	4.83008
POLR3D	4.53712	4.59337	4.5244	4.26524	3.53799	4.13342	3.61531	4.87729	4.50111	4.43594	4.76662	4.38316	4.63155	5.16559	5.50699	4.64195	4.2868	4.4579	4.54259	4.2024	4.78637	4.01601	4.29569	4.59295	5.13112	3.56301	4.98143	4.57123	5.07153	4.55273	4.49306	4.65523	5.03912	4.5911	5.0201	4.89211	4.54618	4.97445	4.72764	5.00976	4.78143	5.12251	3.69116	4.62768	4.80624	4.43414	4.22052	5.10608	5.11017
POLR3E	3.48953	3.17507	2.63144	2.8713	3.04284	3.33018	3.19857	3.39062	3.56783	3.54092	3.90183	3.24157	2.57971	4.06956	3.71478	3.65135	3.04761	2.98219	3.39931	3.38058	3.26523	2.81985	3.21457	3.7185	3.73523	3.45493	3.37459	3.15068	3.52877	2.82456	3.17685	3.25002	3.76315	3.06213	2.84911	3.1123	3.32761	3.25693	2.57747	3.03246	2.62649	3.13771	3.34062	2.32081	4.15561	3.48104	2.42487	2.39571	3.17208
POLR1C	4.80149	4.53944	3.76407	4.38129	4.09633	4.36198	4.01002	5.27629	5.02936	4.88722	5.15203	5.02772	4.29821	4.68247	4.73555	4.51805	4.30072	3.99581	4.31104	4.15294	4.4733	4.225	4.99764	4.97885	5.20288	4.00787	4.67266	4.48225	5.01864	4.11969	3.62475	4.63789	4.51868	4.51398	4.27347	4.60015	3.43229	4.9946	2.97489	4.69823	4.55855	3.95037	4.08843	2.64231	4.06644	5.11065	3.80322	4.77637	4.24939
POLR3K	4.16595	4.47391	4.81328	4.43705	4.0449	4.206	4.48531	3.80633	4.38294	4.22797	4.43453	4.34719	3.98269	4.42179	4.70281	4.64113	4.35794	4.49415	5.88222	4.42738	4.77614	4.67353	4.74342	3.82984	3.89272	5.05526	3.79615	4.34377	4.48054	4.92274	5.0648	4.38082	3.97953	5.72429	6.46788	5.24089	5.36271	4.201	3.61816	5.08353	6.07737	6.25394	4.74502	5.37508	4.65318	4.63258	4.33787	5.15038	5.70952
POLR1D	4.80516	5.42075	5.77496	4.73984	5.81806	5.46876	5.11065	4.34493	5.14641	4.97473	4.54031	4.98769	5.4186	5.00928	4.03685	6.13241	6.08796	6.22701	6.48412	6.66017	6.17065	5.68025	5.98901	4.27681	4.57557	6.2465	5.23234	5.46766	4.36791	5.61789	5.41068	5.15419	4.331	5.8069	5.56392	4.31564	3.74953	4.82319	3.84488	4.92482	5.44451	5.56075	5.00782	5.06361	4.86082	4.08751	5.46409	4.90723	5.55642
POLR3H	5.13187	5.02245	5.17935	4.97865	4.99397	4.94462	5.15874	5.19099	5.08397	5.22494	5.12342	5.23432	5.08158	4.95503	5.19651	5.43647	5.23404	5.3934	4.36665	5.38481	5.43264	4.93399	5.32054	5.4685	5.78816	5.35674	5.21483	5.08446	5.35495	5.00304	5.19212	5.07109	5.63875	4.96428	4.84421	5.04854	4.95526	5.07673	5.2875	5.3761	5.09831	4.92618	5.10872	5.63139	5.65673	5.22752	5.1485	5.10582	5.05871
POLR3GL	5.22663	5.06737	5.42101	4.70728	5.58059	5.71698	4.96407	5.13908	5.21763	5.04112	4.81208	4.85304	4.76752	5.18609	4.06687	4.33341	5.55278	4.42587	5.07695	4.85724	5.09405	5.51266	5.03622	4.99742	5.51357	4.23093	5.34622	4.90418	5.68959	5.09689	4.94485	4.36993	4.24163	5.18609	5.01348	3.49398	4.48509	4.88916	4.30859	4.44589	4.59752	5.07581	4.01041	4.85909	4.11467	4.45113	5.06112	4.20682	5.1109
POLR3G	3.06984	3.45652	3.04648	3.15803	2.88135	3.15175	3.0983	3.26292	3.18513	3.11552	3.11836	3.26483	3.12216	3.24841	3.41425	3.01841	2.97422	2.86276	3.2152	3.12345	3.14702	3.27337	3.06504	3.47599	3.6002	2.86276	3.1455	3.10824	3.183	3.33347	3.16047	2.92369	2.95407	2.93933	3.05366	3.2128	3.32074	4.11691	3.96256	3.00622	2.96239	3.06803	3.26423	3.12263	2.85916	3.34333	2.90604	3.19176	3.0293
POLR3F	2.92369	2.56211	2.82789	2.96736	3.41111	2.27342	2.38753	2.10265	3.03847	2.8313	2.28169	2.40901	2.62527	2.50922	2.02279	2.74982	3.12327	2.24104	2.60796	3.1657	2.37923	3.39521	2.88135	2.27424	2.50979	2.58609	1.98561	2.83283	2.57924	2.96261	3.2867	3.06064	1.49457	2.1914	2.77537	2.41561	1.8224	1.54869	2.24229	2.47285	2.76101	2.39203	2.25096	2.64038	2.26262	1.89326	2.80643	2.19242	2.15466
POLA1	4.53696	4.82341	4.92184	4.04669	5.32413	4.49945	4.61866	3.86194	4.1749	4.39962	3.6079	4.24794	4.3594	4.36259	3.25493	5.36221	5.70738	5.09976	5.40081	4.45399	5.21714	5.14802	4.79691	3.90868	4.43205	4.74819	4.01645	3.91937	4.26017	4.90122	4.15087	4.43138	4.08843	4.80647	4.67393	3.29411	3.75347	3.53217	5.85344	3.59505	4.08208	4.80647	4.17075	4.94967	3.17705	3.02727	3.57136	3.64305	3.85313
POLA2	4.41159	4.62275	4.45609	4.26259	3.54006	4.50417	4.3924	4.36483	4.55643	4.39262	4.40756	4.50357	4.08268	4.5115	4.10485	3.9386	4.06398	3.95584	4.73194	4.28189	4.17864	4.30072	4.11485	4.66295	4.56561	4.39916	4.26096	4.28133	4.69823	4.71721	4.56732	4.54891	4.17066	4.44	5.05526	4.62151	4.85455	4.98522	4.69109	4.43616	4.79768	5.00852	4.45496	4.96771	4.54455	4.46276	4.29329	4.66711	4.7405
PRIM1	2.93706	3.12771	3.70896	3.09675	3.85557	2.41702	2.89211	2.69472	3.08494	3.25163	2.76304	2.86467	3.71684	2.62012	3.45743	3.25493	3.12656	3.89695	4.40802	3.87091	3.56258	3.74385	3.14529	2.8313	2.40878	3.0421	2.96923	3.07554	2.88747	4.33118	2.97562	2.63167	2.68197	3.86214	4.38975	2.71723	3.9213	1.97868	3.91618	3.71541	4.68635	4.41913	3.27175	3.3167	3.70676	1.97507	2.26288	2.73573	3.65572
PRIM2	2.24132	2.17276	1.58669	1.80959	2.44204	2.34173	2.62252	1.53059	2.01733	1.702	1.44941	1.81299	1.77292	2.02628	1.71406	2.32854	2.48757	2.22296	2.96403	1.87936	1.80735	2.18404	1.86984	2.09944	2.10239	1.79992	1.65309	1.89544	1.61508	2.40776	1.69632	2.18272	1.67386	2.46591	2.015	2.14581	1.77345	2.32264	1.80567	1.68464	1.91171	1.79377	2.02102	2.05588	1.71521	2.26288	2.1286	1.98875	2.58236
POLD1	4.54852	4.50155	4.79937	4.92502	4.44448	4.62049	5.02082	4.47989	4.62835	4.19351	4.8578	4.85283	4.34398	4.57683	4.89564	4.16019	4.29838	5.17382	4.11345	4.25299	3.74489	4.0285	4.26998	4.82677	5.08895	4.68921	5.39257	4.73706	4.65108	4.25872	4.44589	4.92348	4.0916	4.73194	5.5778	5.32319	4.41115	6.33706	6.09549	4.84893	3.86649	4.716	5.37585	4.01688	4.42642	4.66985	4.62319	4.85744	4.66735
POLD2	7.03901	7.28759	6.5316	6.68951	6.60323	6.06769	7.05261	6.71982	6.80537	7.03184	6.81081	6.87324	6.42885	6.96737	6.6855	6.90736	6.36428	6.73208	6.1434	7.32155	6.44104	6.58979	6.48412	6.48362	6.09244	6.93128	6.89762	6.14876	6.60727	6.3591	6.89277	6.27708	6.49415	6.864	6.15489	6.45882	6.50687	5.36862	5.94443	5.95979	6.53479	6.2201	5.99037	7.01615	6.47306	6.53214	6.52274	6.31834	5.98853
POLD3	4.6798	4.47416	4.64762	5.03641	4.93651	4.63386	4.55432	4.72317	4.89606	4.6731	4.83463	4.83398	4.84252	4.84442	4.99877	4.29821	5.09178	4.48225	4.71858	4.70626	4.44947	4.44611	4.53202	5.1868	5.05587	4.82844	4.5705	4.8013	4.33882	4.89242	4.15579	4.41198	4.51911	4.7292	4.6744	4.85413	4.37191	5.30128	4.32183	4.27222	4.3188	4.53117	4.51584	5.26544	4.39347	4.90208	4.6162	4.55076	4.51744
POLD4	6.73076	5.93591	6.23813	6.32372	5.74091	6.65772	6.23989	6.85207	6.73401	6.75113	6.61506	6.84315	6.56888	7.00715	6.83559	6.5627	6.11725	7.08262	6.49052	6.66847	6.45554	5.75274	6.22045	6.25202	6.91406	6.45203	6.8661	6.8268	6.84691	6.14503	5.76445	6.90415	7.27976	7.39857	7.13899	7.8864	7.44542	7.20675	7.49819	7.0888	6.72051	6.67113	6.72523	6.72869	6.59434	7.3539	6.41119	7.45903	7.45597
POLE	6.35092	5.73054	5.0477	5.71274	4.73515	5.70891	6.26953	6.33436	6.01097	5.89842	6.49563	6.18355	5.49143	6.08582	5.95899	6.1036	5.57807	5.77913	5.70921	5.01048	4.96407	5.6839	5.04224	5.85522	6.71577	5.49885	5.77429	5.83664	5.91207	5.4588	5.84792	6.04052	5.3159	5.45832	6.4478	7.03446	7.08678	6.42522	5.38825	6.19756	6.5125	6.94051	6.82836	6.43647	6.12362	6.54582	6.36952	5.90018	5.77403
POLE2	2.96354	2.41939	3.10146	3.02027	2.97489	2.71608	3.28183	2.86106	2.93062	2.92186	2.46642	2.67572	2.78772	2.25183	3.25999	2.68362	2.86371	2.89234	3.34649	2.35657	2.65259	2.83703	2.72286	3.09163	1.94733	2.047	2.42407	3.03859	2.11742	3.27221	2.60769	2.36109	2.24481	3.0764	3.5501	3.11615	3.54253	2.43139	2.17645	2.27884	3.54233	3.53249	3.20567	2.97996	2.77141	2.66322	3.01954	3.04648	2.97729
POLE3	3.06408	2.78085	3.81016	2.87038	3.71541	2.87574	2.80228	2.15161	3.06277	3.15585	2.63869	2.79005	2.71136	3.54051	2.17052	3.71202	4.11564	4.16782	4.1753	4.33341	3.86052	3.46235	3.78555	2.11716	1.63288	2.96403	2.52245	4.06708	2.83368	3.79017	3.16138	2.91967	1.77973	4.02203	3.49766	2.24982	2.64675	1.48311	1.88803	2.90072	3.12636	3.65662	2.343	2.94547	2.57167	2.21018	2.99202	2.40878	3.15338
POLE4	4.95335	5.01166	4.75798	5.11631	4.95587	4.75525	4.90272	4.65778	4.71919	5.05281	4.83867	4.91833	4.57402	5.0809	4.75173	4.76397	4.93876	5.0222	4.68771	4.74652	4.4935	5.01731	4.60163	4.8707	4.87202	4.60629	5.23029	5.18439	4.9711	4.64299	4.66879	4.35481	4.51293	4.60498	4.32666	4.29269	3.55673	4.12234	3.55526	4.46862	4.45692	4.23831	4.11749	3.89985	4.26915	4.50459	4.78593	4.60015	4.43762
HDDC3	5.59047	5.5357	5.37378	4.73815	5.05082	5.5176	5.39284	5.34437	5.54801	5.54104	5.7753	5.69945	5.01653	5.5734	6.29635	5.35574	5.56336	5.6969	4.88682	5.82019	5.20819	4.828	5.30128	5.71966	5.10898	5.18172	5.45637	5.40425	5.81444	4.54737	4.58201	4.81121	5.84272	5.37564	5.20962	5.77741	3.48933	5.85921	5.97285	5.51266	5.24508	5.23105	5.07322	4.41541	5.20962	5.41361	5.0026	5.49402	5.3176
ADCY1	4.16477	3.60441	3.25999	3.75592	3.6071	3.77163	3.99246	4.48759	4.01503	4.05	4.52681	4.17573	3.64141	3.70553	4.1691	3.52008	3.50253	3.40484	3.05686	3.07801	3.3904	3.29829	3.42789	3.97788	4.06978	3.44972	3.76944	3.95055	3.94835	3.34564	3.86773	3.55817	4.20283	3.46458	3.54469	3.5811	3.25999	4.66118	4.25279	3.91404	3.57462	3.45652	3.40761	3.40464	3.68142	4.33729	3.81068	3.35525	3.5753
ADCY2	3.52902	3.83771	3.9429	3.36503	4.10684	3.93736	3.05556	3.37281	3.2207	3.59608	3.32074	3.304	3.02402	3.26312	3.23698	2.82527	4.56581	3.15955	2.98034	2.69749	2.57375	3.86898	2.73828	3.2946	3.23864	2.92349	3.34315	4.14223	4.80709	2.75608	4.1934	2.87199	3.04693	2.26769	2.956	2.85593	3.11744	2.86792	3.20955	2.97799	2.97015	2.97444	2.92186	3.07404	3.27633	3.85763	3.26658	2.99642	2.85569
ADCY3	6.30566	6.16453	5.46766	5.49962	5.30037	5.65791	6.1036	6.57989	6.30703	6.43791	6.24739	6.15407	6.48412	6.02781	5.74091	4.90699	5.90888	4.6213	4.76463	4.43242	5.13908	5.54518	4.69321	6.74771	6.19581	4.38774	5.41998	6.03971	6.40663	5.15396	5.51785	5.39417	5.38774	4.7985	5.17145	5.54906	4.50235	5.99183	5.79946	5.25293	4.94087	5.21941	5.15588	3.88094	5.2244	5.93083	6.03334	5.67528	5.41786
ADCY4	6.1893	6.58055	6.36952	5.71429	5.09532	6.15881	5.71936	5.75111	6.40316	6.25687	5.91789	5.83963	5.98837	5.86361	5.75668	4.50486	5.05945	4.53944	4.76261	4.32507	4.77091	5.99266	4.8397	5.86668	6.09996	4.52291	5.66111	6.20615	5.92159	5.1709	6.34164	5.23029	5.50859	4.77684	5.32128	5.84213	5.15681	5.84366	4.80046	5.44322	5.40176	4.49432	5.55045	6.38093	5.36975	5.9836	6.20177	5.95804	5.17002
ADCY5	5.37858	5.42458	5.37564	5.42918	5.22779	5.57115	5.46826	5.00574	5.29373	4.85304	5.30105	5.28672	5.11883	5.14687	4.88978	4.59559	5.04071	4.64805	4.38444	4.7105	4.70126	5.15203	4.44328	5.55471	5.72789	4.84914	5.50183	5.17213	5.57461	4.04757	5.40618	4.59072	4.0555	4.28917	4.29288	4.24794	5.19123	4.93206	5.95141	4.25753	4.26796	4.23855	4.70346	5.34033	4.85413	5.50126	5.05756	4.57996	4.61803
ADCY6	5.66835	6.01139	5.54157	5.51218	4.69946	5.72704	5.34088	5.53083	5.51529	5.48275	5.3583	5.43446	5.29777	5.22064	4.87247	5.18414	4.62559	4.73139	4.05896	5.45984	4.90144	5.60736	5.22164	5.5038	6.17232	5.16518	5.1129	4.99022	5.54801	3.98438	5.39157	5.12803	4.76281	4.54304	4.46168	5.10952	4.93744	5.4088	5.50837	4.96296	4.14223	4.33167	5.02468	5.65174	4.49415	6.10587	4.99049	4.88772	4.17272
ADCY7	5.08067	4.82781	5.45721	4.99397	5.40907	5.18561	4.90442	4.43781	5.13349	5.12322	4.70281	4.80253	5.39113	4.83463	4.94861	3.90166	5.90148	4.81304	6.1471	4.53577	4.60418	5.10776	4.22776	4.60561	5.17315	4.17573	4.79262	5.04112	4.09843	6.87162	4.9008	4.82963	4.91441	6.22701	6.43388	5.33751	6.12997	4.17117	4.93531	5.51785	6.39899	6.36952	5.2571	5.11703	5.1177	3.72865	5.39773	5.03578	5.5826
ADCY8	4.50277	3.60959	3.15317	4.55511	3.40198	4.01123	4.04177	6.03971	4.73515	5.16192	5.82438	5.1683	4.59171	4.36665	5.46493	3.56301	4.25713	3.8548	2.63134	3.98898	3.17049	3.15197	3.92788	5.38581	4.53758	4.4408	4.28112	4.13545	4.70669	3.36292	3.57035	4.2807	4.98896	3.36766	3.38096	5.06667	3.67704	5.20915	2.97467	3.95743	3.66559	3.51987	4.07442	3.25931	4.77155	5.56157	3.63382	3.95198	3.42789
ADCY9	6.20041	6.74711	6.71639	6.75841	6.40613	6.43696	6.84083	6.40055	6.45249	6.29635	6.10117	6.30472	6.55433	6.49101	6.25785	6.64795	6.45992	6.47512	6.39311	6.53214	6.62336	6.41071	6.8993	6.17746	6.03636	6.74368	6.42038	6.27889	6.78414	6.16528	6.59494	6.65885	6.6649	6.34956	5.55471	6.21296	6.11643	6.43747	6.39209	5.87806	6.15198	6.15526	6.57624	6.43842	5.86528	6.33287	6.59558	6.30188	5.93011
ADCY10	3.11432	2.838	2.89003	2.69776	2.45276	2.72686	2.39797	3.35195	3.01045	3.14822	3.53817	3.2541	2.62111	3.60149	3.42409	2.85219	2.77183	3.02057	3.34477	3.19029	3.07801	2.70478	3.09121	3.63361	3.75202	2.93539	3.26919	3.01818	3.1648	3.00376	3.26312	2.94843	3.07686	2.99431	2.81045	2.84503	2.83535	3.4281	2.66764	3.04824	3.03906	2.94705	2.85818	2.97535	3.17228	3.08102	3.34153	2.99499	2.32315
GUCY1A2	3.80171	3.63912	3.93374	3.47815	4.72252	3.90007	3.68628	2.89955	3.83306	3.54051	3.1714	3.57905	4.25322	2.94066	3.37679	2.95712	5.06181	2.86011	3.35906	3.43497	3.34153	4.20402	2.82009	3.57161	3.07002	3.43207	3.10504	3.47413	3.26658	3.42831	3.65155	2.67927	3.37569	2.62649	2.7822	2.83996	2.71014	2.70169	2.87574	2.72455	2.84406	2.81793	2.9599	3.21475	2.63167	3.05206	4.04757	2.78579	2.2439
GUCY1A3	5.76288	5.95181	6.68811	6.73276	6.7905	6.67472	6.97532	4.91009	5.77089	5.87877	5.42668	5.41116	6.35092	4.95754	5.00624	5.98693	5.38254	6.35476	6.65591	5.70921	6.29933	6.80537	6.1391	5.5734	5.14687	5.9945	6.06888	6.41724	4.9159	5.88188	6.79708	5.1709	5.66142	5.89501	5.34824	5.51616	5.27814	4.93399	4.72636	5.38961	5.45984	5.61323	5.92629	6.78414	5.26751	4.68796	6.27179	5.5536	5.41172
GUCY1B3	4.48552	4.51506	5.52572	5.30037	5.56952	5.5078	5.56591	3.8111	4.55455	4.78038	4.35399	4.06937	5.12162	4.46465	3.43271	4.17235	4.49051	4.12695	4.91659	4.37632	3.94313	5.90914	4.48991	3.9802	4.18179	4.38873	4.39262	5.12638	4.07319	5.37481	5.91275	4.03728	5.01959	4.11404	4.71376	4.65096	4.20506	3.11764	4.07916	4.59133	4.15852	4.30651	5.17002	6.42086	4.33998	4.23575	5.40618	4.17235	3.74427
GUCY2C	3.46947	3.7284	1.8405	3.49876	3.38906	3.2541	3.50081	3.90007	3.56195	3.52387	3.30356	3.73316	3.3259	3.55673	4.01359	3.20497	3.2179	3.11278	3.51697	3.0098	3.09356	3.16184	2.94151	3.50311	3.17552	3.25473	3.28373	3.16421	3.49667	3.44634	3.23226	3.26423	3.98059	3.70449	2.65296	3.2331	2.92457	3.21414	3.65073	3.94894	3.15087	3.09163	3.01621	3.0169	3.89249	4.13506	2.515	3.26658	3.48235
GUCY2D	3.58168	3.28498	3.02103	3.01712	3.10417	3.5811	3.35525	4.72636	3.75636	3.68942	4.57955	4.2895	3.54927	3.87688	4.35959	2.81749	3.49602	2.6786	2.58777	3.25669	3.34617	2.54195	3.00682	3.7552	2.74105	2.82009	3.76495	3.60939	3.87961	3.07664	2.79914	3.77309	4.26299	3.08785	3.17575	3.10504	2.49036	3.12877	2.98078	3.52587	3.67229	3.2576	3.30311	2.32027	3.54233	4.01855	3.27018	3.56195	3.22306
GUCY2F	3.47083	2.99864	2.51377	3.33258	2.54148	3.50602	2.94864	3.93397	3.03381	3.36483	3.76678	3.26523	3.46819	3.96276	4.0154	2.28319	2.80086	3.02402	2.62421	1.90224	3.27924	2.85194	3.04146	4.1167	3.71684	3.02148	3.74864	3.06213	3.40218	3.00235	2.5521	3.10373	2.75986	3.09356	2.68569	2.5965	2.82108	4.69109	3.08251	3.10697	2.81697	3.22546	2.96964	3.94814	3.23405	3.80863	2.59967	3.18447	3.12999
NPR1	7.06948	7.1201	6.17193	7.02278	6.48187	7.16916	7.06837	7.19937	7.29498	7.01519	7.18254	7.39441	6.20227	6.89402	6.59263	5.24166	7.19274	5.09291	5.26593	5.29162	5.15973	7.30876	5.67322	6.9457	7.37477	5.52164	7.05436	7.04626	6.91813	5.2571	6.06992	5.93393	6.34303	5.36349	5.36146	6.43696	6.45774	6.80942	6.07116	6.16091	5.32694	5.58284	5.89745	5.32616	6.09133	6.96648	6.87586	6.40411	5.37884
NPR2	6.17746	6.10159	6.13523	6.03866	6.28636	6.22143	5.55045	5.93857	5.99037	6.19756	5.98901	5.90221	5.3159	5.79395	5.66111	4.60286	6.21169	4.59493	5.36375	4.58696	4.36628	6.45509	4.56327	5.76591	5.60577	4.77547	5.60392	5.90669	5.40176	4.53906	5.09405	5.00304	5.00437	4.56919	4.36445	4.7159	4.35703	5.40778	4.24856	4.62169	5.49626	5.50884	4.51784	4.49135	5.35029	5.49812	4.89626	4.54212	4.1853
PDE1A	2.56914	2.62064	2.985	2.84044	3.21475	2.7436	2.82527	2.52621	2.84765	2.60412	2.39797	2.434	3.15865	2.50324	2.08353	1.9311	2.7083	2.15971	2.38273	1.99876	1.95992	3.13452	1.91836	2.48986	2.12539	2.19448	2.61837	2.67354	2.41561	2.53132	3.11529	2.14798	2.61529	2.21224	2.04932	2.16739	2.21145	2.08179	2.26769	1.93053	2.38199	2.26206	2.41507	2.42082	2.13904	2.22751	3.23588	2.13958	2.09719
PDE1B	5.92659	5.13625	4.44127	5.02708	4.30877	5.1111	5.11948	6.39511	6.17101	5.94044	6.32556	6.29878	5.58272	5.77663	6.036	4.39396	5.22335	4.49327	3.94936	4.75505	4.2332	4.59717	4.12168	5.48997	5.78654	5.30578	5.56276	5.45555	6.18264	4.94574	4.56476	4.94574	5.3122	4.28939	4.1	4.76244	5.10348	5.36573	4.94574	5.30204	4.05657	4.28385	5.25927	5.10156	4.21873	5.83273	5.24365	4.98418	4.57443
PDE1C	2.85636	2.88705	2.60487	2.98408	2.94822	2.99815	3.03128	2.81427	2.68125	2.91879	3.07504	3.10482	2.7592	2.70333	3.03639	2.93373	3.00212	2.87963	2.90846	2.86106	2.96354	2.75756	2.84887	3.04717	3.13385	2.87174	3.05228	2.82366	3.18143	2.65415	2.79648	2.73828	2.63381	2.85143	2.72574	2.76237	3.35423	3.37679	3.82771	3.00999	2.91444	3.0516	2.84189	3.46026	2.87938	3.14367	2.76936	2.81911	2.73503
PDE2A	6.39945	6.22387	6.05856	5.67204	7.12709	5.91407	6.25517	6.13293	6.73759	6.92888	6.44883	6.36655	6.15572	6.67044	6.18726	4.52074	6.36564	5.35129	4.99252	4.96931	5.06667	5.51244	4.97026	5.59693	6.27889	5.11883	6.46609	6.88746	6.51878	4.57581	5.72217	4.51784	6.24289	4.59895	3.97604	4.64617	5.0026	5.85781	4.23261	4.10335	4.40858	4.2862	5.0435	3.48025	4.41094	5.82456	6.64795	5.13061	4.35662
PDE3A	3.93655	3.57462	4.23375	4.27841	4.06819	3.83263	4.6164	3.93599	4.03196	4.03262	3.91597	3.84248	4.20682	4.11788	3.68285	3.79903	3.85358	3.93715	3.48454	3.47083	3.41026	4.75978	3.51614	3.90477	4.183	3.7296	3.84085	4.25518	3.93397	3.32375	4.92787	3.53463	3.84688	3.52349	3.29411	3.73898	4.1598	4.07485	3.82335	3.40569	3.45966	3.50891	4.69234	4.90884	3.64579	3.85077	4.43183	4.14866	3.12287
PDE3B	4.76482	6.17628	4.81963	5.66313	6.0459	5.48794	5.09976	3.76718	4.51662	4.18279	3.65073	4.17615	4.43899	3.89774	3.45908	3.93796	4.46938	4.09237	3.87389	4.32228	4.50155	5.503	4.23939	3.84919	4.09296	3.99884	3.95743	3.99266	3.55096	3.94814	2.99984	3.74844	2.73434	4.17615	4.49113	3.51987	4.19418	3.04146	3.05622	3.37148	5.19989	4.42817	2.62064	3.60149	3.2162	4.04375	5.24787	2.97535	3.60232
PDE5A	5.1328	4.28901	5.26226	5.61439	5.58312	5.9897	5.56018	3.8862	4.37156	4.33688	4.67026	4.45673	5.20719	4.21316	4.01272	4.21731	5.72823	4.28981	4.66519	3.92481	3.81696	5.49682	3.19857	4.94368	4.65443	4.2622	4.46938	4.65994	4.87947	4.20848	6.59202	3.95405	4.81304	4.00582	4.26096	4.19457	4.30375	4.03497	4.43899	3.85909	3.74777	3.86253	4.55961	4.6328	3.87009	4.57581	4.9541	4.23375	3.85888
PDE6A	4.31312	4.78202	3.2391	4.01232	4.03922	4.31082	4.75048	5.06087	4.42993	4.38892	5.15706	4.93719	4.2548	4.58985	4.53035	4.96999	4.26299	4.50459	4.14907	4.43284	4.02626	3.91087	5.4037	4.17761	4.21128	5.01984	4.37164	4.00686	4.05592	4.07893	4.40578	4.85599	4.72275	4.79363	3.90923	5.09885	4.57601	5.20342	5.74473	4.70386	4.35683	4.20506	4.61769	3.68904	4.75837	4.91914	4.21652	4.85744	4.42756
PDE6B	4.08187	3.50952	4.29066	3.74473	3.46262	4.07697	4.38738	4.46152	4.01166	3.99	4.48158	4.27222	4.03346	4.36044	4.79645	4.53799	3.92286	4.16717	4.05633	3.83362	4.04609	3.93984	4.01953	4.82656	4.16203	4.25695	4.2189	4.31395	4.6362	4.20283	3.75301	4.17801	4.86341	4.46109	4.19849	4.71393	4.3948	4.80996	5.04921	4.19457	4.03751	4.66649	3.52522	4.28112	4.05413	5.15321	3.95343	4.395	4.77002
PDE6C	1.2446	1.23051	1.86956	1.43389	1.62236	1.51777	1.27314	1.64778	1.31081	1.38458	1.61651	1.46008	1.35214	1.65309	1.3263	1.58922	1.15532	1.80393	1.48841	1.33591	1.48611	1.39283	1.36718	1.52457	1.47861	1.49457	1.06539	1.73643	2.54507	1.15247	1.51329	1.2869	3.15621	1.67181	1.55125	1.21036	1.71183	1.56959	1.40103	1.88588	1.75826	1.28186	2.04551	2.0616	1.58013	1.17663	1.5353	1.30328	1.29216
PDE6D	4.09077	4.16457	4.22735	4.48658	4.65341	4.27594	4.59133	4.01401	4.30281	4.05394	4.08393	4.06878	4.46152	4.19748	4.67459	4.6207	4.39916	4.79978	4.96365	4.53079	4.73237	4.60816	4.28475	4.4482	4.21167	4.61039	4.51174	4.42475	4.04957	4.70146	4.48158	4.1853	3.99604	4.36953	4.58634	4.61412	4.38553	4.28091	4.2161	4.19299	4.97207	4.5291	4.1747	4.57402	4.58201	3.78389	4.47144	4.32444	4.45333
PDE6G	5.04748	5.5176	5.85921	5.30707	4.95034	4.81963	4.8933	5.76684	5.13796	4.76918	5.81126	5.15157	5.34275	5.20058	6.04464	5.15278	5.11224	4.95383	4.51722	5.03864	4.99417	4.98073	5.11973	5.65909	5.52494	5.09017	4.74462	5.30527	5.68989	4.96428	5.39032	5.27075	4.70925	4.98769	5.31667	5.99776	5.89534	7.58032	7.22823	5.32319	5.40854	5.53361	4.89443	6.44583	5.36299	6.25427	5.57718	5.58798	5.67528
PDE6H	1.46501	1.45064	1.71452	2.05501	1.91431	1.17421	1.93887	1.70952	1.62144	1.77104	1.75684	1.82119	1.5652	1.70801	1.44514	2.12968	1.44572	2.90721	1.06539	1.42148	1.26097	1.96806	2.13684	1.37144	2.12886	1.96672	1.74112	2.22728	1.78707	1.38169	1.41612	1.78139	2.89672	1.58111	1.07767	1.30328	1.27184	1.50255	2.91808	1.65223	1.46251	1.53827	1.38241	1.69462	1.41407	1.24606	2.0724	1.87722	1.37373
PDE9A	3.83425	3.82664	3.63932	3.77329	4.27408	3.92646	3.99209	4.08823	3.94574	3.99623	4.03787	3.95909	3.63779	4.18279	4.16203	4.25654	3.68731	4.43453	3.67621	4.01317	4.27907	4.66564	4.66816	3.94536	3.73833	4.36607	4.26443	3.65155	3.96238	3.58397	3.70069	4.17336	3.76474	3.96276	3.98798	4.23457	3.26231	3.86955	3.73541	3.5181	3.46215	3.49115	3.91573	3.47293	4.0171	3.71792	3.67395	3.80677	4.23177
PDE10A	2.37282	2.53418	2.50609	2.36533	2.59255	2.41083	2.64875	2.78062	2.61672	2.30348	2.45989	2.45799	2.32625	2.78869	2.81306	2.26857	2.38753	2.16325	2.8711	2.18436	2.25996	2.69943	2.03272	2.80778	2.96515	2.32703	2.63988	2.89123	3.03272	2.94128	3.01534	2.48506	2.42407	2.42715	2.69916	2.17219	2.55479	2.90445	2.47182	2.36844	2.80828	2.57635	3.01209	3.48727	2.30962	3.06454	2.72802	2.41585	2.5777
PDE11A	2.60606	2.81565	2.86538	3.01954	3.20863	2.46412	2.94021	3.08785	2.86106	2.94662	2.91986	3.16679	2.66097	2.64013	3.0467	2.65536	3.13156	2.71654	2.33198	2.98546	2.57066	2.89747	2.48913	2.73573	2.56162	3.17075	2.98885	2.63532	2.8677	2.70118	2.49318	2.58158	2.33428	2.61272	2.29473	2.92758	2.90867	2.6681	2.41939	2.88515	2.39518	2.34405	2.49575	2.75394	2.43546	2.89931	3.09542	2.92115	2.66736
ADSSL1	4.65838	4.61972	4.05079	4.59895	4.25827	4.27041	4.18953	4.92209	4.415	4.26776	4.65405	4.73706	4.32252	4.43921	4.38597	4.25438	4.37885	3.74285	3.62296	3.95157	4.09843	4.17864	4.85	4.33274	4.201	4.3361	4.13377	4.50459	4.55729	4.23917	5.40518	4.15004	4.65484	3.98269	3.64387	4.09704	4.18694	4.53712	4.75259	4.46465	4.10233	4.06311	4.17761	3.43561	4.44328	4.57098	4.15579	4.32004	3.91469
ADSS	3.51195	3.72398	3.73254	3.85336	3.98189	3.51066	3.62848	3.72651	3.89851	3.63759	3.69517	3.63955	3.6758	3.6579	3.73377	4.57837	4.16717	4.45093	3.9113	4.57443	4.77816	3.96238	4.3279	3.71002	3.6151	4.13114	3.95076	3.34416	3.67326	4.3918	3.42552	4.1608	3.80405	4.18997	4.16758	3.90302	3.86418	3.94749	3.46262	3.98289	4.43018	4.31564	3.82335	5.01821	4.12381	3.80447	3.78162	3.65073	4.01503
AMPD2	5.62327	5.49323	5.48188	5.15113	5.97175	5.49762	4.75002	6.3339	5.53276	5.79061	5.98206	5.85589	5.50637	5.78435	5.95804	4.75237	5.84961	5.66803	5.07131	5.52054	5.23029	4.78468	6.05634	6.01529	5.56364	5.2532	5.61178	5.59833	6.52397	5.03508	5.40591	5.80994	6.81901	4.92525	6.46963	5.65416	4.7377	5.30987	3.99495	6.59558	6.33531	6.15617	5.38908	6.08491	6.39165	5.00137	5.45721	6.09734	5.65296
AMPD3	5.388	4.63727	3.5866	5.31398	5.47418	5.26352	4.14617	5.33449	4.91375	5.20158	5.24456	5.12469	4.96642	4.96272	5.0964	5.64532	4.97844	5.64828	6.69025	5.33283	5.52854	5.17665	5.70072	4.65799	4.45692	4.89606	4.31708	5.12663	4.63789	6.05029	5.39134	5.82052	4.12605	6.01276	6.49863	5.55704	7.18136	5.65474	5.72955	5.01912	6.58055	6.19802	4.77243	5.72887	5.3831	4.65341	4.24776	5.84125	6.50526
AMPD1	3.02954	2.58609	4.76123	2.30622	3.00756	2.63343	2.75467	2.9907	2.92573	2.76532	3.03059	3.23405	2.59012	2.66969	2.97261	5.74035	2.39981	5.23158	5.40102	5.72597	6.22819	2.98775	5.76591	2.96403	3.26249	6.28066	3.0263	2.84961	2.99954	6.1092	6.07546	4.49738	4.37073	3.52564	3.07172	2.85569	3.42681	3.12725	3.15845	3.81026	2.77894	2.87981	3.54279	3.43474	5.03412	2.32	2.69749	3.7777	4.96166
ADK	3.7682	3.56672	4.30132	4.11949	4.45833	3.74885	3.87916	3.41809	3.41489	3.67415	3.24688	3.53072	4.0152	3.8355	3.16024	4.44758	4.24243	4.31641	4.80446	5.06386	4.36143	4.27635	4.79874	3.84936	4.14716	4.16595	3.84899	3.68841	3.47083	4.24462	4.17217	3.77024	3.04306	4.37866	4.56685	3.6857	3.66414	2.04237	4.14866	3.56406	4.1743	3.79722	3.96725	4.4398	3.70636	3.02752	3.73296	3.67108	4.48225
DCK	2.53879	2.78606	2.80161	2.81066	2.8467	2.67187	2.58705	2.39823	2.84256	2.61027	2.19476	2.58563	3.05832	2.55378	2.36533	2.90314	4.09296	2.79768	5.14574	3.03977	3.4706	3.57203	2.79604	2.80753	2.62623	2.40374	3.16504	2.65081	3.47393	4.91956	3.39695	2.58261	2.86186	3.96141	3.75141	2.98241	2.94041	1.89736	2.69294	3.16241	4.2142	3.61531	2.84161	4.31185	3.13577	2.17276	2.91928	2.4191	2.65202
ADA	4.67246	4.36834	4.37653	4.67285	4.30375	4.40677	4.22655	5.26226	4.98588	5.05568	4.73237	4.72764	4.45967	4.61681	4.44993	4.03706	4.24961	4.21631	5.07971	3.37955	3.92646	4.07339	4.35481	4.74819	4.71356	3.73856	5.32894	5.12709	3.94438	5.29186	5.25014	4.45252	5.13461	4.9711	5.07629	4.86901	4.77067	4.90815	3.55673	5.4015	4.74881	5.27554	4.4577	4.773	5.10727	3.94594	5.39417	4.68357	5.47096
CECR1	5.42753	6.12382	6.26433	6.53039	6.49749	6.51817	6.15166	5.65968	6.17352	6.59098	5.75418	5.86023	7.46384	6.81755	6.34209	7.28244	6.57365	7.43779	8.38385	7.29616	6.77798	6.28257	6.86433	5.70531	5.74407	6.69155	6.37004	6.95952	6.256	8.6589	6.62948	7.34064	7.92532	8.13283	8.15361	6.74839	6.09022	4.96565	5.28246	8.53503	8.20868	8.6342	8.10459	7.96574	9.0482	4.90374	7.30531	7.88875	8.56786
AK7	2.62443	2.87452	2.89647	2.81936	2.70568	2.92432	2.92713	3.01954	2.7248	2.66884	3.01298	2.78244	2.77894	2.88135	3.24963	2.60556	2.85636	2.66419	2.53522	2.92186	2.99202	2.81543	2.73131	2.89234	2.77072	2.93843	2.75394	2.84982	2.92666	2.78983	2.71922	2.72754	3.11042	2.75896	2.85636	2.86319	3.01278	3.37761	3.35906	2.62649	2.60014	2.49575	2.64675	3.66678	2.81865	3.14529	2.38199	2.54653	2.58777
AK5	4.11287	3.76536	4.30094	4.40362	3.51742	4.08843	4.03385	4.20339	3.94652	3.95528	4.16873	4.00149	3.78956	4.24648	4.75878	5.29556	3.51614	4.08314	4.18953	4.62854	4.14203	4.21146	4.0918	4.13272	4.24984	4.13628	4.02123	3.92725	4.15196	3.81619	3.93439	4.02683	4.5598	4.09611	4.87684	4.06419	4.81918	4.57242	5.33208	4.19516	4.38814	4.72542	4.13377	4.68899	4.07853	4.38444	4.08532	4.44631	3.99119
AK2	5.26804	5.71122	5.86427	5.93857	5.73424	5.76591	6.25643	4.97575	5.388	5.43312	4.8313	5.17049	5.91019	5.19489	4.55054	5.07695	5.48033	5.1806	5.91407	5.08851	5.24326	5.83402	5.09831	5.39902	5.34851	5.21875	5.25142	5.61147	5.03578	5.99224	5.94985	5.37456	4.92301	5.87448	6.34253	5.48302	5.32616	4.87435	3.70939	5.5378	5.88188	6.0352	5.96463	6.16576	5.51016	4.57557	5.79456	5.50244	6.00704
AK1	6.62396	6.3591	6.70697	6.29584	5.72454	6.4478	6.55372	6.45458	6.63137	6.37488	6.51135	6.64177	6.19581	6.43747	6.4894	6.48572	6.22861	6.34164	5.41222	5.73973	5.87737	6.34679	6.19318	6.65837	7.18136	6.58303	6.73401	6.53372	6.97815	6.86164	7.40273	6.38527	6.47626	5.92879	5.95181	6.44883	7.01073	6.35044	6.66074	6.39417	6.45509	6.33244	6.34034	6.30566	5.99224	6.78708	6.85745	6.12997	5.94547
AK8	3.81252	3.45785	4.23809	4.02785	4.58116	3.73605	3.95405	4.07765	3.98662	3.8307	4.32024	3.98959	3.73112	3.85014	3.67825	4.27864	3.97999	4.15895	3.76254	3.60421	4.09453	3.80574	4.22939	3.95851	4.46724	4.43762	3.73274	3.58252	3.95624	3.79121	4.26648	3.92324	4.28385	3.40398	3.95761	3.8523	4.15235	4.88174	6.75544	4.40656	4.06857	4.05971	3.94936	4.25518	3.7818	4.20486	3.88032	4.63833	4.15153
AK6	5.09555	5.2024	6.12512	6.1844	6.19945	5.57086	5.50214	4.43284	5.56018	5.54867	4.51784	4.99945	5.89679	4.76197	4.62973	6.2317	5.66368	5.22286	6.1232	6.40808	6.21376	5.92377	6.2437	4.33252	4.81477	6.31834	4.80516	4.88088	4.9342	6.1746	6.2744	5.10248	4.69344	6.02442	6.04327	5.18492	5.25217	4.85304	1.66902	4.68465	6.14462	5.38985	4.51174	5.63875	5.34354	4.7496	5.92976	5.35363	5.36751
AK3	4.71456	5.99695	5.66368	5.6439	6.50016	6.14071	5.81942	4.07257	4.99658	4.87642	4.16457	4.57772	6.26387	4.87707	4.65001	4.72252	6.02526	5.1373	5.78141	5.48819	5.52655	6.11842	5.21714	5.04833	4.23643	5.24865	5.05438	4.96428	4.82116	5.52139	5.65058	5.13086	3.50703	4.99742	5.44559	4.68711	5.31064	4.03787	4.89587	4.08823	4.77323	5.11926	4.61166	5.83994	4.33941	4.20786	6.08381	4.64847	4.87158
ENTPD2	5.32869	5.11444	4.74902	5.31853	4.61931	5.20431	5.05036	5.67528	5.07296	5.25612	5.79848	5.56157	4.87247	5.31115	5.50072	4.67501	4.71919	4.71858	4.15919	4.54478	4.69966	4.73731	4.33038	5.48498	5.2628	4.93651	4.78162	4.80149	5.5763	4.64515	4.75505	4.77024	5.41172	3.8864	4.46977	5.67232	5.15874	5.79514	5.40288	5.75274	4.97985	4.75857	4.97305	5.49962	6.00938	5.97995	4.64134	4.76838	4.79133
NTPCR	4.64047	4.712	4.31416	4.62487	5.40006	4.79324	4.87991	4.3872	4.99264	4.84853	4.36064	4.89699	4.55273	5.20845	4.54052	4.57364	5.16046	4.59559	4.569	4.93445	4.52625	5.07413	4.36143	4.37373	4.43725	4.97865	5.14412	4.93509	4.4043	4.50988	4.50006	4.31082	4.33688	4.6243	4.00376	3.9638	3.75141	3.73497	3.00912	3.79183	4.32939	4.01166	3.63567	3.69824	3.88722	4.42138	4.8216	3.50623	3.6692
PNPT1	4.76601	5.16855	5.25539	5.80079	5.51187	4.98418	5.77429	4.23199	4.64343	4.51482	4.19093	4.56266	5.09782	4.56938	4.0303	4.90292	4.74155	5.01394	5.47231	5.02082	5.45182	5.73054	5.19188	4.76542	4.24607	4.98653	4.63706	5.12826	3.87961	6.93643	6.28937	5.2571	4.25046	4.66627	5.84429	5.30176	5.31783	3.96468	4.06603	4.57532	5.8481	5.62251	4.87533	5.41432	5.59914	3.9861	5.1032	4.86835	5.53985
PDE4A	6.10771	5.72678	5.25347	5.38432	5.54104	5.29804	5.2321	6.49907	6.08381	6.18522	6.54868	6.27851	5.44775	5.60239	5.8663	5.61029	5.51734	5.2333	4.74418	5.33419	5.37404	5.20819	5.44655	5.91207	5.97634	5.33208	5.64563	5.67578	6.0785	4.76542	4.4394	5.39825	5.97025	4.53266	4.57302	5.52678	4.57792	5.90363	5.04705	5.75728	4.85038	4.61472	5.18439	4.29288	5.26906	6.10117	5.00437	5.59806	4.89422
PDE4B	3.25203	3.27313	3.50139	3.65467	4.88174	3.38157	2.84716	2.85797	3.07732	3.19006	2.92863	2.91127	3.38573	2.99044	3.22699	4.95797	3.65572	5.78173	5.30229	5.17714	5.56756	3.15543	5.18202	3.20058	3.45183	4.8073	3.06164	3.5091	3.09804	5.0353	3.95298	6.16613	4.43857	4.65463	4.75818	4.07463	4.00686	3.2867	3.55698	4.71219	6.63479	4.93445	4.18674	4.68796	4.88044	2.95025	3.4671	5.35261	4.04471
PDE4D	4.34117	3.83838	4.45276	4.76501	5.65416	4.20081	4.13114	3.54889	3.97625	3.73646	3.66801	3.8699	4.46802	3.73296	3.91998	5.09379	5.03008	4.60561	4.42358	5.18829	5.04896	4.42138	5.2231	3.88172	3.8279	4.96471	4.01295	4.14286	4.20661	4.86382	5.5809	4.37292	3.60834	4.4249	4.61412	4.29044	4.17294	4.06356	4.10405	4.06548	4.67682	3.98189	4.30512	4.50047	4.03327	3.55244	4.5703	4.20523	4.21066
PDE7A	3.43561	3.43229	3.62951	3.30285	3.80533	3.4083	3.35333	3.03796	3.33189	3.32074	3.17792	3.14167	3.52522	3.19758	3.33587	3.5091	3.43229	3.94497	4.84378	3.82488	3.61083	3.46585	3.65135	3.48474	3.29734	3.55413	3.29215	3.37484	3.06385	4.48912	4.15272	4.14472	3.53196	5.08761	5.4628	4.24376	4.59472	3.83877	4.26361	4.23855	5.49962	5.08871	4.31125	4.69758	4.20701	3.33287	3.57375	4.16439	4.81981
PDE7B	3.78793	3.70006	4.47948	3.85191	4.00625	4.39583	3.77042	4.05913	4.10564	4.02141	4.0619	3.72712	4.20942	3.98438	4.24899	4.18932	4.36181	3.86731	3.81026	4.27176	3.94613	4.25322	3.9654	4.15736	4.20506	3.71624	4.06356	3.98438	3.97163	3.90007	4.43638	3.89774	4.03706	3.83425	3.95385	3.91618	4.02288	4.7571	5.0477	3.65285	3.99706	3.69315	4.06011	4.77135	3.60691	4.11221	4.00764	3.90007	3.95528
PDE8B	2.15723	2.41424	2.56661	2.01768	3.29897	2.62795	2.66419	2.04962	2.27342	2.54604	1.90127	2.1994	2.1519	1.90088	2.55068	2.73178	3.41173	2.87383	2.63917	3.2404	2.73743	2.80547	2.8587	1.82699	2.1927	3.30087	2.08556	2.39769	2.40855	2.21442	2.74701	2.95093	2.46315	2.13075	2.28882	1.80534	2.24447	2.2322	2.69388	2.36109	2.36533	2.40342	2.33117	2.46872	2.21018	2.06476	2.80134	2.51796	2.1896
PDE8A	5.59188	5.78942	5.44299	5.85554	5.39284	5.67322	6.14784	5.69206	5.72823	5.51863	5.86092	5.71122	5.67148	5.47418	5.43788	4.95703	5.47722	5.12087	4.93967	5.1337	4.85803	5.5834	4.61758	5.83143	5.70624	5.19386	5.92775	5.34246	5.2397	4.93378	5.24236	5.5444	5.66744	5.05415	5.19099	5.77647	5.44805	5.7998	5.41068	5.03141	5.43363	5.31879	5.81841	5.45984	5.36573	5.3735	5.38511	5.56923	5.12322
FHIT	3.99724	4.35327	3.19452	4.48342	4.23688	4.07339	3.73172	3.88816	3.604	4.11708	4.33862	4.09199	4.15716	3.46046	4.22297	4.47889	4.01166	4.77116	4.6209	4.89946	4.41954	3.87708	5.40102	3.24475	3.02864	3.59105	2.80366	3.68072	4.36503	4.32464	3.73917	3.68462	2.77845	5.7265	5.36375	3.54193	3.36566	3.18906	2.01702	3.11702	5.77937	5.12896	3.32483	3.27568	3.67108	4.71841	4.08606	4.49051	4.34581
ENPP4	2.18775	2.02628	2.83234	2.4993	3.30087	2.0273	2.11666	1.74334	2.486	2.37696	1.8475	1.92391	2.13823	2.01037	2.43956	3.0293	2.29837	2.71584	2.59474	3.17404	3.21917	3.15175	3.14006	1.96552	1.86259	2.68177	1.93581	2.07185	2.10265	2.91195	2.52621	2.33921	1.65879	2.30108	1.99817	2.04119	2.28086	1.60937	2.47257	2.10464	2.68471	2.33569	1.78525	2.62843	2.01733	1.92268	2.49756	1.88067	2.08237
PAPSS2	4.9832	4.48097	5.18036	4.71376	5.72758	5.32571	5.67114	4.08927	5.33705	4.55812	4.57934	4.80493	5.52911	4.48531	3.65196	3.18534	6.0199	3.50177	5.01653	3.12771	3.81271	5.23998	3.86314	4.42664	4.00253	3.78061	4.29511	5.08993	4.49285	3.88978	4.44549	4.04004	4.57146	4.71919	4.36687	4.72436	4.57642	4.32507	3.59868	3.83656	4.80359	4.37672	4.19678	3.67268	3.80612	4.56732	5.78602	4.08964	4.19917
PAPSS1	5.75728	5.2963	6.55433	6.44728	6.79327	5.94838	5.84896	4.65547	5.77592	5.72467	5.02093	5.12992	6.57307	5.66238	4.96608	6.50687	6.49907	7.79216	7.44998	6.60437	7.16397	6.45203	5.78299	5.24988	6.00246	7.669	5.89284	5.19925	5.12589	7.07132	5.93083	7.12409	5.56591	5.89711	6.15967	5.30176	5.91389	3.63009	5.50327	5.59426	5.61642	5.56781	7.18254	7.42988	6.60054	3.55673	6.6035	6.63666	6.13953
ENPP1	3.27858	4.47576	3.88429	3.56793	4.42037	3.02796	3.76451	3.04535	3.87935	3.51361	3.30547	2.99384	3.49867	3.33326	3.39141	3.81433	3.10248	3.81327	3.1536	4.25322	4.20923	3.65285	4.65565	2.9706	2.98885	3.77749	3.65708	3.42853	2.49575	3.41255	3.07151	3.08621	2.68742	3.47413	3.14256	2.8152	2.71308	3.14053	4.46276	3.04891	2.97376	2.93448	2.84834	3.03742	2.79096	2.6649	4.32507	2.77966	2.77894
ENPP3	2.83703	2.6046	2.72184	2.86515	2.96695	2.57635	3.11906	2.90215	2.78157	2.89188	2.76077	2.60701	2.94458	2.81697	2.98614	4.9006	2.49477	5.69448	3.22174	4.11587	4.64559	3.27134	5.24865	2.59885	2.96779	3.97264	2.73152	2.79604	2.43449	2.55842	2.77011	4.01892	2.27884	4.74418	2.89999	2.88884	2.61323	2.17105	3.96468	2.88581	2.94641	2.51647	3.21897	3.5866	2.98034	2.67216	3.4237	3.12007	2.56061
ALLC	2.794	3.2471	2.88953	2.81045	2.61222	2.46139	2.01642	2.82676	2.68362	2.26626	2.62623	2.89647	2.3765	2.48679	2.61789	3.25026	2.62443	1.99004	2.98127	3.19628	2.65259	2.05631	3.30632	2.10211	2.36979	2.8938	2.0874	2.37992	2.37333	1.89391	2.65651	3.5938	2.88683	2.25733	3.00912	2.80643	3.00669	3.0653	3.86545	3.45776	2.22322	2.73503	3.67308	3.72569	2.69651	2.77141	3.16737	3.38513	3.35286
[truncated: 55 more columns]

## Sheet: GO
ONTOLOGY	ID	Description	GeneRatio	BgRatio	pvalue	p.adjust	qvalue	geneID	Count
BP	GO:0072521	purine-containing compound metabolic process	46/87	460/18862	3.11501e-51	3.21469e-48	2.28544e-48	NUDT9/PGM1/PRPS2/PRPS1/PFAS/APRT/NT5C1A/NT5C/NT5E/PNP/HPRT1/IMPDH2/NME7/NME3/ENTPD4/ENTPD5/NUDT16/ITPA/XDH/GMPS/GMPR/PKM/PKLR/ADCY2/ADCY5/ADCY9/GUCY1A2/GUCY2C/GUCY2D/NPR1/NPR2/PDE1A/PDE2A/PDE5A/AMPD2/AMPD3/AMPD1/ADK/ADA/AK5/AK3/PDE4B/PDE7A/ENPP4/PAPSS2/ENPP1	46
BP	GO:0006163	purine nucleotide metabolic process	45/87	441/18862	2.13875e-50	1.1036e-47	7.84584e-48	NUDT9/PGM1/PRPS2/PRPS1/PFAS/APRT/NT5C1A/NT5C/NT5E/PNP/HPRT1/IMPDH2/NME7/NME3/ENTPD4/ENTPD5/NUDT16/ITPA/XDH/GMPS/GMPR/PKM/PKLR/ADCY2/ADCY5/ADCY9/GUCY1A2/GUCY2C/GUCY2D/NPR1/NPR2/PDE1A/PDE2A/PDE5A/AMPD2/AMPD3/AMPD1/ADK/ADA/AK5/AK3/PDE4B/PDE7A/PAPSS2/ENPP1	45
BP	GO:0019693	ribose phosphate metabolic process	42/87	435/18862	1.17115e-45	4.02877e-43	2.86419e-43	NUDT9/NUDT5/PGM1/PRPS2/PRPS1/PFAS/APRT/NT5C/NT5E/HPRT1/IMPDH2/NME7/NME3/ENTPD4/ENTPD5/NUDT16/ITPA/XDH/GMPS/PKM/PKLR/ADCY2/ADCY5/ADCY9/GUCY1A2/GUCY2C/GUCY2D/NPR1/NPR2/PDE1A/PDE2A/PDE5A/AMPD2/AMPD3/AMPD1/ADK/AK5/AK3/PDE4B/PDE7A/PAPSS2/ENPP1	42
BP	GO:0009150	purine ribonucleotide metabolic process	40/87	408/18862	1.47387e-43	3.80258e-41	2.70339e-41	NUDT9/PGM1/PRPS2/PFAS/APRT/NT5C/NT5E/HPRT1/IMPDH2/NME7/NME3/ENTPD4/ENTPD5/NUDT16/ITPA/XDH/GMPS/PKM/PKLR/ADCY2/ADCY5/ADCY9/GUCY1A2/GUCY2C/GUCY2D/NPR1/NPR2/PDE1A/PDE2A/PDE5A/AMPD2/AMPD3/AMPD1/ADK/AK5/AK3/PDE4B/PDE7A/PAPSS2/ENPP1	40
BP	GO:0009259	ribonucleotide metabolic process	40/87	425/18862	7.84742e-43	1.61971e-40	1.1515e-40	NUDT9/PGM1/PRPS2/PFAS/APRT/NT5C/NT5E/HPRT1/IMPDH2/NME7/NME3/ENTPD4/ENTPD5/NUDT16/ITPA/XDH/GMPS/PKM/PKLR/ADCY2/ADCY5/ADCY9/GUCY1A2/GUCY2C/GUCY2D/NPR1/NPR2/PDE1A/PDE2A/PDE5A/AMPD2/AMPD3/AMPD1/ADK/AK5/AK3/PDE4B/PDE7A/PAPSS2/ENPP1	40
BP	GO:0034404	nucleobase-containing small molecule biosynthetic process	28/87	115/18862	1.04121e-41	1.79087e-39	1.27319e-39	NUDT9/NUDT5/APRT/NT5C1A/NT5C/NT5E/PNP/HPRT1/IMPDH2/NME7/NME3/ENTPD1/ENTPD4/ENTPD5/NUDT16/ITPA/XDH/GMPS/PDE1A/PDE2A/PDE5A/AMPD3/ADK/ADA/ENTPD2/PDE4B/PDE7A/ENPP1	28
BP	GO:0009165	nucleotide biosynthetic process	32/87	264/18862	2.21828e-37	3.19907e-35	2.27433e-35	PRPS2/PRPS1/PFAS/APRT/PNP/HPRT1/IMPDH2/NME7/NME3/GMPS/PKM/PKLR/RRM2B/RRM2/ADCY2/ADCY5/ADCY9/GUCY1A2/GUCY2C/GUCY2D/NPR1/NPR2/AMPD2/AMPD3/AMPD1/ADK/ADA/AK5/AK8/AK6/AK3/PAPSS2	32
BP	GO:0072522	purine-containing compound biosynthetic process	30/87	208/18862	2.4799e-37	3.19907e-35	2.27433e-35	PRPS2/PRPS1/PFAS/APRT/NT5E/PNP/HPRT1/IMPDH2/NME7/NME3/GMPS/GMPR/PKM/PKLR/ADCY2/ADCY5/ADCY9/GUCY1A2/GUCY2C/GUCY2D/NPR1/NPR2/AMPD2/AMPD3/AMPD1/ADK/ADA/AK5/AK3/PAPSS2	30
BP	GO:1901293	nucleoside phosphate biosynthetic process	32/87	267/18862	3.23055e-37	3.70437e-35	2.63356e-35	PRPS2/PRPS1/PFAS/APRT/PNP/HPRT1/IMPDH2/NME7/NME3/GMPS/PKM/PKLR/RRM2B/RRM2/ADCY2/ADCY5/ADCY9/GUCY1A2/GUCY2C/GUCY2D/NPR1/NPR2/AMPD2/AMPD3/AMPD1/ADK/ADA/AK5/AK8/AK6/AK3/PAPSS2	32
BP	GO:1901292	nucleoside phosphate catabolic process	22/87	83/18862	1.26481e-33	1.30529e-31	9.27973e-32	NUDT9/NUDT5/NT5C1A/NT5C/NT5E/PNP/HPRT1/ENTPD1/ENTPD4/ENTPD5/NUDT16/ITPA/XDH/PDE1A/PDE2A/PDE5A/AMPD3/ADA/ENTPD2/PDE4B/PDE7A/ENPP1	22
BP	GO:0006164	purine nucleotide biosynthetic process	27/87	197/18862	7.00463e-33	6.57162e-31	4.67199e-31	PRPS2/PRPS1/PFAS/APRT/HPRT1/IMPDH2/NME7/NME3/GMPS/PKM/PKLR/ADCY2/ADCY5/ADCY9/GUCY1A2/GUCY2C/GUCY2D/NPR1/NPR2/AMPD2/AMPD3/AMPD1/ADK/ADA/AK5/AK3/PAPSS2	27
BP	GO:0046390	ribose phosphate biosynthetic process	26/87	195/18862	2.55879e-31	2.20056e-29	1.56445e-29	PRPS2/PRPS1/PFAS/APRT/HPRT1/IMPDH2/NME7/NME3/GMPS/PKM/PKLR/ADCY2/ADCY5/ADCY9/GUCY1A2/GUCY2C/GUCY2D/NPR1/NPR2/AMPD2/AMPD3/AMPD1/ADK/AK5/AK3/PAPSS2	26
BP	GO:0009152	purine ribonucleotide biosynthetic process	25/87	175/18862	6.90763e-31	5.4836e-29	3.89848e-29	PRPS2/PFAS/APRT/HPRT1/IMPDH2/NME7/NME3/GMPS/PKM/PKLR/ADCY2/ADCY5/ADCY9/GUCY1A2/GUCY2C/GUCY2D/NPR1/NPR2/AMPD2/AMPD3/AMPD1/ADK/AK5/AK3/PAPSS2	25
BP	GO:0009123	nucleoside monophosphate metabolic process	20/87	75/18862	1.19723e-30	8.82526e-29	6.27418e-29	PRPS2/PRPS1/PFAS/APRT/NT5C1A/NT5C/NT5E/HPRT1/IMPDH2/XDH/GMPS/AMPD2/AMPD3/AMPD1/ADK/ADA/AK5/AK8/AK6/AK3	20
BP	GO:0072523	purine-containing compound catabolic process	18/87	51/18862	3.38253e-30	2.32718e-28	1.65447e-28	NUDT9/NT5C1A/NT5C/NT5E/PNP/HPRT1/ENTPD4/NUDT16/ITPA/XDH/PDE1A/PDE2A/PDE5A/AMPD3/ADA/PDE4B/PDE7A/ENPP4	18
BP	GO:0009260	ribonucleotide biosynthetic process	25/87	188/18862	4.52841e-30	2.92083e-28	2.07651e-28	PRPS2/PFAS/APRT/HPRT1/IMPDH2/NME7/NME3/GMPS/PKM/PKLR/ADCY2/ADCY5/ADCY9/GUCY1A2/GUCY2C/GUCY2D/NPR1/NPR2/AMPD2/AMPD3/AMPD1/ADK/AK5/AK3/PAPSS2	25
BP	GO:0006195	purine nucleotide catabolic process	17/87	46/18862	5.78406e-29	3.51127e-27	2.49628e-27	NUDT9/NT5C1A/NT5C/NT5E/PNP/HPRT1/ENTPD4/NUDT16/ITPA/XDH/PDE1A/PDE2A/PDE5A/AMPD3/ADA/PDE4B/PDE7A	17
BP	GO:0009126	purine nucleoside monophosphate metabolic process	16/87	43/18862	2.34094e-27	1.34214e-25	9.54171e-26	PRPS2/PFAS/APRT/NT5C1A/NT5C/NT5E/HPRT1/IMPDH2/XDH/GMPS/AMPD2/AMPD3/AMPD1/ADK/ADA/AK3	16
BP	GO:0046434	organophosphate catabolic process	22/87	154/18862	3.55181e-27	1.92919e-25	1.37153e-25	NUDT9/NUDT5/NT5C1A/NT5C/NT5E/PNP/HPRT1/ENTPD1/ENTPD4/ENTPD5/NUDT16/ITPA/XDH/PDE1A/PDE2A/PDE5A/AMPD3/ADA/ENTPD2/PDE4B/PDE7A/ENPP1	22
BP	GO:0034656	nucleobase-containing small molecule catabolic process	16/87	50/18862	4.2396e-26	2.18764e-24	1.55526e-24	NUDT9/NUDT5/NT5C1A/NT5C/NT5C3A/NT5E/PNP/HPRT1/ENTPD1/ENTPD4/ENTPD5/NUDT16/XDH/ADA/ENTPD2/ENPP4	16
BP	GO:0009167	purine ribonucleoside monophosphate metabolic process	15/87	40/18862	9.35308e-26	4.59637e-24	3.26772e-24	PRPS2/PFAS/APRT/NT5C/NT5E/HPRT1/IMPDH2/XDH/GMPS/AMPD2/AMPD3/AMPD1/ADK/ADA/AK3	15
BP	GO:0009116	nucleoside metabolic process	19/87	104/18862	1.11695e-25	5.23952e-24	3.72496e-24	PRPS2/PRPS1/APRT/NT5C1A/NT5C/NT5C3A/NT5E/PNP/HPRT1/IMPDH2/NME7/NME3/ENTPD4/XDH/GMPS/ADK/ADA/AK3/ENPP4	19
BP	GO:0009161	ribonucleoside monophosphate metabolic process	16/87	56/18862	3.51051e-25	1.57515e-23	1.11983e-23	PRPS2/PRPS1/PFAS/APRT/NT5C/NT5E/HPRT1/IMPDH2/XDH/GMPS/AMPD2/AMPD3/AMPD1/ADK/ADA/AK3	16
BP	GO:0009166	nucleotide catabolic process	17/87	73/18862	5.31343e-25	2.28478e-23	1.62433e-23	NUDT9/NT5C1A/NT5C/NT5E/PNP/HPRT1/ENTPD4/NUDT16/ITPA/XDH/PDE1A/PDE2A/PDE5A/AMPD3/ADA/PDE4B/PDE7A	17
BP	GO:0009154	purine ribonucleotide catabolic process	14/87	35/18862	1.41192e-24	5.82841e-23	4.14362e-23	NUDT9/NT5C/NT5E/HPRT1/ENTPD4/NUDT16/ITPA/XDH/PDE1A/PDE2A/PDE5A/AMPD3/PDE4B/PDE7A	14
BP	GO:1901657	glycosyl compound metabolic process	19/87	129/18862	8.77881e-24	3.48451e-22	2.47726e-22	PRPS2/PRPS1/APRT/NT5C1A/NT5C/NT5C3A/NT5E/PNP/HPRT1/IMPDH2/NME7/NME3/ENTPD4/XDH/GMPS/ADK/ADA/AK3/ENPP4	19
BP	GO:0009187	cyclic nucleotide metabolic process	14/87	40/18862	1.387e-23	5.1121e-22	3.63437e-22	ADCY2/ADCY5/ADCY9/GUCY1A2/GUCY2C/GUCY2D/NPR1/NPR2/PDE1A/PDE2A/PDE5A/AMPD2/PDE4B/PDE7A	14
BP	GO:0009261	ribonucleotide catabolic process	14/87	40/18862	1.387e-23	5.1121e-22	3.63437e-22	NUDT9/NT5C/NT5E/HPRT1/ENTPD4/NUDT16/ITPA/XDH/PDE1A/PDE2A/PDE5A/AMPD3/PDE4B/PDE7A	14
BP	GO:0046128	purine ribonucleoside metabolic process	15/87	58/18862	6.48483e-23	2.30771e-21	1.64063e-21	APRT/NT5C1A/NT5E/PNP/HPRT1/IMPDH2/NME7/NME3/ENTPD4/XDH/GMPS/ADK/ADA/AK3/ENPP4	15
BP	GO:0042278	purine nucleoside metabolic process	15/87	61/18862	1.52099e-22	5.23221e-21	3.71976e-21	APRT/NT5C1A/NT5E/PNP/HPRT1/IMPDH2/NME7/NME3/ENTPD4/XDH/GMPS/ADK/ADA/AK3/ENPP4	15
BP	GO:0009119	ribonucleoside metabolic process	15/87	72/18862	2.39482e-21	7.97243e-20	5.66787e-20	APRT/NT5C1A/NT5E/PNP/HPRT1/IMPDH2/NME7/NME3/ENTPD4/XDH/GMPS/ADK/ADA/AK3/ENPP4	15
BP	GO:0009168	purine ribonucleoside monophosphate biosynthetic process	11/87	21/18862	3.54438e-21	1.14306e-19	8.12643e-20	PRPS2/PFAS/APRT/HPRT1/IMPDH2/GMPS/AMPD2/AMPD3/AMPD1/ADK/ADA	11
BP	GO:0009127	purine nucleoside monophosphate biosynthetic process	11/87	23/18862	1.34865e-20	4.21761e-19	2.99844e-19	PRPS2/PFAS/APRT/HPRT1/IMPDH2/GMPS/AMPD2/AMPD3/AMPD1/ADK/ADA	11
BP	GO:0009156	ribonucleoside monophosphate biosynthetic process	12/87	34/18862	2.12604e-20	6.45316e-19	4.58777e-19	PRPS2/PRPS1/PFAS/APRT/HPRT1/IMPDH2/GMPS/AMPD2/AMPD3/AMPD1/ADK/ADA	12
BP	GO:1901136	carbohydrate derivative catabolic process	19/87	198/18862	3.92082e-20	1.15608e-18	8.21898e-19	NUDT9/NT5C1A/NT5C/NT5C3A/NT5E/PNP/HPRT1/ENTPD4/NUDT16/ITPA/XDH/PDE1A/PDE2A/PDE5A/AMPD3/ADA/PDE4B/PDE7A/ENPP4	19
BP	GO:0009124	nucleoside monophosphate biosynthetic process	12/87	43/18862	5.75316e-19	1.64924e-17	1.1725e-17	PRPS2/PRPS1/PFAS/APRT/HPRT1/IMPDH2/GMPS/AMPD2/AMPD3/AMPD1/ADK/ADA	12
BP	GO:0043101	purine-containing compound salvage	9/87	15/18862	3.02018e-18	8.42384e-17	5.9888e-17	APRT/PNP/HPRT1/GMPR/AMPD2/AMPD3/AMPD1/ADK/ADA	9
BP	GO:0009141	nucleoside triphosphate metabolic process	14/87	109/18862	7.46e-17	2.02598e-15	1.44034e-15	IMPDH2/NME7/NME3/ENTPD4/NUDT16/ITPA/PKM/PKLR/ADK/ADA/AK5/AK8/AK3/ENPP1	14
BP	GO:0009190	cyclic nucleotide biosynthetic process	9/87	22/18862	2.92422e-16	7.01812e-15	4.98942e-15	ADCY2/ADCY5/ADCY9/GUCY1A2/GUCY2C/GUCY2D/NPR1/NPR2/AMPD2	9
BP	GO:0042451	purine nucleoside biosynthetic process	9/87	22/18862	2.92422e-16	7.01812e-15	4.98942e-15	APRT/NT5E/HPRT1/IMPDH2/NME7/NME3/GMPS/ADK/ADA	9
BP	GO:0042455	ribonucleoside biosynthetic process	9/87	22/18862	2.92422e-16	7.01812e-15	4.98942e-15	APRT/NT5E/HPRT1/IMPDH2/NME7/NME3/GMPS/ADK/ADA	9
BP	GO:0046129	purine ribonucleoside biosynthetic process	9/87	22/18862	2.92422e-16	7.01812e-15	4.98942e-15	APRT/NT5E/HPRT1/IMPDH2/NME7/NME3/GMPS/ADK/ADA	9
BP	GO:0052652	cyclic purine nucleotide metabolic process	9/87	22/18862	2.92422e-16	7.01812e-15	4.98942e-15	ADCY2/ADCY5/ADCY9/GUCY1A2/GUCY2C/GUCY2D/NPR1/NPR2/AMPD2	9
BP	GO:0009164	nucleoside catabolic process	10/87	34/18862	3.0618e-16	7.18132e-15	5.10545e-15	NT5C1A/NT5C/NT5C3A/NT5E/PNP/HPRT1/ENTPD4/XDH/ADA/ENPP4	10
BP	GO:0009132	nucleoside diphosphate metabolic process	15/87	156/18862	4.61025e-16	1.05728e-14	7.5166e-15	NUDT9/NUDT5/PGM1/NME7/NME3/ENTPD1/ENTPD4/ENTPD5/NUDT16/PKM/PKLR/AK5/AK8/AK3/ENTPD2	15
BP	GO:0046033	AMP metabolic process	8/87	16/18862	1.83967e-15	4.12726e-14	2.93421e-14	PRPS2/APRT/NT5E/AMPD2/AMPD3/AMPD1/ADK/AK3	8
BP	GO:0046068	cGMP metabolic process	8/87	17/18862	3.46199e-15	7.60164e-14	5.40427e-14	GUCY1A2/GUCY2C/GUCY2D/NPR1/NPR2/PDE1A/PDE2A/PDE5A	8
BP	GO:1901658	glycosyl compound catabolic process	10/87	44/18862	5.58199e-15	1.20013e-13	8.53212e-14	NT5C1A/NT5C/NT5C3A/NT5E/PNP/HPRT1/ENTPD4/XDH/ADA/ENPP4	10
BP	GO:0009134	nucleoside diphosphate catabolic process	7/87	12/18862	2.69843e-14	5.68322e-13	4.0404e-13	NUDT9/NUDT5/ENTPD1/ENTPD4/ENTPD5/NUDT16/ENTPD2	7
BP	GO:0043094	cellular metabolic compound salvage	9/87	34/18862	2.94847e-14	6.08564e-13	4.32649e-13	APRT/PNP/HPRT1/GMPR/AMPD2/AMPD3/AMPD1/ADK/ADA	9
BP	GO:0009125	nucleoside monophosphate catabolic process	7/87	13/18862	5.82489e-14	1.17868e-12	8.37967e-13	NT5C1A/NT5C/NT5E/HPRT1/XDH/AMPD3/ADA	7
BP	GO:0044282	small molecule catabolic process	19/87	431/18862	7.4559e-14	1.47971e-12	1.05198e-12	NUDT9/NUDT5/PGM1/NT5C1A/NT5C/NT5C3A/NT5E/PNP/HPRT1/ENTPD1/ENTPD4/ENTPD5/NUDT16/XDH/PKM/PKLR/ADA/ENTPD2/ENPP4	19
BP	GO:0009163	nucleoside biosynthetic process	9/87	38/18862	9.0277e-14	1.75785e-12	1.24971e-12	APRT/NT5E/HPRT1/IMPDH2/NME7/NME3/GMPS/ADK/ADA	9
BP	GO:0043173	nucleotide salvage	7/87	14/18862	1.16065e-13	2.21814e-12	1.57695e-12	APRT/HPRT1/AMPD2/AMPD3/AMPD1/ADK/ADA	7
BP	GO:1901659	glycosyl compound biosynthetic process	9/87	42/18862	2.4328e-13	4.56481e-12	3.24528e-12	APRT/NT5E/HPRT1/IMPDH2/NME7/NME3/GMPS/ADK/ADA	9
BP	GO:0032201	telomere maintenance via semi-conservative replication	8/87	27/18862	3.04581e-13	5.61299e-12	3.99047e-12	POLA1/POLA2/POLD1/POLD2/POLD4/POLE/POLE3/POLE4	8
BP	GO:0006283	transcription-coupled nucleotide-excision repair	10/87	73/18862	1.25472e-12	2.2717e-11	1.61503e-11	POLR2C/POLR2E/POLR2G/POLR2I/POLR2L/POLR2J/POLR2K/POLD1/POLD2/POLD4	10
BP	GO:0006152	purine nucleoside catabolic process	6/87	10/18862	1.67201e-12	2.87697e-11	2.04534e-11	PNP/HPRT1/ENTPD4/XDH/ADA/ENPP4	6
BP	GO:0046130	purine ribonucleoside catabolic process	6/87	10/18862	1.67201e-12	2.87697e-11	2.04534e-11	PNP/HPRT1/ENTPD4/XDH/ADA/ENPP4	6
BP	GO:0006144	purine nucleobase metabolic process	7/87	19/18862	1.67266e-12	2.87697e-11	2.04534e-11	PRPS1/APRT/HPRT1/XDH/GMPS/GMPR/ADA	7
BP	GO:0032481	positive regulation of type I interferon production	10/87	77/18862	2.18254e-12	3.69242e-11	2.62507e-11	POLR2E/POLR2L/POLR2K/POLR3A/POLR3B/POLR3C/POLR3D/POLR3K/POLR3GL/POLR3F	10
BP	GO:0006289	nucleotide-excision repair	11/87	108/18862	2.51105e-12	4.17968e-11	2.97148e-11	POLR2C/POLR2E/POLR2G/POLR2I/POLR2L/POLR2J/POLR2K/POLD1/POLD2/POLD4/POLE	11
BP	GO:0072527	pyrimidine-containing compound metabolic process	10/87	85/18862	6.0429e-12	9.89884e-11	7.03743e-11	PRPS1/NT5C1A/NT5C/NT5C3A/NT5E/NME7/NME3/ENTPD4/AK5/AK3	10
BP	GO:0009144	purine nucleoside triphosphate metabolic process	10/87	86/18862	6.81259e-12	1.09853e-10	7.80983e-11	IMPDH2/NME7/NME3/NUDT16/ITPA/PKM/PKLR/ADK/ADA/AK3	10
BP	GO:0009262	deoxyribonucleotide metabolic process	8/87	40/18862	1.00512e-11	1.57165e-10	1.11734e-10	NT5C/NUDT16/XDH/RRM2B/RRM2/ADK/ADA/AK5	8
BP	GO:1901068	guanosine-containing compound metabolic process	8/87	40/18862	1.00512e-11	1.57165e-10	1.11734e-10	HPRT1/IMPDH2/NME7/NME3/ENTPD4/XDH/GMPS/AK3	8
BP	GO:0032479	regulation of type I interferon production	11/87	128/18862	1.64452e-11	2.53305e-10	1.80083e-10	POLR2E/POLR2L/POLR2K/POLR3A/POLR3B/POLR3C/POLR3D/POLR3K/POLR3GL/POLR3F/POLA1	11
BP	GO:0032606	type I interferon production	11/87	129/18862	1.79116e-11	2.71835e-10	1.93257e-10	POLR2E/POLR2L/POLR2K/POLR3A/POLR3B/POLR3C/POLR3D/POLR3K/POLR3GL/POLR3F/POLA1	11
BP	GO:0050434	positive regulation of viral transcription	7/87	26/18862	2.12749e-11	3.18199e-10	2.26219e-10	POLR2C/POLR2E/POLR2G/POLR2I/POLR2L/POLR2J/POLR2K	7
BP	GO:0009151	purine deoxyribonucleotide metabolic process	6/87	14/18862	2.35596e-11	3.42443e-10	2.43455e-10	NT5C/NUDT16/XDH/ADK/ADA/AK5	6
BP	GO:0046040	IMP metabolic process	6/87	14/18862	2.35596e-11	3.42443e-10	2.43455e-10	PFAS/NT5C/HPRT1/AMPD2/AMPD3/AMPD1	6
BP	GO:0009185	ribonucleoside diphosphate metabolic process	11/87	138/18862	3.74591e-11	5.36913e-10	3.8171e-10	NUDT9/NUDT5/PGM1/ENTPD4/ENTPD5/NUDT16/PKM/PKLR/AK5/AK3/ENTPD2	11
BP	GO:0006370	7-methylguanosine mRNA capping	7/87	33/18862	1.34619e-10	1.90311e-09	1.35298e-09	POLR2C/POLR2E/POLR2G/POLR2I/POLR2L/POLR2J/POLR2K	7
BP	GO:0009112	nucleobase metabolic process	7/87	34/18862	1.68891e-10	2.29336e-09	1.63043e-09	PRPS1/APRT/HPRT1/XDH/GMPS/GMPR/ADA	7
BP	GO:0009452	7-methylguanosine RNA capping	7/87	34/18862	1.68891e-10	2.29336e-09	1.63043e-09	POLR2C/POLR2E/POLR2G/POLR2I/POLR2L/POLR2J/POLR2K	7
BP	GO:0036260	RNA capping	7/87	34/18862	1.68891e-10	2.29336e-09	1.63043e-09	POLR2C/POLR2E/POLR2G/POLR2I/POLR2L/POLR2J/POLR2K	7
BP	GO:0009142	nucleoside triphosphate biosynthetic process	9/87	84/18862	1.71713e-10	2.30141e-09	1.63615e-09	IMPDH2/NME7/NME3/PKM/PKLR/ADK/AK5/AK8/AK3	9
BP	GO:0033260	nuclear DNA replication	8/87	59/18862	2.69982e-10	3.57207e-09	2.5395e-09	POLA1/POLA2/POLD1/POLD2/POLD4/POLE/POLE3/POLE4	8
BP	GO:0006188	IMP biosynthetic process	5/87	10/18862	4.59837e-10	5.9319e-09	4.21719e-09	PFAS/HPRT1/AMPD2/AMPD3/AMPD1	5
BP	GO:0009113	purine nucleobase biosynthetic process	5/87	10/18862	4.59837e-10	5.9319e-09	4.21719e-09	PRPS1/APRT/HPRT1/GMPS/ADA	5
BP	GO:0044786	cell cycle DNA replication	8/87	64/18862	5.28934e-10	6.739e-09	4.79099e-09	POLA1/POLA2/POLD1/POLD2/POLD4/POLE/POLE3/POLE4	8
BP	GO:0009135	purine nucleoside diphosphate metabolic process	10/87	135/18862	6.31239e-10	7.84866e-09	5.57988e-09	NUDT9/PGM1/ENTPD4/ENTPD5/NUDT16/PKM/PKLR/AK5/AK3/ENTPD2	10
BP	GO:0009179	purine ribonucleoside diphosphate metabolic process	10/87	135/18862	6.31239e-10	7.84866e-09	5.57988e-09	NUDT9/PGM1/ENTPD4/ENTPD5/NUDT16/PKM/PKLR/AK5/AK3/ENTPD2	10
BP	GO:0046782	regulation of viral transcription	7/87	42/18862	8.22153e-10	1.01007e-08	7.18096e-09	POLR2C/POLR2E/POLR2G/POLR2I/POLR2L/POLR2J/POLR2K	7
BP	GO:0006182	cGMP biosynthetic process	5/87	11/18862	8.3998e-10	1.01983e-08	7.25036e-09	GUCY1A2/GUCY2C/GUCY2D/NPR1/NPR2	5
BP	GO:0042454	ribonucleoside catabolic process	6/87	24/18862	1.01772e-09	1.22127e-08	8.68242e-09	PNP/HPRT1/ENTPD4/XDH/ADA/ENPP4	6
BP	GO:0006383	transcription by RNA polymerase III	7/87	47/18862	1.88129e-09	2.2316e-08	1.58652e-08	POLR2L/POLR2K/POLR3C/POLR3D/POLR3K/POLR3GL/POLR3F	7
BP	GO:0015949	nucleobase-containing small molecule interconversion	6/87	27/18862	2.21361e-09	2.59596e-08	1.84556e-08	NME3/RRM2B/RRM2/AK5/AK8/AK6	6
BP	GO:1901070	guanosine-containing compound biosynthetic process	5/87	13/18862	2.32302e-09	2.69366e-08	1.91502e-08	HPRT1/IMPDH2/NME7/NME3/GMPS	5
BP	GO:0006220	pyrimidine nucleotide metabolic process	7/87	50/18862	2.95474e-09	3.3881e-08	2.40872e-08	PRPS1/NT5C/NME7/NME3/ENTPD4/AK5/AK3	7
BP	GO:0009218	pyrimidine ribonucleotide metabolic process	6/87	29/18862	3.52618e-09	3.99892e-08	2.84297e-08	NT5C/NME7/NME3/ENTPD4/AK5/AK3	6
BP	GO:0009214	cyclic nucleotide catabolic process	5/87	14/18862	3.6005e-09	4.03883e-08	2.87134e-08	PDE1A/PDE2A/PDE5A/PDE4B/PDE7A	5
BP	GO:0009199	ribonucleoside triphosphate metabolic process	8/87	87/18862	6.4086e-09	7.11148e-08	5.0558e-08	IMPDH2/NME7/NME3/ENTPD4/ITPA/PKM/PKLR/AK3	8
BP	GO:0009394	2'-deoxyribonucleotide metabolic process	6/87	36/18862	1.40906e-08	1.54697e-07	1.09979e-07	NT5C/NUDT16/XDH/ADK/ADA/AK5	6
BP	GO:0046112	nucleobase biosynthetic process	5/87	18/18862	1.51871e-08	1.6498e-07	1.1729e-07	PRPS1/APRT/HPRT1/GMPS/ADA	5
BP	GO:0019692	deoxyribose phosphate metabolic process	6/87	38/18862	1.98245e-08	2.13114e-07	1.5151e-07	NT5C/NUDT16/XDH/ADK/ADA/AK5	6
BP	GO:0035019	somatic stem cell population maintenance	7/87	71/18862	3.63864e-08	3.87121e-07	2.75218e-07	POLR2C/POLR2E/POLR2G/POLR2I/POLR2L/POLR2J/POLR2K	7
BP	GO:0098781	ncRNA transcription	8/87	109/18862	3.83822e-08	4.04188e-07	2.87351e-07	POLR1E/POLR2C/POLR2E/POLR2G/POLR2I/POLR2L/POLR2J/POLR2K	8
BP	GO:0046058	cAMP metabolic process	5/87	22/18862	4.60058e-08	4.79575e-07	3.40946e-07	ADCY2/ADCY5/ADCY9/PDE4B/PDE7A	5
BP	GO:0042795	snRNA transcription by RNA polymerase II	7/87	74/18862	4.86914e-08	5.02495e-07	3.57241e-07	POLR2C/POLR2E/POLR2G/POLR2I/POLR2L/POLR2J/POLR2K	7
BP	GO:0009301	snRNA transcription	7/87	75/18862	5.35046e-08	5.467e-07	3.88668e-07	POLR2C/POLR2E/POLR2G/POLR2I/POLR2L/POLR2J/POLR2K	7
BP	GO:0006354	DNA-templated transcription, elongation	8/87	119/18862	7.63305e-08	7.72285e-07	5.49044e-07	POLR1E/POLR2C/POLR2E/POLR2G/POLR2I/POLR2L/POLR2J/POLR2K	8
BP	GO:0009205	purine ribonucleoside triphosphate metabolic process	7/87	80/18862	8.40576e-08	8.42209e-07	5.98755e-07	IMPDH2/NME7/NME3/ITPA/PKM/PKLR/AK3	7
BP	GO:0007168	receptor guanylyl cyclase signaling pathway	4/87	10/18862	8.68028e-08	8.6135e-07	6.12364e-07	GUCY2C/GUCY2D/NPR1/NPR2	4
BP	GO:0006165	nucleoside diphosphate phosphorylation	8/87	132/18862	1.7074e-07	1.67813e-06	1.19304e-06	PGM1/NME7/NME3/ENTPD5/PKM/PKLR/AK5/AK8	8
BP	GO:0046939	nucleotide phosphorylation	8/87	133/18862	1.8099e-07	1.7621e-06	1.25273e-06	PGM1/NME7/NME3/ENTPD5/PKM/PKLR/AK5/AK8	8
BP	GO:0006368	transcription elongation from RNA polymerase II promoter	7/87	90/18862	1.90486e-07	1.83721e-06	1.30614e-06	POLR2C/POLR2E/POLR2G/POLR2I/POLR2L/POLR2J/POLR2K	7
BP	GO:0048524	positive regulation of viral process	7/87	91/18862	2.05595e-07	1.96457e-06	1.39668e-06	POLR2C/POLR2E/POLR2G/POLR2I/POLR2L/POLR2J/POLR2K	7
BP	GO:0046940	nucleoside monophosphate phosphorylation	4/87	13/18862	2.92434e-07	2.76873e-06	1.96839e-06	AK5/AK8/AK6/AK3	4
BP	GO:0032728	positive regulation of interferon-beta production	5/87	33/18862	3.98418e-07	3.73788e-06	2.65739e-06	POLR3A/POLR3B/POLR3C/POLR3D/POLR3F	5
BP	GO:0009143	nucleoside triphosphate catabolic process	4/87	14/18862	4.07968e-07	3.793e-06	2.69657e-06	NUDT16/ITPA/ADA/ENPP1	4
BP	GO:0009263	deoxyribonucleotide biosynthetic process	4/87	15/18862	5.54363e-07	5.06285e-06	3.59935e-06	RRM2B/RRM2/ADK/AK5	4
BP	GO:0046037	GMP metabolic process	4/87	15/18862	5.54363e-07	5.06285e-06	3.59935e-06	HPRT1/IMPDH2/XDH/GMPS	4
BP	GO:0006261	DNA-dependent DNA replication	8/87	157/18862	6.45113e-07	5.80939e-06	4.13009e-06	POLA1/POLA2/POLD1/POLD2/POLD4/POLE/POLE3/POLE4	8
BP	GO:0006260	DNA replication	10/87	280/18862	6.47364e-07	5.80939e-06	4.13009e-06	RRM2B/RRM2/POLA1/POLA2/POLD1/POLD2/POLD4/POLE/POLE3/POLE4	10
BP	GO:0009145	purine nucleoside triphosphate biosynthetic process	6/87	68/18862	7.03763e-07	6.26106e-06	4.4512e-06	IMPDH2/NME7/NME3/PKM/PKLR/ADK	6
BP	GO:0009200	deoxyribonucleoside triphosphate metabolic process	4/87	16/18862	7.3655e-07	6.49675e-06	4.61876e-06	NUDT16/ITPA/ADK/ADA	4
BP	GO:0000723	telomere maintenance	8/87	161/18862	7.80823e-07	6.82889e-06	4.85489e-06	POLA1/POLA2/POLD1/POLD2/POLD4/POLE/POLE3/POLE4	8
BP	GO:0008543	fibroblast growth factor receptor signaling pathway	7/87	113/18862	9.04016e-07	7.83987e-06	5.57363e-06	POLR2C/POLR2E/POLR2G/POLR2I/POLR2L/POLR2J/POLR2K	7
BP	GO:0006270	DNA replication initiation	5/87	40/18862	1.07694e-06	9.18512e-06	6.53001e-06	POLA1/POLA2/POLE/POLE3/POLE4	5
BP	GO:0072529	pyrimidine-containing compound catabolic process	5/87	40/18862	1.07694e-06	9.18512e-06	6.53001e-06	NT5C1A/NT5C/NT5C3A/NT5E/ENTPD4	5
BP	GO:0009208	pyrimidine ribonucleoside triphosphate metabolic process	4/87	18/18862	1.22968e-06	1.04019e-05	7.39507e-06	NME7/NME3/ENTPD4/AK3	4
BP	GO:0032200	telomere organization	8/87	174/18862	1.40312e-06	1.17726e-05	8.36951e-06	POLA1/POLA2/POLD1/POLD2/POLD4/POLE/POLE3/POLE4	8
BP	GO:0060964	regulation of gene silencing by miRNA	7/87	121/18862	1.43471e-06	1.19405e-05	8.48893e-06	POLR2C/POLR2E/POLR2G/POLR2I/POLR2L/POLR2J/POLR2K	7
BP	GO:0046031	ADP metabolic process	7/87	122/18862	1.5164e-06	1.25194e-05	8.90049e-06	NUDT9/PGM1/ENTPD5/PKM/PKLR/AK5/AK3	7
BP	GO:0006271	DNA strand elongation involved in DNA replication	4/87	19/18862	1.55212e-06	1.27126e-05	9.03783e-06	POLA1/POLD2/POLE/POLE3	4
BP	GO:0060147	regulation of posttranscriptional gene silencing	7/87	124/18862	1.6915e-06	1.37451e-05	9.77188e-06	POLR2C/POLR2E/POLR2G/POLR2I/POLR2L/POLR2J/POLR2K	7
BP	GO:0060966	regulation of gene silencing by RNA	7/87	125/18862	1.7852e-06	1.43932e-05	1.02326e-05	POLR2C/POLR2E/POLR2G/POLR2I/POLR2L/POLR2J/POLR2K	7
BP	GO:0032648	regulation of interferon-beta production	5/87	50/18862	3.34435e-06	2.67548e-05	1.90209e-05	POLR3A/POLR3B/POLR3C/POLR3D/POLR3F	5
BP	GO:0019935	cyclic-nucleotide-mediated signaling	6/87	89/18862	3.45852e-06	2.7335e-05	1.94334e-05	ADCY2/NPR1/NPR2/PDE2A/PDE3B/PDE7A	6
BP	GO:0006297	nucleotide-excision repair, DNA gap filling	4/87	23/18862	3.49634e-06	2.7335e-05	1.94334e-05	POLD1/POLD2/POLD4/POLE	4
BP	GO:0046135	pyrimidine nucleoside catabolic process	4/87	23/18862	3.49634e-06	2.7335e-05	1.94334e-05	NT5C1A/NT5C/NT5C3A/NT5E	4
BP	GO:0032608	interferon-beta production	5/87	52/18862	4.07273e-06	3.16019e-05	2.24669e-05	POLR3A/POLR3B/POLR3C/POLR3D/POLR3F	5
BP	GO:0044344	cellular response to fibroblast growth factor stimulus	7/87	142/18862	4.1779e-06	3.19604e-05	2.27217e-05	POLR2C/POLR2E/POLR2G/POLR2I/POLR2L/POLR2J/POLR2K	7
BP	GO:0046039	GTP metabolic process	4/87	24/18862	4.18086e-06	3.19604e-05	2.27217e-05	IMPDH2/NME7/NME3/AK3	4
BP	GO:0000731	DNA synthesis involved in DNA repair	5/87	53/18862	4.48072e-06	3.40008e-05	2.41723e-05	POLA1/POLD1/POLD2/POLD4/POLE	5
BP	GO:0008277	regulation of G protein-coupled receptor signaling pathway	7/87	144/18862	4.58325e-06	3.42747e-05	2.43671e-05	GUCY2D/PDE6A/PDE6B/PDE6G/PDE6H/ADA/PDE4B	7
BP	GO:0060968	regulation of gene silencing	7/87	144/18862	4.58325e-06	3.42747e-05	2.43671e-05	POLR2C/POLR2E/POLR2G/POLR2I/POLR2L/POLR2J/POLR2K	7
BP	GO:0009147	pyrimidine nucleoside triphosphate metabolic process	4/87	25/18862	4.95973e-06	3.68233e-05	2.61789e-05	NME7/NME3/ENTPD4/AK3	4
BP	GO:0019827	stem cell population maintenance	7/87	146/18862	5.02085e-06	3.70108e-05	2.63122e-05	POLR2C/POLR2E/POLR2G/POLR2I/POLR2L/POLR2J/POLR2K	7
BP	GO:0001819	positive regulation of cytokine production	11/87	437/18862	5.23867e-06	3.83426e-05	2.72591e-05	POLR2E/POLR2L/POLR2K/POLR3A/POLR3B/POLR3C/POLR3D/POLR3K/POLR3GL/POLR3F/PDE4B	11
BP	GO:0071774	response to fibroblast growth factor	7/87	148/18862	5.49269e-06	3.96396e-05	2.81811e-05	POLR2C/POLR2E/POLR2G/POLR2I/POLR2L/POLR2J/POLR2K	7
BP	GO:0098727	maintenance of cell number	7/87	148/18862	5.49269e-06	3.96396e-05	2.81811e-05	POLR2C/POLR2E/POLR2G/POLR2I/POLR2L/POLR2J/POLR2K	7
BP	GO:0009264	deoxyribonucleotide catabolic process	4/87	26/18862	5.8409e-06	4.15711e-05	2.95543e-05	NT5C/NUDT16/XDH/ADA	4
BP	GO:0022616	DNA strand elongation	4/87	26/18862	5.8409e-06	4.15711e-05	2.95543e-05	POLA1/POLD2/POLE/POLE3	4
BP	GO:0046148	pigment biosynthetic process	5/87	57/18862	6.44377e-06	4.55478e-05	3.23815e-05	PRPS1/APRT/HPRT1/GMPS/ADA	5
BP	GO:0022400	regulation of rhodopsin mediated signaling pathway	4/87	27/18862	6.83262e-06	4.76437e-05	3.38715e-05	GUCY2D/PDE6A/PDE6B/PDE6G	4
BP	GO:0046386	deoxyribose phosphate catabolic process	4/87	27/18862	6.83262e-06	4.76437e-05	3.38715e-05	NT5C/NUDT16/XDH/ADA	4
BP	GO:0006221	pyrimidine nucleotide biosynthetic process	4/87	30/18862	1.05574e-05	7.21538e-05	5.12966e-05	PRPS1/NME7/NME3/AK5	4
BP	GO:0006362	transcription elongation from RNA polymerase I promoter	4/87	30/18862	1.05574e-05	7.21538e-05	5.12966e-05	POLR1E/POLR2E/POLR2L/POLR2K	4
BP	GO:0016056	rhodopsin mediated signaling pathway	4/87	30/18862	1.05574e-05	7.21538e-05	5.12966e-05	GUCY2D/PDE6A/PDE6B/PDE6G	4
BP	GO:0006171	cAMP biosynthetic process	3/87	10/18862	1.11111e-05	7.54385e-05	5.36318e-05	ADCY2/ADCY5/ADCY9	3
BP	GO:0006363	termination of RNA polymerase I transcription	4/87	31/18862	1.20789e-05	8.14732e-05	5.79221e-05	POLR1E/POLR2E/POLR2L/POLR2K	4
BP	GO:0009206	purine ribonucleoside triphosphate biosynthetic process	5/87	67/18862	1.43346e-05	9.60605e-05	6.82927e-05	IMPDH2/NME7/NME3/PKM/PKLR	5
BP	GO:0006183	GTP biosynthetic process	3/87	11/18862	1.52268e-05	0.000101381	7.20751e-05	IMPDH2/NME7/NME3	3
BP	GO:0006352	DNA-templated transcription, initiation	8/87	249/18862	1.96067e-05	0.000129453	9.20325e-05	POLR1E/POLR2C/POLR2E/POLR2G/POLR2I/POLR2L/POLR2J/POLR2K	8
BP	GO:0019083	viral transcription	7/87	180/18862	1.97041e-05	0.000129453	9.20325e-05	POLR2C/POLR2E/POLR2G/POLR2I/POLR2L/POLR2J/POLR2K	7
BP	GO:0007603	phototransduction, visible light	4/87	35/18862	1.98193e-05	0.000129453	9.20325e-05	GUCY2D/PDE6A/PDE6B/PDE6G	4
BP	GO:0046051	UTP metabolic process	3/87	12/18862	2.02346e-05	0.000131334	9.33701e-05	NME7/NME3/AK3	3
BP	GO:0042440	pigment metabolic process	5/87	72/18862	2.03952e-05	0.000131549	9.35227e-05	PRPS1/APRT/HPRT1/GMPS/ADA	5
BP	GO:0009201	ribonucleoside triphosphate biosynthetic process	5/87	73/18862	2.18158e-05	0.000139838	9.94157e-05	IMPDH2/NME7/NME3/PKM/PKLR	5
BP	GO:0006213	pyrimidine nucleoside metabolic process	4/87	36/18862	2.22185e-05	0.00014154	0.000100626	NT5C1A/NT5C/NT5C3A/NT5E	4
BP	GO:0050792	regulation of viral process	7/87	186/18862	2.4336e-05	0.000154078	0.00010954	POLR2C/POLR2E/POLR2G/POLR2I/POLR2L/POLR2J/POLR2K	7
BP	GO:0006353	DNA-templated transcription, termination	5/87	75/18862	2.48873e-05	0.000156608	0.000111338	POLR1E/POLR2E/POLR2L/POLR2K/POLR3K	5
BP	GO:0006367	transcription initiation from RNA polymerase II promoter	7/87	187/18862	2.51888e-05	0.000157545	0.000112004	POLR2C/POLR2E/POLR2G/POLR2I/POLR2L/POLR2J/POLR2K	7
BP	GO:0006361	transcription initiation from RNA polymerase I promoter	4/87	38/18862	2.76474e-05	0.00017188	0.000122195	POLR1E/POLR2E/POLR2L/POLR2K	4
BP	GO:0071897	DNA biosynthetic process	7/87	194/18862	3.18755e-05	0.000196979	0.000140039	POLA1/POLD1/POLD2/POLD4/POLE/POLE3/POLE4	7
BP	GO:0010752	regulation of cGMP-mediated signaling	3/87	14/18862	3.32562e-05	0.000204288	0.000145236	NPR1/NPR2/PDE2A	3
BP	GO:0072528	pyrimidine-containing compound biosynthetic process	4/87	40/18862	3.39903e-05	0.000207562	0.000147563	PRPS1/NME7/NME3/AK5	4
BP	GO:0043903	regulation of biological process involved in symbiotic interaction	7/87	197/18862	3.51568e-05	0.000213423	0.00015173	POLR2C/POLR2E/POLR2G/POLR2I/POLR2L/POLR2J/POLR2K	7
BP	GO:0019080	viral gene expression	7/87	198/18862	3.63104e-05	0.000219137	0.000155792	POLR2C/POLR2E/POLR2G/POLR2I/POLR2L/POLR2J/POLR2K	7
BP	GO:0043174	nucleoside salvage	3/87	16/18862	5.08229e-05	0.000303175	0.000215537	APRT/HPRT1/ADK	3
BP	GO:0046036	CTP metabolic process	3/87	16/18862	5.08229e-05	0.000303175	0.000215537	NME7/NME3/ENTPD4	3
BP	GO:0009162	deoxyribonucleoside monophosphate metabolic process	3/87	17/18862	6.15078e-05	0.000364805	0.000259352	NT5C/XDH/ADA	3
BP	GO:0034199	activation of protein kinase A activity	3/87	18/18862	7.35635e-05	0.000433814	0.000308413	ADCY2/ADCY5/ADCY9	3
BP	GO:0090305	nucleic acid phosphodiester bond hydrolysis	8/87	305/18862	8.23556e-05	0.000482903	0.000343313	NUDT16/POLR2I/POLR3K/POLD1/POLD2/POLD4/POLE/ENPP1	8
BP	GO:0019932	second-messenger-mediated signaling	8/87	307/18862	8.61845e-05	0.000502499	0.000357244	ADCY2/GUCY1A2/NPR1/NPR2/PDE2A/PDE3B/ADA/PDE7A	8
BP	GO:0071375	cellular response to peptide hormone stimulus	8/87	325/18862	0.000127789	0.000740888	0.000526723	APRT/PKM/PKLR/ADCY2/ADCY5/ADCY9/PDE3B/ENPP1	8
BP	GO:0009220	pyrimidine ribonucleotide biosynthetic process	3/87	22/18862	0.000136993	0.000789812	0.000561505	NME7/NME3/AK5	3
BP	GO:0045815	positive regulation of gene expression, epigenetic	4/87	58/18862	0.000148134	0.000849304	0.0006038	POLR1E/POLR2E/POLR2L/POLR2K	4
BP	GO:0007602	phototransduction	4/87	59/18862	0.000158352	0.000902866	0.000641879	GUCY2D/PDE6A/PDE6B/PDE6G	4
BP	GO:0019933	cAMP-mediated signaling	4/87	62/18862	0.00019206	0.00108309	0.000770006	ADCY2/PDE2A/PDE3B/PDE7A	4
BP	GO:0046365	monosaccharide catabolic process	4/87	62/18862	0.00019206	0.00108309	0.000770006	NUDT5/PGM1/PKM/PKLR	4
BP	GO:0051607	defense response to virus	7/87	260/18862	0.000199358	0.00111209	0.000790625	NT5C3A/POLR3A/POLR3B/POLR3C/POLR3D/POLR3K/POLR3F	7
BP	GO:0140546	defense response to symbiont	7/87	260/18862	0.000199358	0.00111209	0.000790625	NT5C3A/POLR3A/POLR3B/POLR3C/POLR3D/POLR3K/POLR3F	7
BP	GO:0071377	cellular response to glucagon stimulus	3/87	26/18862	0.000228223	0.00126627	0.000900233	ADCY2/ADCY5/ADCY9	3
BP	GO:0009584	detection of visible light	4/87	66/18862	0.000244681	0.00135033	0.000959994	GUCY2D/PDE6A/PDE6B/PDE6G	4
BP	GO:0006360	transcription by RNA polymerase I	4/87	68/18862	0.00027455	0.0015071	0.00107145	POLR1E/POLR2E/POLR2L/POLR2K	4
BP	GO:0019934	cGMP-mediated signaling	3/87	30/18862	0.000351662	0.00192018	0.00136512	NPR1/NPR2/PDE2A	3
BP	GO:0071482	cellular response to light stimulus	5/87	134/18862	0.000389117	0.00211352	0.00150257	POLD1/GUCY2D/PDE6A/PDE6B/PDE6G	5
BP	GO:0009583	detection of light stimulus	4/87	77/18862	0.000442071	0.00238857	0.00169812	GUCY2D/PDE6A/PDE6B/PDE6G	4
BP	GO:1901653	cellular response to peptide	8/87	391/18862	0.000445156	0.00239271	0.00170106	APRT/PKM/PKLR/ADCY2/ADCY5/ADCY9/PDE3B/ENPP1	8
BP	GO:0007601	visual perception	6/87	215/18862	0.000479264	0.0025627	0.00182191	GUCY2D/PDE6A/PDE6B/PDE6D/PDE6G/PDE6H	6
BP	GO:0050953	sensory perception of light stimulus	6/87	219/18862	0.000528221	0.00280992	0.00199767	GUCY2D/PDE6A/PDE6B/PDE6D/PDE6G/PDE6H	6
BP	GO:0046034	ATP metabolic process	7/87	313/18862	0.000608854	0.00322225	0.0022908	NUDT5/PGM1/ENTPD5/PKM/PKLR/AK5/ENPP1	7
BP	GO:0007193	adenylate cyclase-inhibiting G protein-coupled receptor signaling pathway	4/87	85/18862	0.000643179	0.00338653	0.0024076	ADCY2/ADCY5/ADCY9/PDE2A	4
BP	GO:0006296	nucleotide-excision repair, DNA incision, 5'-to lesion	3/87	37/18862	0.000657512	0.00342703	0.00243639	POLD1/POLD2/POLD4	3
BP	GO:0033762	response to glucagon	3/87	37/18862	0.000657512	0.00342703	0.00243639	ADCY2/ADCY5/ADCY9	3
BP	GO:0007589	body fluid secretion	4/87	86/18862	0.000672199	0.00348598	0.0024783	APRT/XDH/NPR1/ADA	4
BP	GO:0003091	renal water homeostasis	3/87	38/18862	0.0007115	0.00363499	0.00258424	ADCY2/ADCY5/ADCY9	3
BP	GO:0006298	mismatch repair	3/87	38/18862	0.0007115	0.00363499	0.00258424	POLD1/POLD2/POLD4	3
BP	GO:0007223	Wnt signaling pathway, calcium modulating pathway	3/87	38/18862	0.0007115	0.00363499	0.00258424	PDE6A/PDE6B/PDE6G	3
BP	GO:0007190	activation of adenylate cyclase activity	3/87	39/18862	0.000768234	0.0038674	0.00274947	ADCY2/ADCY5/ADCY9	3
BP	GO:0033683	nucleotide-excision repair, DNA incision	3/87	39/18862	0.000768234	0.0038674	0.00274947	POLD1/POLD2/POLD4	3
BP	GO:0042769	DNA damage response, detection of DNA damage	3/87	39/18862	0.000768234	0.0038674	0.00274947	POLD1/POLD2/POLD4	3
BP	GO:0043434	response to peptide hormone	8/87	435/18862	0.000893509	0.00447622	0.0031823	APRT/PKM/PKLR/ADCY2/ADCY5/ADCY9/PDE3B/ENPP1	8
BP	GO:0006228	UTP biosynthetic process	2/87	10/18862	0.000923922	0.00454042	0.00322794	NME7/NME3	2
BP	GO:0009133	nucleoside diphosphate biosynthetic process	2/87	10/18862	0.000923922	0.00454042	0.00322794	AK5/AK3	2
BP	GO:1904321	response to forskolin	2/87	10/18862	0.000923922	0.00454042	0.00322794	ADCY2/ADCY5	2
BP	GO:1904322	cellular response to forskolin	2/87	10/18862	0.000923922	0.00454042	0.00322794	ADCY2/ADCY5	2
BP	GO:0019985	translesion synthesis	3/87	42/18862	0.000955447	0.00467309	0.00332226	POLD1/POLD2/POLD4	3
BP	GO:0001973	G protein-coupled adenosine receptor signaling pathway	2/87	12/18862	0.00134698	0.00643533	0.0045751	ADCY5/ADA	2
BP	GO:0009265	2'-deoxyribonucleotide biosynthetic process	2/87	12/18862	0.00134698	0.00643533	0.0045751	ADK/AK5	2
BP	GO:0035588	G protein-coupled purinergic receptor signaling pathway	2/87	12/18862	0.00134698	0.00643533	0.0045751	ADCY5/ADA	2
BP	GO:0046385	deoxyribose phosphate biosynthetic process	2/87	12/18862	0.00134698	0.00643533	0.0045751	ADK/AK5	2
BP	GO:0071872	cellular response to epinephrine stimulus	2/87	12/18862	0.00134698	0.00643533	0.0045751	PKLR/PDE4B	2
BP	GO:0009615	response to virus	7/87	359/18862	0.00135317	0.00643533	0.0045751	NT5C3A/POLR3A/POLR3B/POLR3C/POLR3D/POLR3K/POLR3F	7
BP	GO:0060249	anatomical structure homeostasis	8/87	466/18862	0.00138706	0.00656625	0.00466817	POLA1/POLA2/POLD1/POLD2/POLD4/POLE/POLE3/POLE4	8
BP	GO:0019674	NAD metabolic process	3/87	51/18862	0.00168219	0.00792704	0.0056356	NT5E/PKM/PKLR	3
BP	GO:0000082	G1/S transition of mitotic cell cycle	6/87	275/18862	0.00171172	0.00802953	0.00570847	RRM2/POLA1/POLA2/POLE/POLE3/POLE4	6
BP	GO:0006301	postreplication repair	3/87	52/18862	0.00177927	0.00830864	0.0059069	POLD1/POLD2/POLD4	3
BP	GO:0006241	CTP biosynthetic process	2/87	14/18862	0.00184609	0.00850522	0.00604665	NME7/NME3	2
BP	GO:0043951	negative regulation of cAMP-mediated signaling	2/87	14/18862	0.00184609	0.00850522	0.00604665	PDE2A/PDE3B	2
BP	GO:0046415	urate metabolic process	2/87	14/18862	0.00184609	0.00850522	0.00604665	PRPS1/PNP	2
BP	GO:0071478	cellular response to radiation	5/87	191/18862	0.00190833	0.00874737	0.0062188	POLD1/GUCY2D/PDE6A/PDE6B/PDE6G	5
BP	GO:0006096	glycolytic process	4/87	114/18862	0.00191561	0.00874737	0.0062188	PGM1/ENTPD5/PKM/PKLR	4
BP	GO:0000377	RNA splicing, via transesterification reactions with bulged adenosine as nucleophile	7/87	383/18862	0.00195539	0.0088507	0.00629227	POLR2C/POLR2E/POLR2G/POLR2I/POLR2L/POLR2J/POLR2K	7
BP	GO:0000398	mRNA splicing, via spliceosome	7/87	383/18862	0.00195539	0.0088507	0.00629227	POLR2C/POLR2E/POLR2G/POLR2I/POLR2L/POLR2J/POLR2K	7
BP	GO:0006757	ATP generation from ADP	4/87	115/18862	0.00197773	0.00891276	0.00633638	PGM1/ENTPD5/PKM/PKLR	4
BP	GO:0000375	RNA splicing, via transesterification reactions	7/87	386/18862	0.00204331	0.00916825	0.00651802	POLR2C/POLR2E/POLR2G/POLR2I/POLR2L/POLR2J/POLR2K	7
BP	GO:0009209	pyrimidine ribonucleoside triphosphate biosynthetic process	2/87	15/18862	0.00212373	0.00944695	0.00671616	NME7/NME3	2
BP	GO:0071871	response to epinephrine	2/87	15/18862	0.00212373	0.00944695	0.00671616	PKLR/PDE4B	2
BP	GO:0003014	renal system process	4/87	118/18862	0.00217247	0.00962227	0.00684081	ADCY2/ADCY5/ADCY9/NPR1	4
BP	GO:0016052	carbohydrate catabolic process	5/87	197/18862	0.00218365	0.00963046	0.00684662	NUDT5/PGM1/ENTPD5/PKM/PKLR	5
BP	GO:0019320	hexose catabolic process	3/87	56/18862	0.00220234	0.00967157	0.00687585	PGM1/PKM/PKLR	3
BP	GO:0007625	grooming behavior	2/87	16/18862	0.00241986	0.0105818	0.00752295	APRT/HPRT1	2
BP	GO:0044843	cell cycle G1/S phase transition	6/87	298/18862	0.00255954	0.0111453	0.00792361	RRM2/POLA1/POLA2/POLE/POLE3/POLE4	6
BP	GO:0009148	pyrimidine nucleoside triphosphate biosynthetic process	2/87	19/18862	0.00341747	0.0148186	0.0105351	NME7/NME3	2
BP	GO:0006244	pyrimidine nucleotide catabolic process	2/87	20/18862	0.00378585	0.0163473	0.0116218	NT5C/ENTPD4	2
BP	GO:0032869	cellular response to insulin stimulus	5/87	226/18862	0.00393724	0.0169301	0.0120362	APRT/PKM/PKLR/PDE3B/ENPP1	5
BP	GO:0071214	cellular response to abiotic stimulus	6/87	330/18862	0.00422173	0.0179353	0.0127508	POLD1/GUCY2D/PDE2A/PDE6A/PDE6B/PDE6G	6
BP	GO:0104004	cellular response to environmental stimulus	6/87	330/18862	0.00422173	0.0179353	0.0127508	POLD1/GUCY2D/PDE2A/PDE6A/PDE6B/PDE6G	6
BP	GO:0009581	detection of external stimulus	4/87	142/18862	0.00422799	0.0179353	0.0127508	GUCY2D/PDE6A/PDE6B/PDE6G	4
BP	GO:0007188	adenylate cyclase-modulating G protein-coupled receptor signaling pathway	5/87	230/18862	0.00424052	0.0179353	0.0127508	ADCY2/ADCY5/ADCY9/PDE2A/PDE4B	5
BP	GO:0007189	adenylate cyclase-activating G protein-coupled receptor signaling pathway	4/87	143/18862	0.00433458	0.0182583	0.0129805	ADCY2/ADCY5/ADCY9/PDE4B	4
BP	GO:0050891	multicellular organismal water homeostasis	3/87	72/18862	0.00449409	0.0188533	0.0134034	ADCY2/ADCY5/ADCY9	3
BP	GO:0009582	detection of abiotic stimulus	4/87	145/18862	0.00455318	0.0190238	0.0135247	GUCY2D/PDE6A/PDE6B/PDE6G	4
BP	GO:0006359	regulation of transcription by RNA polymerase III	2/87	23/18862	0.00499615	0.0207069	0.0147213	POLR3C/POLR3F	2
BP	GO:0006541	glutamine metabolic process	2/87	23/18862	0.00499615	0.0207069	0.0147213	PFAS/GMPS	2
BP	GO:0006090	pyruvate metabolic process	4/87	150/18862	0.00513195	0.0211847	0.0150609	PGM1/ENTPD5/PKM/PKLR	4
BP	GO:0030104	water homeostasis	3/87	79/18862	0.00582279	0.023927	0.0170105	ADCY2/ADCY5/ADCY9	3
BP	GO:0034035	purine ribonucleoside bisphosphate metabolic process	2/87	25/18862	0.005889	0.023927	0.0170105	PAPSS2/ENPP1	2
BP	GO:0045745	positive regulation of G protein-coupled receptor signaling pathway	2/87	25/18862	0.005889	0.023927	0.0170105	PDE6G/PDE6H	2
BP	GO:0050427	3'-phosphoadenosine 5'-phosphosulfate metabolic process	2/87	25/18862	0.005889	0.023927	0.0170105	PAPSS2/ENPP1	2
BP	GO:0071880	adenylate cyclase-activating adrenergic receptor signaling pathway	2/87	26/18862	0.00636073	0.0257422	0.018301	ADCY9/PDE4B	2
BP	GO:0008380	RNA splicing	7/87	481/18862	0.00679295	0.0272907	0.0194019	POLR2C/POLR2E/POLR2G/POLR2I/POLR2L/POLR2J/POLR2K	7
BP	GO:0006735	NADH regeneration	2/87	27/18862	0.00684912	0.0272907	0.0194019	PKM/PKLR	2
BP	GO:0061621	canonical glycolysis	2/87	27/18862	0.00684912	0.0272907	0.0194019	PKM/PKLR	2
BP	GO:0061718	glucose catabolic process to pyruvate	2/87	27/18862	0.00684912	0.0272907	0.0194019	PKM/PKLR	2
BP	GO:0043312	neutrophil degranulation	7/87	485/18862	0.00709594	0.0281654	0.0200238	PGM1/APRT/PNP/IMPDH2/PKM/AMPD3/ENPP4	7
BP	GO:0002283	neutrophil activation involved in immune response	7/87	488/18862	0.0073297	0.0289669	0.0205936	PGM1/APRT/PNP/IMPDH2/PKM/AMPD3/ENPP4	7
BP	GO:0061620	glycolytic process through glucose-6-phosphate	2/87	28/18862	0.007354	0.0289669	0.0205936	PKM/PKLR	2
BP	GO:0061615	glycolytic process through fructose-6-phosphate	2/87	29/18862	0.00787522	0.030902	0.0219693	PKM/PKLR	2
BP	GO:0002446	neutrophil mediated immunity	7/87	499/18862	0.00823609	0.0321956	0.022889	PGM1/APRT/PNP/IMPDH2/PKM/AMPD3/ENPP4	7
BP	GO:0042119	neutrophil activation	7/87	500/18862	0.00832241	0.0324103	0.0230416	PGM1/APRT/PNP/IMPDH2/PKM/AMPD3/ENPP4	7
BP	GO:0005996	monosaccharide metabolic process	5/87	272/18862	0.00850188	0.0329847	0.02345	NUDT5/PGM1/PKM/PKLR/ENPP1	5
BP	GO:0071875	adrenergic receptor signaling pathway	2/87	31/18862	0.00896603	0.0346552	0.0246376	ADCY9/PDE4B	2
BP	GO:0032868	response to insulin	5/87	278/18862	0.00928898	0.0357695	0.0254298	APRT/PKM/PKLR/PDE3B/ENPP1	5
BP	GO:0035590	purinergic nucleotide receptor signaling pathway	2/87	32/18862	0.00953531	0.0365816	0.0260071	ADCY5/ADA	2
BP	GO:0006356	regulation of transcription by RNA polymerase I	2/87	33/18862	0.0101203	0.0386821	0.0275004	POLR2L/POLR2K	2
BP	GO:0000083	regulation of transcription involved in G1/S transition of mitotic cell cycle	2/87	35/18862	0.0113368	0.0430132	0.0305796	RRM2/POLA1	2
BP	GO:0000291	nuclear-transcribed mRNA catabolic process, exonucleolytic	2/87	35/18862	0.0113368	0.0430132	0.0305796	NT5C3B/POLR2G	2
BP	GO:0006007	glucose catabolic process	2/87	36/18862	0.011968	0.0452418	0.032164	PKM/PKLR	2
BP	GO:0071868	cellular response to monoamine stimulus	3/87	104/18862	0.0123501	0.0463464	0.0329492	PKLR/ADCY5/PDE4B	3
BP	GO:0071870	cellular response to catecholamine stimulus	3/87	104/18862	0.0123501	0.0463464	0.0329492	PKLR/ADCY5/PDE4B	3
BP	GO:0043949	regulation of cAMP-mediated signaling	2/87	37/18862	0.0126144	0.0471667	0.0335324	PDE2A/PDE3B	2
BP	GO:0042417	dopamine metabolic process	2/87	38/18862	0.0132756	0.0494601	0.0351629	HPRT1/NPR1	2
BP	GO:0071867	response to monoamine	3/87	108/18862	0.0136651	0.0505462	0.035935	PKLR/ADCY5/PDE4B	3
BP	GO:0071869	response to catecholamine	3/87	108/18862	0.0136651	0.0505462	0.035935	PKLR/ADCY5/PDE4B	3
BP	GO:0006284	base-excision repair	2/87	39/18862	0.0139517	0.051239	0.0364275	POLD1/POLE	2
BP	GO:0045742	positive regulation of epidermal growth factor receptor signaling pathway	2/87	39/18862	0.0139517	0.051239	0.0364275	PDE6G/PDE6H	2
BP	GO:0040029	regulation of gene expression, epigenetic	4/87	205/18862	0.0149656	0.0547678	0.0389363	POLR1E/POLR2E/POLR2L/POLR2K	4
BP	GO:1901186	positive regulation of ERBB signaling pathway	2/87	41/18862	0.0153477	0.0559675	0.0397892	PDE6G/PDE6H	2
BP	GO:0009416	response to light stimulus	5/87	319/18862	0.0160503	0.0581805	0.0413625	POLD1/GUCY2D/PDE6A/PDE6B/PDE6G	5
BP	GO:0043114	regulation of vascular permeability	2/87	42/18862	0.0160673	0.0581805	0.0413625	NPR1/PDE2A	2
BP	GO:0006006	glucose metabolic process	4/87	210/18862	0.0162101	0.0584925	0.0415843	PGM1/PKM/PKLR/ENPP1	4
BP	GO:0006734	NADH metabolic process	2/87	43/18862	0.0168011	0.0604138	0.0429502	PKM/PKLR	2
BP	GO:0032147	activation of protein kinase activity	5/87	328/18862	0.0178824	0.0640785	0.0455556	ADCY2/ADCY5/ADCY9/PDE6G/PDE6H	5
BP	GO:0005978	glycogen biosynthetic process	2/87	46/18862	0.0190865	0.0676883	0.0481219	PGM1/ENPP1	2
BP	GO:0007595	lactation	2/87	46/18862	0.0190865	0.0676883	0.0481219	APRT/XDH	2
BP	GO:0009250	glucan biosynthetic process	2/87	46/18862	0.0190865	0.0676883	0.0481219	PGM1/ENPP1	2
BP	GO:0045089	positive regulation of innate immune response	4/87	223/18862	0.0197446	0.0697822	0.0496105	POLR3B/POLR3C/POLR3D/POLR3F	4
BP	GO:0033628	regulation of cell adhesion mediated by integrin	2/87	48/18862	0.0206786	0.072834	0.0517802	PDE3B/ADA	2
BP	GO:0045005	DNA-dependent DNA replication maintenance of fidelity	2/87	49/18862	0.0214948	0.0751955	0.053459	POLD1/POLE	2
BP	GO:0046638	positive regulation of alpha-beta T cell differentiation	2/87	49/18862	0.0214948	0.0751955	0.053459	PNP/ADA	2
BP	GO:0045744	negative regulation of G protein-coupled receptor signaling pathway	2/87	50/18862	0.0223243	0.0778332	0.0553343	ADA/PDE4B	2
BP	GO:0006584	catecholamine metabolic process	2/87	52/18862	0.0240223	0.0831913	0.0591435	HPRT1/NPR1	2
BP	GO:0009712	catechol-containing compound metabolic process	2/87	52/18862	0.0240223	0.0831913	0.0591435	HPRT1/NPR1	2
BP	GO:0031349	positive regulation of defense response	5/87	361/18862	0.0257711	0.0889491	0.063237	POLR3B/POLR3C/POLR3D/POLR3F/PDE2A	5
BP	GO:0016311	dephosphorylation	6/87	491/18862	0.0259613	0.0893067	0.0634912	NT5C1A/NT5C/NT5C3A/NT5C3B/NT5E/NUDT16	6
BP	GO:0008016	regulation of heart contraction	4/87	245/18862	0.0267412	0.0916842	0.0651814	NPR1/NPR2/ADA/PDE4B	4
BP	GO:0006754	ATP biosynthetic process	2/87	56/18862	0.0275713	0.0942171	0.0669822	PKM/PKLR	2
BP	GO:2000242	negative regulation of reproductive process	2/87	57/18862	0.0284896	0.0967975	0.0688167	NPR2/ADA	2
BP	GO:0019318	hexose metabolic process	4/87	250/18862	0.028514	0.0967975	0.0688167	PGM1/PKM/PKLR/ENPP1	4
BP	GO:1903779	regulation of cardiac conduction	2/87	59/18862	0.0303627	0.102735	0.0730381	NPR1/NPR2	2
BP	GO:0002833	positive regulation of response to biotic stimulus	4/87	258/18862	0.0314935	0.106213	0.0755106	POLR3B/POLR3C/POLR3D/POLR3F	4
BP	GO:0032623	interleukin-2 production	2/87	61/18862	0.0322834	0.108523	0.0771526	PNP/PDE4B	2
BP	GO:0035567	non-canonical Wnt signaling pathway	3/87	153/18862	0.0338248	0.113335	0.0805738	PDE6A/PDE6B/PDE6G	3
BP	GO:0046635	positive regulation of alpha-beta T cell activation	2/87	66/18862	0.0372872	0.124532	0.0885341	PNP/ADA	2
BP	GO:0090501	RNA phosphodiester bond hydrolysis	3/87	160/18862	0.0378471	0.125994	0.0895736	NUDT16/POLR2I/POLR3K	3
BP	GO:0046637	regulation of alpha-beta T cell differentiation	2/87	67/18862	0.0383216	0.127164	0.0904049	PNP/ADA	2
BP	GO:0060047	heart contraction	4/87	279/18862	0.0401606	0.132839	0.0944397	NPR1/NPR2/ADA/PDE4B	4
BP	GO:0007584	response to nutrient	3/87	165/18862	0.0408636	0.134732	0.0957859	PKM/PKLR/ADA	3
BP	GO:0033692	cellular polysaccharide biosynthetic process	2/87	71/18862	0.0425671	0.139902	0.0994612	PGM1/ENPP1	2
BP	GO:0033627	cell adhesion mediated by integrin	2/87	72/18862	0.0436549	0.143022	0.101679	PDE3B/ADA	2
BP	GO:0003015	heart process	4/87	289/18862	0.0447212	0.144392	0.102654	NPR1/NPR2/ADA/PDE4B	4
BP	GO:0031100	animal organ regeneration	2/87	73/18862	0.044753	0.144392	0.102654	PRPS2/PKM	2
BP	GO:0007191	adenylate cyclase-activating dopamine receptor signaling pathway	1/87	10/18862	0.0451894	0.144392	0.102654	ADCY5	1
BP	GO:0009176	pyrimidine deoxyribonucleoside monophosphate metabolic process	1/87	10/18862	0.0451894	0.144392	0.102654	NT5C	1
BP	GO:0009629	response to gravity	1/87	10/18862	0.0451894	0.144392	0.102654	PKM	1
BP	GO:0043084	penile erection	1/87	10/18862	0.0451894	0.144392	0.102654	ADA	1
BP	GO:0106072	negative regulation of adenylate cyclase-activating G protein-coupled receptor signaling pathway	1/87	10/18862	0.0451894	0.144392	0.102654	PDE4B	1
BP	GO:1903522	regulation of blood circulation	4/87	290/18862	0.0451926	0.144392	0.102654	NPR1/NPR2/ADA/PDE4B	4
BP	GO:0005977	glycogen metabolic process	2/87	74/18862	0.0458614	0.146077	0.103851	PGM1/ENPP1	2
BP	GO:0006073	cellular glucan metabolic process	2/87	75/18862	0.0469798	0.148267	0.105408	PGM1/ENPP1	2
BP	GO:0009064	glutamine family amino acid metabolic process	2/87	75/18862	0.0469798	0.148267	0.105408	PFAS/GMPS	2
BP	GO:0044042	glucan metabolic process	2/87	75/18862	0.0469798	0.148267	0.105408	PGM1/ENPP1	2
BP	GO:0000288	nuclear-transcribed mRNA catabolic process, deadenylation-dependent decay	2/87	77/18862	0.0492466	0.152784	0.10862	NT5C3B/POLR2G	2
BP	GO:0001821	histamine secretion	1/87	11/18862	0.0495957	0.152784	0.10862	ADA	1
BP	GO:0014870	response to muscle inactivity	1/87	11/18862	0.0495957	0.152784	0.10862	PKM	1
BP	GO:0033197	response to vitamin E	1/87	11/18862	0.0495957	0.152784	0.10862	ADA	1
BP	GO:0033632	regulation of cell-cell adhesion mediated by integrin	1/87	11/18862	0.0495957	0.152784	0.10862	ADA	1
BP	GO:0045602	negative regulation of endothelial cell differentiation	1/87	11/18862	0.0495957	0.152784	0.10862	XDH	1
BP	GO:0046710	GDP metabolic process	1/87	11/18862	0.0495957	0.152784	0.10862	ENTPD4	1
BP	GO:0070243	regulation of thymocyte apoptotic process	1/87	11/18862	0.0495957	0.152784	0.10862	ADA	1
CC	GO:0061695	transferase complex, transferring phosphorus-containing groups	28/87	253/19520	7.92109e-32	9.98058e-30	7.92109e-30	PRPS2/PRPS1/PKM/POLR1E/POLR2C/POLR2E/POLR2G/POLR2I/POLR2L/POLR2J/POLR2J2/POLR2K/POLR3A/POLR3B/POLR3C/POLR3D/POLR3K/POLR1D/POLR3GL/POLR3F/POLA1/POLA2/POLD1/POLD2/POLD4/POLE/POLE3/POLE4	28
CC	GO:0055029	nuclear DNA-directed RNA polymerase complex	19/87	103/19520	4.8204e-26	2.46889e-24	1.95943e-24	POLR1E/POLR2C/POLR2E/POLR2G/POLR2I/POLR2L/POLR2J/POLR2J2/POLR2K/POLR3A/POLR3B/POLR3C/POLR3D/POLR3K/POLR1D/POLR3GL/POLR3F/POLA1/POLA2	19
CC	GO:0000428	DNA-directed RNA polymerase complex	19/87	104/19520	5.8783e-26	2.46889e-24	1.95943e-24	POLR1E/POLR2C/POLR2E/POLR2G/POLR2I/POLR2L/POLR2J/POLR2J2/POLR2K/POLR3A/POLR3B/POLR3C/POLR3D/POLR3K/POLR1D/POLR3GL/POLR3F/POLA1/POLA2	19
CC	GO:0030880	RNA polymerase complex	19/87	108/19520	1.27315e-25	4.01042e-24	3.18288e-24	POLR1E/POLR2C/POLR2E/POLR2G/POLR2I/POLR2L/POLR2J/POLR2J2/POLR2K/POLR3A/POLR3B/POLR3C/POLR3D/POLR3K/POLR1D/POLR3GL/POLR3F/POLA1/POLA2	19
CC	GO:0005666	RNA polymerase III complex	11/87	18/19520	2.21932e-22	5.59268e-21	4.43864e-21	POLR2E/POLR2L/POLR2K/POLR3A/POLR3B/POLR3C/POLR3D/POLR3K/POLR1D/POLR3GL/POLR3F	11
CC	GO:0005665	RNA polymerase II, core complex	8/87	15/19520	7.02353e-16	1.47494e-14	1.17059e-14	POLR2C/POLR2E/POLR2G/POLR2I/POLR2L/POLR2J/POLR2J2/POLR2K	8
CC	GO:0042575	DNA polymerase complex	8/87	20/19520	1.35034e-14	2.43062e-13	1.92906e-13	POLA1/POLA2/POLD1/POLD2/POLD4/POLE/POLE3/POLE4	8
CC	GO:0005736	RNA polymerase I complex	5/87	13/19520	1.9589e-09	3.08526e-08	2.44862e-08	POLR1E/POLR2E/POLR2L/POLR2K/POLR1D	5
CC	GO:0016591	RNA polymerase II, holoenzyme	8/87	79/19520	2.26073e-09	3.16502e-08	2.51192e-08	POLR2C/POLR2E/POLR2G/POLR2I/POLR2L/POLR2J/POLR2J2/POLR2K	8
CC	GO:0042622	photoreceptor outer segment membrane	5/87	16/19520	6.57881e-09	8.28931e-08	6.57881e-08	GUCY2D/PDE6A/PDE6B/PDE6G/PDE6H	5
CC	GO:0043601	nuclear replisome	5/87	22/19520	3.88373e-08	4.44863e-07	3.53066e-07	POLA1/POLA2/POLD1/POLD2/POLD4	5
CC	GO:0030894	replisome	5/87	24/19520	6.22469e-08	6.53593e-07	5.18724e-07	POLA1/POLA2/POLD1/POLD2/POLD4	5
CC	GO:0043596	nuclear replication fork	5/87	35/19520	4.57452e-07	4.43376e-06	3.51886e-06	POLA1/POLA2/POLD1/POLD2/POLD4	5
CC	GO:0097381	photoreceptor disc membrane	4/87	23/19520	3.05507e-06	2.74957e-05	2.1822e-05	GUCY2D/PDE6A/PDE6B/PDE6G	4
CC	GO:0005657	replication fork	5/87	65/19520	1.04796e-05	8.80289e-05	6.98642e-05	POLA1/POLA2/POLD1/POLD2/POLD4	5
CC	GO:0000228	nuclear chromosome	8/87	250/19520	1.58121e-05	0.00012452	9.88256e-05	POLA1/POLA2/POLD1/POLD2/POLD4/POLE/POLE3/POLE4	8
CC	GO:0060170	ciliary membrane	5/87	72/19520	1.73226e-05	0.000128391	0.000101898	GUCY2D/PDE6A/PDE6B/PDE6G/PDE6H	5
CC	GO:0001750	photoreceptor outer segment	5/87	89/19520	4.84278e-05	0.000338995	0.000269043	GUCY2D/PDE6A/PDE6B/PDE6G/PDE6H	5
CC	GO:0097733	photoreceptor cell cilium	5/87	115/19520	0.000163543	0.00108455	0.000860755	GUCY2D/PDE6A/PDE6B/PDE6G/PDE6H	5
CC	GO:0101002	ficolin-1-rich granule	6/87	185/19520	0.000178624	0.00112533	0.000893122	PGM1/PNP/IMPDH2/PKM/AMPD3/ENPP4	6
CC	GO:1904813	ficolin-1-rich granule lumen	5/87	124/19520	0.000232515	0.00139509	0.00110721	PGM1/PNP/IMPDH2/PKM/AMPD3	5
CC	GO:0097731	9+0 non-motile cilium	5/87	126/19520	0.000250461	0.00143446	0.00113846	GUCY2D/PDE6A/PDE6B/PDE6G/PDE6H	5
CC	GO:0097730	non-motile cilium	5/87	160/19520	0.000747524	0.00409513	0.0032501	GUCY2D/PDE6A/PDE6B/PDE6G/PDE6H	5
CC	GO:0005671	Ada2/Gcn5/Ada3 transcription activator complex	2/87	15/19520	0.00198558	0.0104243	0.00827323	POLE3/POLE4	2
CC	GO:0032993	protein-DNA complex	5/87	208/19520	0.00238472	0.012019	0.00953889	POLA1/POLA2/POLD1/POLD2/POLD4	5
CC	GO:0060205	cytoplasmic vesicle lumen	6/87	326/19520	0.00336907	0.0162003	0.0128574	APRT/PNP/IMPDH2/PKM/AMPD3/ADA	6
CC	GO:0031983	vesicle lumen	6/87	328/19520	0.00347149	0.0162003	0.0128574	APRT/PNP/IMPDH2/PKM/AMPD3/ADA	6
CC	GO:0034774	secretory granule lumen	5/87	322/19520	0.0145659	0.0655467	0.0520212	APRT/PNP/IMPDH2/PKM/AMPD3	5
CC	GO:0031253	cell projection membrane	5/87	337/19520	0.017398	0.0755914	0.0599932	GUCY2D/PDE6A/PDE6B/PDE6G/PDE6H	5
CC	GO:1902562	H4 histone acetyltransferase complex	2/87	47/19520	0.0186422	0.078297	0.0621405	POLE3/POLE4	2
CC	GO:0031010	ISWI-type complex	1/87	11/19520	0.0479606	0.194937	0.154712	POLE3	1
MF	GO:0016779	nucleotidyltransferase activity	24/88	131/18337	5.51535e-32	7.33541e-30	3.65755e-30	NUDT5/POLR1E/POLR2C/POLR2E/POLR2G/POLR2I/POLR2L/POLR2J/POLR2J2/POLR2K/POLR3A/POLR3B/POLR3C/POLR3D/POLR3K/POLR1D/POLR3F/POLA1/POLD1/POLD4/POLE/POLE3/POLE4/PAPSS2	24
MF	GO:0003899	DNA-directed 5'-3' RNA polymerase activity	16/88	39/18337	6.46158e-28	4.29695e-26	2.14252e-26	POLR1E/POLR2C/POLR2E/POLR2G/POLR2I/POLR2L/POLR2J/POLR2J2/POLR2K/POLR3A/POLR3B/POLR3C/POLR3D/POLR3K/POLR1D/POLR3F	16
MF	GO:0034062	5'-3' RNA polymerase activity	16/88	43/18337	4.47681e-27	1.48854e-25	7.42208e-26	POLR1E/POLR2C/POLR2E/POLR2G/POLR2I/POLR2L/POLR2J/POLR2J2/POLR2K/POLR3A/POLR3B/POLR3C/POLR3D/POLR3K/POLR1D/POLR3F	16
MF	GO:0097747	RNA polymerase activity	16/88	43/18337	4.47681e-27	1.48854e-25	7.42208e-26	POLR1E/POLR2C/POLR2E/POLR2G/POLR2I/POLR2L/POLR2J/POLR2J2/POLR2K/POLR3A/POLR3B/POLR3C/POLR3D/POLR3K/POLR1D/POLR3F	16
MF	GO:0004114	3',5'-cyclic-nucleotide phosphodiesterase activity	10/88	23/18337	4.15564e-18	1.1054e-16	5.51169e-17	PDE1A/PDE2A/PDE3B/PDE5A/PDE6A/PDE6B/PDE6G/PDE6H/PDE4B/PDE7A	10
MF	GO:0004112	cyclic-nucleotide phosphodiesterase activity	10/88	25/18337	1.17815e-17	2.61157e-16	1.30217e-16	PDE1A/PDE2A/PDE3B/PDE5A/PDE6A/PDE6B/PDE6G/PDE6H/PDE4B/PDE7A	10
MF	GO:0009975	cyclase activity	8/88	22/18337	6.14915e-14	1.0223e-12	5.09732e-13	ADCY2/ADCY5/ADCY9/GUCY1A2/GUCY2C/GUCY2D/NPR1/NPR2	8
MF	GO:0016849	phosphorus-oxygen lyase activity	8/88	22/18337	6.14915e-14	1.0223e-12	5.09732e-13	ADCY2/ADCY5/ADCY9/GUCY1A2/GUCY2C/GUCY2D/NPR1/NPR2	8
MF	GO:0047555	3',5'-cyclic-GMP phosphodiesterase activity	7/88	14/18337	1.53483e-13	2.26814e-12	1.13093e-12	PDE1A/PDE2A/PDE5A/PDE6A/PDE6B/PDE6G/PDE6H	7
MF	GO:0140098	catalytic activity, acting on RNA	18/88	386/18337	2.79897e-13	3.72263e-12	1.85616e-12	NT5C3A/NUDT16/POLR1E/POLR2C/POLR2E/POLR2G/POLR2I/POLR2L/POLR2J/POLR2J2/POLR2K/POLR3A/POLR3B/POLR3C/POLR3D/POLR3K/POLR1D/POLR3F	18
MF	GO:0008081	phosphoric diester hydrolase activity	11/88	89/18337	4.39307e-13	5.31162e-12	2.64845e-12	PDE1A/PDE2A/PDE3B/PDE5A/PDE6A/PDE6B/PDE6G/PDE6H/PDE4B/PDE7A/ENPP1	11
MF	GO:0042578	phosphoric ester hydrolase activity	17/88	367/18337	1.54468e-12	1.71202e-11	8.53639e-12	NT5C1A/NT5C/NT5C3A/NT5C3B/NT5E/NUDT16/PDE1A/PDE2A/PDE3B/PDE5A/PDE6A/PDE6B/PDE6G/PDE6H/PDE4B/PDE7A/ENPP1	17
MF	GO:0017110	nucleoside-diphosphatase activity	6/88	14/18337	2.99138e-11	3.06041e-10	1.52597e-10	NUDT5/ENTPD1/ENTPD4/ENTPD5/NUDT16/ENTPD2	6
MF	GO:0000287	magnesium ion binding	13/88	216/18337	3.22993e-11	3.06843e-10	1.52997e-10	NUDT5/PGM1/PRPS2/PRPS1/NT5C1A/NT5C3A/NT5C3B/HPRT1/NUDT16/PKM/PKLR/ADCY2/PDE2A	13
MF	GO:0019205	nucleobase-containing compound kinase activity	7/88	42/18337	1.08251e-09	9.59824e-09	4.78583e-09	NME7/NME3/ADK/AK5/AK8/AK6/AK3	7
MF	GO:0003887	DNA-directed DNA polymerase activity	6/88	25/18337	1.69118e-09	1.4058e-08	7.00951e-09	POLA1/POLD1/POLD4/POLE/POLE3/POLE4	6
MF	GO:0008253	5'-nucleotidase activity	5/88	13/18337	2.83297e-09	2.21638e-08	1.10512e-08	NT5C1A/NT5C/NT5C3A/NT5C3B/NT5E	5
MF	GO:0008252	nucleotidase activity	5/88	15/18337	6.5605e-09	4.84748e-08	2.41703e-08	NT5C1A/NT5C/NT5C3A/NT5C3B/NT5E	5
MF	GO:0034061	DNA polymerase activity	6/88	36/18337	1.78311e-08	1.24817e-07	6.22358e-08	POLA1/POLD1/POLD4/POLE/POLE3/POLE4	6
MF	GO:0016776	phosphotransferase activity, phosphate group as acceptor	6/88	39/18337	2.95258e-08	1.96346e-07	9.79013e-08	NME7/NME3/AK5/AK8/AK6/AK3	6
MF	GO:0004115	3',5'-cyclic-AMP phosphodiesterase activity	4/88	13/18337	3.42537e-07	2.1694e-06	1.08169e-06	PDE2A/PDE3B/PDE4B/PDE7A	4
MF	GO:0019001	guanyl nucleotide binding	12/88	398/18337	4.30334e-07	2.48845e-06	1.24078e-06	PRPS2/NUDT16/GUCY1A2/GUCY2C/GUCY2D/NPR1/NPR2/PDE2A/PDE5A/PDE6G/PDE6H/AK3	12
MF	GO:0032561	guanyl ribonucleotide binding	12/88	398/18337	4.30334e-07	2.48845e-06	1.24078e-06	PRPS2/NUDT16/GUCY1A2/GUCY2C/GUCY2D/NPR1/NPR2/PDE2A/PDE5A/PDE6G/PDE6H/AK3	12
MF	GO:0030553	cGMP binding	4/88	15/18337	6.49153e-07	3.59739e-06	1.79371e-06	PDE2A/PDE5A/PDE6G/PDE6H	4
MF	GO:0030551	cyclic nucleotide binding	5/88	37/18337	8.76385e-07	4.66237e-06	2.32473e-06	PDE2A/PDE5A/PDE6G/PDE6H/PDE4B	5
MF	GO:0004550	nucleoside diphosphate kinase activity	4/88	18/18337	1.43932e-06	7.36268e-06	3.67114e-06	NME7/NME3/AK5/AK8	4
MF	GO:0001882	nucleoside binding	11/88	390/18337	2.58295e-06	1.27234e-05	6.34409e-06	PRPS2/PNP/NUDT16/POLR3B/GUCY1A2/GUCY2C/GUCY2D/NPR1/NPR2/ADA/AK3	11
MF	GO:0016829	lyase activity	8/88	194/18337	4.23695e-06	2.01255e-05	1.00349e-05	ADCY2/ADCY5/ADCY9/GUCY1A2/GUCY2C/GUCY2D/NPR1/NPR2	8
MF	GO:0004016	adenylate cyclase activity	3/88	10/18337	1.25079e-05	5.73639e-05	2.86025e-05	ADCY2/ADCY5/ADCY9	3
MF	GO:0019239	deaminase activity	4/88	32/18337	1.60686e-05	7.12375e-05	3.55201e-05	AMPD2/AMPD3/AMPD1/ADA	4
MF	GO:0047429	nucleoside-triphosphate diphosphatase activity	3/88	11/18337	1.71387e-05	7.35303e-05	3.66633e-05	NUDT16/ITPA/ENPP1	3
MF	GO:0016814	hydrolase activity, acting on carbon-nitrogen (but not peptide) bonds, in cyclic amidines	4/88	35/18337	2.31414e-05	9.61813e-05	4.79574e-05	AMPD2/AMPD3/AMPD1/ADA	4
MF	GO:0001883	purine nucleoside binding	9/88	384/18337	9.37552e-05	0.000366748	0.000182866	PRPS2/NUDT16/GUCY1A2/GUCY2C/GUCY2D/NPR1/NPR2/ADA/AK3	9
MF	GO:0032549	ribonucleoside binding	9/88	384/18337	9.37552e-05	0.000366748	0.000182866	PRPS2/NUDT16/POLR3B/GUCY1A2/GUCY2C/GUCY2D/NPR1/NPR2/AK3	9
MF	GO:0004551	nucleotide diphosphatase activity	3/88	20/18337	0.000114766	0.000423997	0.000211411	ITPA/ENPP4/ENPP1	3
MF	GO:0050145	nucleoside monophosphate kinase activity	3/88	20/18337	0.000114766	0.000423997	0.000211411	AK5/AK8/AK6	3
MF	GO:0016810	hydrolase activity, acting on carbon-nitrogen (but not peptide) bonds	5/88	117/18337	0.000249308	0.000896162	0.00044684	AMPD2/AMPD3/AMPD1/ADA/ALLC	5
MF	GO:0051536	iron-sulfur cluster binding	4/88	67/18337	0.000301384	0.0010278	0.000512475	XDH/POLA1/POLD1/POLE	4
MF	GO:0051540	metal cluster binding	4/88	67/18337	0.000301384	0.0010278	0.000512475	XDH/POLA1/POLD1/POLE	4
MF	GO:0140097	catalytic activity, acting on DNA	6/88	204/18337	0.000447472	0.00148784	0.000741861	POLA1/POLD1/POLD4/POLE/POLE3/POLE4	6
MF	GO:0032550	purine ribonucleoside binding	8/88	381/18337	0.000487782	0.00158232	0.000788967	PRPS2/NUDT16/GUCY1A2/GUCY2C/GUCY2D/NPR1/NPR2/AK3	8
MF	GO:0042562	hormone binding	4/88	84/18337	0.000713134	0.00225826	0.001126	PKM/GUCY2C/NPR1/NPR2	4
MF	GO:0016884	carbon-nitrogen ligase activity, with glutamine as amido-N-donor	2/88	10/18337	0.000999341	0.00309098	0.00154121	PFAS/GMPS	2
MF	GO:0051539	4 iron, 4 sulfur cluster binding	3/88	42/18337	0.0010709	0.00323703	0.00161403	POLA1/POLD1/POLE	3
MF	GO:0008296	3'-5'-exodeoxyribonuclease activity	2/88	11/18337	0.00121761	0.00352048	0.00175536	POLD1/POLE	2
MF	GO:0030955	potassium ion binding	2/88	11/18337	0.00121761	0.00352048	0.00175536	PKM/PKLR	2
MF	GO:0008179	adenylate cyclase binding	2/88	12/18337	0.00145658	0.00403593	0.00201237	ADCY2/ADCY5	2
MF	GO:0042301	phosphate ion binding	2/88	12/18337	0.00145658	0.00403593	0.00201237	PNP/PDE2A	2
MF	GO:0016763	transferase activity, transferring pentosyl groups	3/88	50/18337	0.00177852	0.00473087	0.00235888	APRT/PNP/HPRT1	3
MF	GO:0017046	peptide hormone binding	3/88	50/18337	0.00177852	0.00473087	0.00235888	GUCY2C/NPR1/NPR2	3
MF	GO:0016791	phosphatase activity	6/88	276/18337	0.00212789	0.00554921	0.00276692	NT5C1A/NT5C/NT5C3A/NT5C3B/NT5E/NUDT16	6
MF	GO:0005525	GTP binding	7/88	376/18337	0.00220415	0.00563755	0.00281097	NUDT16/GUCY1A2/GUCY2C/GUCY2D/NPR1/NPR2/AK3	7
MF	GO:0016208	AMP binding	2/88	15/18337	0.00229569	0.00576089	0.00287247	PRPS2/APRT	2
MF	GO:0031420	alkali metal ion binding	2/88	16/18337	0.00261548	0.00644184	0.003212	PKM/PKLR	2
MF	GO:0004529	exodeoxyribonuclease activity	2/88	22/18337	0.00494162	0.0117363	0.00585192	POLD1/POLE	2
MF	GO:0016895	exodeoxyribonuclease activity, producing 5'-phosphomonoesters	2/88	22/18337	0.00494162	0.0117363	0.00585192	POLD1/POLE	2
MF	GO:0030552	cAMP binding	2/88	23/18337	0.00539544	0.0125894	0.00627725	PDE2A/PDE4B	2
MF	GO:0001653	peptide receptor activity	4/88	152/18337	0.00617456	0.0141589	0.00705984	GUCY2C/GUCY2D/NPR1/NPR2	4
MF	GO:0004527	exonuclease activity	3/88	82/18337	0.00719827	0.0162266	0.00809083	POLD1/POLE/ENPP1	3
MF	GO:0030515	snoRNA binding	2/88	32/18337	0.0102862	0.0228011	0.011369	NUDT5/NUDT16	2
MF	GO:0043531	ADP binding	2/88	39/18337	0.0150378	0.0327873	0.0163482	PRPS2/PKM	2
MF	GO:0004518	nuclease activity	4/88	206/18337	0.0173367	0.0371901	0.0185435	NUDT16/POLD1/POLE/ENPP1	4
MF	GO:0003697	single-stranded DNA binding	3/88	116/18337	0.0183422	0.0387224	0.0193075	POLR2G/POLR3C/POLA1	3
MF	GO:0016879	ligase activity, forming carbon-nitrogen bonds	2/88	47/18337	0.0214026	0.0444774	0.0221771	PFAS/GMPS	2
MF	GO:0008408	3'-5' exonuclease activity	2/88	55/18337	0.0286864	0.0586968	0.0292671	POLD1/POLE	2
MF	GO:0016796	exonuclease activity, active with either ribo- or deoxyribonucleic acids and producing 5'-phosphomonoesters	2/88	57/18337	0.0306418	0.061748	0.0307885	POLD1/POLE	2
MF	GO:0004536	deoxyribonuclease activity	2/88	59/18337	0.0326487	0.0648101	0.0323153	POLD1/POLE	2
MF	GO:0030145	manganese ion binding	2/88	62/18337	0.035753	0.0699287	0.0348675	NUDT16/ADCY2	2
MF	GO:0015643	toxic substance binding	1/88	10/18337	0.0469785	0.0892591	0.0445059	GUCY2C	1
MF	GO:0016868	intramolecular transferase activity, phosphotransferases	1/88	10/18337	0.0469785	0.0892591	0.0445059	PGM1	1

## Sheet: KEGG
ID	Description	GeneRatio	BgRatio	pvalue	p.adjust	qvalue	geneID	Count
hsa00230	Purine metabolism	82/83	162/5894	1.66116e-137	8.13968e-136	5.42062e-136	NUDT9/NUDT5/PGM1/PRPS2/PRPS1/PFAS/APRT/NT5C1A/NT5C/NT5C3A/NT5E/PNP/HPRT1/IMPDH2/NME7/NME3/ENTPD1/ENTPD4/ENTPD5/ITPA/XDH/GMPS/GMPR/PKM/PKLR/RRM2B/RRM2/POLR1E/POLR2C/POLR2E/POLR2G/POLR2I/POLR2L/POLR2J/POLR2J2/POLR2K/POLR3A/POLR3B/POLR3C/POLR3D/POLR3K/POLR1D/POLR3GL/POLR3F/POLA1/POLA2/POLD1/POLD2/POLD4/POLE/POLE3/POLE4/ADCY2/ADCY5/ADCY9/GUCY1A2/GUCY2C/GUCY2D/NPR1/NPR2/PDE1A/PDE2A/PDE3B/PDE5A/PDE6A/P…	82
hsa00240	Pyrimidine metabolism	39/83	99/5894	5.34465e-50	1.30944e-48	8.72022e-49	NT5C1A/NT5C/NT5C3A/NT5E/PNP/NME7/NME3/ENTPD1/ENTPD4/ENTPD5/ITPA/RRM2B/RRM2/POLR1E/POLR2C/POLR2E/POLR2G/POLR2I/POLR2L/POLR2J/POLR2J2/POLR2K/POLR3A/POLR3B/POLR3C/POLR3D/POLR3K/POLR1D/POLR3GL/POLR3F/POLA1/POLA2/POLD1/POLD2/POLD4/POLE/POLE3/POLE4/AK3	39
hsa03020	RNA polymerase	17/83	29/5894	2.70902e-25	4.42473e-24	2.94665e-24	POLR1E/POLR2C/POLR2E/POLR2G/POLR2I/POLR2L/POLR2J/POLR2J2/POLR2K/POLR3A/POLR3B/POLR3C/POLR3D/POLR3K/POLR1D/POLR3GL/POLR3F	17
hsa03030	DNA replication	8/83	36/5894	2.41335e-08	2.95636e-07	1.96879e-07	POLA1/POLA2/POLD1/POLD2/POLD4/POLE/POLE3/POLE4	8
hsa00760	Nicotinate and nicotinamide metabolism	6/83	24/5894	7.1419e-07	6.99906e-06	4.66103e-06	NT5C1A/NT5C/NT5C3A/NT5E/PNP/ENPP1	6
hsa04623	Cytosolic DNA-sensing pathway	8/83	56/5894	9.02058e-07	7.36681e-06	4.90593e-06	POLR3A/POLR3B/POLR3C/POLR3D/POLR3K/POLR1D/POLR3GL/POLR3F	8
hsa03410	Base excision repair	6/83	34/5894	6.37708e-06	4.46396e-05	2.97277e-05	POLD1/POLD2/POLD4/POLE/POLE3/POLE4	6
hsa03420	Nucleotide excision repair	6/83	45/5894	3.4131e-05	0.000209052	0.000139219	POLD1/POLD2/POLD4/POLE/POLE3/POLE4	6
hsa04744	Phototransduction	4/83	29/5894	0.000664163	0.003616	0.00240808	GUCY2D/PDE6A/PDE6B/PDE6G	4
hsa00983	Drug metabolism - other enzymes	5/83	52/5894	0.000758603	0.00371716	0.00247544	HPRT1/IMPDH2/ITPA/XDH/GMPS	5
hsa03430	Mismatch repair	3/83	23/5894	0.00389174	0.0163387	0.0108808	POLD1/POLD2/POLD4	3
hsa05016	Huntington's disease	8/83	183/5894	0.00400132	0.0163387	0.0108808	POLR2C/POLR2E/POLR2G/POLR2I/POLR2L/POLR2J/POLR2J2/POLR2K	8
hsa04270	Vascular smooth muscle contraction	6/83	116/5894	0.00562328	0.0211954	0.0141151	ADCY2/ADCY5/ADCY9/GUCY1A2/NPR1/NPR2	6
hsa00030	Pentose phosphate pathway	3/83	27/5894	0.00617287	0.021605	0.0143879	PGM1/PRPS2/PRPS1	3
hsa03440	Homologous recombination	3/83	28/5894	0.00684417	0.0223576	0.0148891	POLD1/POLD2/POLD4	3
hsa04914	Progesterone-mediated oocyte maturation	4/83	87/5894	0.033689	0.102026	0.0679446	ADCY2/ADCY5/ADCY9/PDE3B	4
hsa04970	Salivary secretion	4/83	89/5894	0.0361895	0.102026	0.0679446	ADCY2/ADCY5/ADCY9/GUCY1A2	4
hsa04540	Gap junction	4/83	90/5894	0.0374791	0.102026	0.0679446	ADCY2/ADCY5/ADCY9/GUCY1A2	4

## Sheet: LASSO.gene
PGM1
PRPS2
NT5C1A
PNP
ENTPD1
POLR2K
POLR3B
NPR2
PDE6D
PDE6H
AK3
PDE4B
ALLC

## Sheet: SVM-RFE.gene
NPR2
ENTPD1
PDE7A
POLR2K
PDE6H
NUDT16
PDE4B
ALLC
GUCY1B3
PDE6D
POLR2J

## Sheet: feature_svm
FeatureName	FeatureID	AvgRank
NPR2	65	3.4
ENTPD1	18	9.1
PDE7A	88	9.6
POLR2K	39	9.7
PDE6H	74	11
NUDT16	21	14.5
PDE4B	87	15.1
ALLC	92	16
GUCY1B3	61	18.1
PDE6D	72	18.1
POLR2J	37	18.5
NUDT9	1	21.7
POLD2	51	21.8
NME7	16	22.7
ENTPD4	19	22.7
TWISTNB	30	23
PRPS2	4	24.2
IMPDH2	15	24.3
ITPA	22	25.3
AMPD3	76	26.9
RRM2	29	27
PGM1	3	27.5
POLD1	50	29.4
NPR1	64	29.4
AK3	84	30.3
ENTPD2	85	30.5
PRPS1	5	31.7
POLD4	52	31.8
POLR2I	35	32.8
POLR2E	33	33.4
APRT	7	33.9
GUCY1A3	60	34.3
NT5C1A	8	35.1
POLR2L	36	35.4
PKM	26	36.1
POLE4	55	36.1
GMPR	25	39
ADCY9	58	43.1
AK8	82	43.3
POLE3	54	43.6
POLR3C	42	43.9
NTPCR	86	45.3
PDE6B	71	45.5
POLR3GL	46	46.8
PDE6A	70	47.5
ADCY2	56	49.6
NT5C3B	11	49.8
ADCY5	57	50.5
ADK	78	52
POLR1D	45	52.1
POLR3B	41	52.3
POLR3A	40	53.6
NT5E	12	56.6
GUCY2D	63	56.8
POLA1	48	57.7
PNP	13	57.9
POLE	53	59.8
PDE2A	67	59.8
NUDT5	2	60.8
GMPS	24	60.8
PDE3B	68	61.1
POLR3D	43	61.2
ENTPD5	20	61.4
ENPP4	89	62
XDH	23	63.7
ENPP1	91	64.3
NT5C3A	10	64.6
HPRT1	14	64.9
POLR3K	44	64.9
POLA2	49	65
PDE5A	69	65.2
AK5	81	65.4
PDE6G	73	65.5
PAPSS2	90	66.2
POLR2G	34	66.3
AMPD1	77	66.9
PFAS	6	67.5
POLR2C	32	68.5
AK6	83	68.6
PDE1A	66	69.1
AMPD2	75	69.1
ADA	79	69.4
CECR1	80	71.1
GUCY1A2	59	71.8
NT5C	9	72.1
PKLR	27	72.2
GUCY2C	62	72.4
POLR3F	47	73.1
RRM2B	28	75.4
NME3	17	75.7
POLR1E	31	75.7
POLR2J2	38	79.2

## Sheet: interGenes
ENTPD1
POLR2K
NPR2
PDE6D
PDE6H
PDE4B
ALLC

## Sheet: GO--GSEA-PDE4B
ID	Description	setSize	enrichmentScore	NES	pvalue	p.adjust	qvalues	rank	leading_edge	core_enrichment
GOBP_ACTIVATION_OF_IMMUNE_RESPONSE	GOBP_ACTIVATION_OF_IMMUNE_RESPONSE	295	0.412295	2.11984	1e-10	8.81382e-09	5.84742e-09	6140	tags=46%, list=28%, signal=33%	VTCN1/PDE4B/SUSD4/NFKBIZ/THEMIS/MS4A1/TRAT1/GBP1/AIM2/KLHL6/GATA3/CEACAM1/CD55/RGCC/BCL10/IGHD/C1QBP/BLNK/CD46/DENND1B/FCRL3/PTPRC/TRIM5/MICB/RIPK2/CD8A/CD47/TRBC1/GCSAM/STAP1/PVRIG/PTPN22/HSP90AA1/ITK/BANK1/ELF1/CCR7/BTN3A3/EZR/PTPRJ/CBLB/LYN/YES1/PLSCR1/MALT1/LPXN/RC3H1/LCP2/NOD2/FOXP1/SH2B2/MAP3K7/LCK/CD59/BTN3A2/XRCC5/PYHIN1/PLEKHA1/TXK/IFI16/TESPA1/RC3H2/PRNP/IGLL5/SFPQ/LAX1/BTN2A2/SKAP1/UBE…
GOBP_ANTIGEN_RECEPTOR_MEDIATED_SIGNALING_PATHWAY	GOBP_ANTIGEN_RECEPTOR_MEDIATED_SIGNALING_PATHWAY	170	0.517644	2.45572	1e-10	8.81382e-09	5.84742e-09	2830	tags=34%, list=13%, signal=30%	VTCN1/PDE4B/NFKBIZ/THEMIS/MS4A1/TRAT1/GBP1/KLHL6/GATA3/CEACAM1/BCL10/IGHD/BLNK/DENND1B/FCRL3/PTPRC/RIPK2/CD8A/TRBC1/GCSAM/STAP1/PVRIG/PTPN22/ITK/BANK1/ELF1/CCR7/BTN3A3/EZR/PTPRJ/CBLB/LYN/MALT1/LPXN/RC3H1/LCP2/FOXP1/SH2B2/MAP3K7/LCK/BTN3A2/PLEKHA1/TXK/TESPA1/RC3H2/PRNP/IGLL5/LAX1/BTN2A2/SKAP1/UBE2N/IKBKB/PTPN2/KCNN4/VAV3/RBCK1/GPS2/RELA
GOBP_CHROMATIN_ORGANIZATION	GOBP_CHROMATIN_ORGANIZATION	484	0.423914	2.28391	1e-10	8.81382e-09	5.84742e-09	5791	tags=47%, list=27%, signal=35%	CHD1/BAZ1A/SOX9/SIRT1/SYCP3/GATA3/TFAP2C/CTR9/KAT2B/HMGN3/POLE3/EZH2/ASF1A/KDM2B/TSPYL4/SMCHD1/XIST/SRPK1/SATB1/HMGN4/TTI1/METTL4/MIER1/SUDS3/KANSL1/HAT1/SS18L1/KDM6A/MLLT3/CHD2/DTX3L/SMARCAD1/ZNF304/PADI2/TLK1/PSME4/PPHLN1/ZMPSTE24/FAM172A/ANP32E/USP16/DNAJC2/MYSM1/SPTY2D1/WAC/ARID2/SMARCA5/KMT2E/ACTL6A/TSPYL1/KDM5A/MPHOSPH8/KDM3B/BPTF/ARID1A/CBX1/SFMBT1/TPR/RBL2/TADA2B/KMT2C/PCGF5/RSBN1/MTF2/KD…
GOBP_CHROMATIN_REMODELING	GOBP_CHROMATIN_REMODELING	187	0.486692	2.35379	1e-10	8.81382e-09	5.84742e-09	5360	tags=48%, list=25%, signal=37%	CHD1/BAZ1A/SOX9/SYCP3/GATA3/KAT2B/POLE3/ASF1A/TSPYL4/SATB1/TTI1/MIER1/KDM6A/MLLT3/SMARCAD1/PSME4/ANP32E/MYSM1/SPTY2D1/ARID2/SMARCA5/ACTL6A/TSPYL1/KDM5A/BPTF/ARID1A/TADA2B/ZNF827/BAZ2B/RBBP4/HP1BP3/CHD8/YEATS4/KAT6A/CHD7/CENPW/CBX3/VPS72/YY1/INO80/ATRX/TOP1/SET/NPM1/NAP1L1/UCHL5/ZBTB1/KAT6B/GATAD2B/KDM5C/BRD2/SETD2/MBD2/HDAC2/SMARCC1/KDM4C/DR1/CFDP1/TSPYL5/HCFC2/CHD1L/SMARCA2/HNRNPC/RSF1/CTCF/SUV3…
GOBP_CYTOPLASMIC_TRANSLATION	GOBP_CYTOPLASMIC_TRANSLATION	124	0.530264	2.42873	1e-10	8.81382e-09	5.84742e-09	6532	tags=65%, list=30%, signal=46%	RBM4/SLBP/ZC3H15/GSPT2/FMR1/EIF3M/GSPT1/PABPC1/DENR/CPEB4/NEMF/EIF2S3/SYNCRIP/HNRNPD/EIF2D/CNBP/RPL22L1/YTHDF2/ETF1/DNAJC24/FTSJ1/RPL37A/NCK1/DPH3/RPS24/PAIP1/EIF3D/DHX36/CPEB2/EIF4H/EIF3A/DHX29/METTL3/CSDE1/RWDD1/MCTS1/RPL35/DPH6/RPL27/RPL10A/RPS27A/RPS5/RPL31/RPL6/DRG1/RPS11/RPL24/HNRNPU/EIF4G1/RPL7/RPS4X/RPL38/RPL22/RPS10/RPS15A/RPL15/RPL14/EIF4B/RPL30/RPS29/RPS12/EIF5/DHX9/RPS23/EIF3I/RPS14/R…
GOBP_DEFENSE_RESPONSE_TO_SYMBIONT	GOBP_DEFENSE_RESPONSE_TO_SYMBIONT	257	0.449027	2.27244	1e-10	8.81382e-09	5.84742e-09	5416	tags=44%, list=25%, signal=34%	DMBT1/CXCL10/SERINC5/CXCL9/APOBEC3B/SLFN13/TRIM22/PPM1B/GBP1/IFIH1/IFI44L/AIM2/BIRC3/IRF2/STAT1/C1QBP/GBP3/PTPRC/TRIM5/MICB/OAS2/PTPN22/HSP90AA1/VAMP8/DNAJC3/ATG5/TRIM52/TRIM21/TRIM13/DTX3L/ZMPSTE24/MLKL/BNIP3/CNOT7/PLSCR1/DDX60/IRF1/IRF9/MMP12/F2RL1/EIF2AK2/IL15/TSPAN6/EXOC1/TLR2/MAP3K14/NLRC5/IFI16/MYD88/ATG12/POLR3K/NCBP1/TRIM26/ISG20/APOBEC3D/ANKRD17/NDUFAF4/ZC3HAV1/PARP9/RELA/SAMHD1/PMAIP1/O…
GOBP_DNA_REPAIR	GOBP_DNA_REPAIR	463	0.372316	2.00354	1e-10	8.81382e-09	5.84742e-09	6878	tags=49%, list=32%, signal=34%	PCNA/SIRT1/FBXO6/MORF4L2/RNF111/RMI1/MBD4/ASF1A/SMCHD1/RBBP8/SMC5/FANCL/SLC30A9/CCDC117/USP1/PSMD14/PAXIP1/TRIP12/DTX3L/SMARCAD1/UBE2W/DCLRE1C/RAD21/PSME4/ASCC3/CIB1/ZMPSTE24/TERF2IP/UBE2D3/NABP1/UBR5/ARID2/ACTL6A/TDP2/MORF4L1/POLA1/RAD17/POLI/HUS1/USP10/PDS5A/RNF138/DEK/ETAA1/ACTR2/UFL1/MSH6/USP45/NIPBL/XRCC5/RHNO1/CETN2/BOD1L1/YEATS4/RAD1/ATM/ATR/USP3/PPP4R2/SMC3/RAD23B/POT1/PARP4/VCP/SUMO1/VPS…
GOBP_ENDOPLASMIC_RETICULUM_TO_GOLGI_VESICLE_MEDIATED_TRANSPORT	GOBP_ENDOPLASMIC_RETICULUM_TO_GOLGI_VESICLE_MEDIATED_TRANSPORT	121	0.575167	2.61883	1e-10	8.81382e-09	5.84742e-09	5379	tags=60%, list=25%, signal=46%	SEC23B/ATL2/SEC24A/ARF4/SEC24B/TRAPPC8/HYOU1/ERGIC2/STX17/IER3IP1/COPB2/PPP6C/VAMP7/YIPF5/SAR1B/COPB1/LMAN1/SORL1/CUL3/SPAST/BET1/SEC31A/USO1/ARCN1/TMED2/SEC16A/KDELR2/YKT6/TMED10/SCFD1/ERGIC1/TRAPPC2/PREB/RINT1/MIA3/RAB1A/INSIG1/VCP/ZW10/COPA/RNF139/TRIP11/TMED5/TMED4/COG3/CREB3L2/SEC23IP/TFG/WHAMM/SEC24D/SAR1A/TRAPPC6B/SEC13/RAB2A/GBF1/KDELR3/KDELR1/LMAN2L/COPG1/VAMP4/VAPA/TRAPPC11/KLHL12/ATL3/…
GOBP_ESTABLISHMENT_OF_PROTEIN_LOCALIZATION_TO_ORGANELLE	GOBP_ESTABLISHMENT_OF_PROTEIN_LOCALIZATION_TO_ORGANELLE	382	0.434453	2.2883	1e-10	8.81382e-09	5.84742e-09	5743	tags=48%, list=27%, signal=36%	CDH1/TIMM23B/SRP9/SRP19/UFM1/GZMB/VPS13C/SPCS3/SPCS1/ZFAND6/LAMP2/SPCS2/PPP3CA/SRP72/HSP90AA1/PEX7/TSG101/TOMM20/RALA/DNAJA1/LAMP3/NUP35/CCT8/RANBP2/KPNA2/TRAM1/NXT2/LMAN1/SORL1/SRP54/HSPA5/SEC63/SSR3/TIMM9/HERPUD1/STK4/UBE2D3/CBLB/CCT2/UBR5/IPO7/HCLS1/NUP54/RAB11A/ATF2/NUP107/RAN/MMP12/VPS36/AGK/MFF/PEX1/TERF1/TPR/SH3GLB1/PEX2/NCOA4/CCT6A/KPNA1/RHOU/SCARB2/NUP88/SRPRB/ZNF827/NIPBL/SRP68/SEC61G/G…
GOBP_ESTABLISHMENT_OF_RNA_LOCALIZATION	GOBP_ESTABLISHMENT_OF_RNA_LOCALIZATION	145	0.512171	2.38828	1e-10	8.81382e-09	5.84742e-09	5877	tags=54%, list=27%, signal=39%	SIDT1/THOC7/CPSF6/SLBP/TOMM20/FMR1/NUP35/NUP37/RANBP2/NUP160/IGF2BP2/NUP43/CETN3/NUP205/NUP54/NUP107/RAN/DDX39A/TERF1/TPR/PNPT1/NUP88/IWS1/CETN2/SEH1L/ATM/ATR/HNRNPA3/NCBP1/YTHDC1/HNRNPA1/G3BP2/ALYREF/NPM1/XPOT/SRSF7/NUP153/LRPPRC/SSB/SETD2/PHAX/KPNB1/FYTTD1/THOC2/NUP98/SMG7/HNRNPA2B1/NUP155/NXF1/XPO1/SEC13/NUP133/KHDRBS1/NUP50/POM121C/PARP11/UPF2/ENY2/SRSF3/RBM15B/POLR2D/ATXN2/SRSF1/NXT1/THOC1/N…
GOBP_GOLGI_ORGANIZATION	GOBP_GOLGI_ORGANIZATION	132	0.522627	2.39938	1e-10	8.81382e-09	5.84742e-09	5219	tags=49%, list=24%, signal=38%	PDCD10/ATL2/GOLPH3/LYSMD3/TRAPPC8/ARL1/BLZF1/STX17/GOLGA5/ZFP69B/YIPF5/LMAN1/GORASP2/CAMSAP3/BET1/USO1/COG5/TMED2/FAM174B/HACE1/SEC16A/COG6/TMED10/YWHAZ/AKAP9/GOLGB1/RAB1A/BAG5/CSNK1A1/GOLPH3L/GOLGA8A/ZW10/GOLGA8N/TRIP11/TMED5/ARFGEF1/TMED4/COG3/VTI1B/SEC23IP/STX16/HOOK1/RAB2A/GBF1/DNAJC28/PRMT5/OPTN/RAB33B/CLASP2/LMAN2L/RAB30/VAMP4/UBXN2B/VRK1/COG7/COG1/TRAPPC11/GAK/ATL3/MYO5A/MAPK1/CDC42/VPS51/…
GOBP_GOLGI_VESICLE_TRANSPORT	GOBP_GOLGI_VESICLE_TRANSPORT	271	0.512847	2.60449	1e-10	8.81382e-09	5.84742e-09	5379	tags=53%, list=25%, signal=40%	SEC23B/ANK3/EXOC8/KRT18/ATL2/GOLPH3/SEC24A/ACSL3/ARF4/SEC24B/TRAPPC8/VPS13C/ARL1/ARFGAP3/HYOU1/NAPA/COPZ1/BLZF1/AP1G1/PRKCI/ERGIC2/STX17/GOLGA5/IER3IP1/COPB2/PPP6C/VAMP7/YIPF5/SAR1B/COPB1/LMAN1/SORL1/CUL3/SPAST/LYPLA1/BET1/AP1AR/SEC31A/VPS54/ARFGEF2/USO1/ARCN1/COG5/TMED2/SEC16A/SNAP23/KDELR2/YKT6/RAB8A/COG6/EXOC5/EXOC1/SCAMP1/TMED10/MON2/SCFD1/ERGIC1/TRAPPC2/PREB/NAPG/ARF3/RINT1/MIA3/TAPBP/RAB1A/…
GOBP_HISTONE_MODIFICATION	GOBP_HISTONE_MODIFICATION	459	0.390628	2.09703	1e-10	8.81382e-09	5.84742e-09	6122	tags=45%, list=28%, signal=33%	SIRT1/PER2/MORF4L2/GATA3/CTR9/KAT2B/POLE3/EZH2/KDM2B/TAF7/NAA50/MIER1/SUDS3/NFYB/GTF2B/KANSL1/HAT1/FMR1/VRK2/ATG5/PAXIP1/TRIP12/KDM6A/MLLT3/DTX3L/SMARCAD1/ZNF304/MSL2/PADI2/ZMPSTE24/ATXN7/USP16/UBR5/MYSM1/WAC/SMARCA5/KMT2E/ATF2/ACTL6A/KDM5A/SKP1/MORF4L1/KDM3B/RPS6KA5/NCOA3/TADA1/DPY30/PHF20L1/MAP3K7/SUPT20H/TADA2B/CTNNB1/KMT2C/WDR5B/PCGF5/BRD7/MTF2/UFL1/KDM3A/IWS1/NIPBL/UBE2E1/BCOR/RBBP4/TBL1XR1/…
GOBP_IMMUNE_RESPONSE_REGULATING_CELL_SURFACE_RECEPTOR_SIGNALING_PATHWAY	GOBP_IMMUNE_RESPONSE_REGULATING_CELL_SURFACE_RECEPTOR_SIGNALING_PATHWAY	245	0.475393	2.39016	1e-10	8.81382e-09	5.84742e-09	6140	tags=50%, list=28%, signal=36%	PIGR/CD24/VTCN1/PDE4B/NFKBIZ/THEMIS/MS4A1/TRAT1/GBP1/KIT/KLHL6/GATA3/CEACAM1/BCL10/IGHD/BLNK/DENND1B/FCRL3/MAP3K1/BTLA/PTPRC/MICB/RIPK2/CD8A/CD47/TRBC1/GCSAM/STAP1/PVRIG/PTPN22/ITK/BANK1/ELF1/CCR7/BTN3A3/EZR/PTPRJ/CBLB/LYN/YES1/PLSCR1/MALT1/LPXN/RC3H1/LCP2/FOXP1/SH2B2/MAP3K7/PRKCQ/LCK/BTN3A2/PLEKHA1/TXK/TESPA1/RC3H2/PRNP/IGLL5/LAX1/BTN2A2/SKAP1/UBE2N/IKBKB/PTPN2/KCNN4/VAV3/RBCK1/GPS2/RELA/FCGR1B/…
GOBP_IMMUNE_RESPONSE_REGULATING_SIGNALING_PATHWAY	GOBP_IMMUNE_RESPONSE_REGULATING_SIGNALING_PATHWAY	385	0.443542	2.34303	1e-10	8.81382e-09	5.84742e-09	3923	tags=33%, list=18%, signal=28%	PIGR/LTF/CD24/VTCN1/PDE4B/PIK3AP1/NFKBIZ/THEMIS/MS4A1/TRAT1/GBP1/KIT/IFIH1/BIRC3/TIFA/KLHL6/GATA3/CEACAM1/BCL10/IGHD/C1QBP/BLNK/DENND1B/FCRL3/MAP3K1/BTLA/PTPRC/MICB/RIPK2/PJA2/CD8A/CD47/TRBC1/GCSAM/STAP1/PVRIG/PTPN22/ITK/BANK1/ELF1/CCR7/LACC1/BTN3A3/EZR/PTPRJ/RAB11FIP2/UBQLN1/CBLB/LYN/YES1/PLSCR1/MALT1/LPXN/RC3H1/DDX60/CTSS/IRF1/LCP2/NOD2/F2RL1/PELI1/SLC15A2/FOXP1/SH2B2/MAP3K7/TSPAN6/TLR1/TLR2/PR…
GOBP_I_KAPPAB_KINASE_NF_KAPPAB_SIGNALING	GOBP_I_KAPPAB_KINASE_NF_KAPPAB_SIGNALING	261	0.431828	2.1952	1e-10	8.81382e-09	5.84742e-09	4572	tags=39%, list=21%, signal=31%	LTF/TRIM22/PPM1B/ZNF675/SIRT1/TNFSF10/BIRC3/TIFA/TNFRSF19/PRDX4/NLRC3/BCL10/STAT1/ZFAND6/GOLT1B/REL/SUMO4/TRIM5/RIPK2/TANK/TRAF5/MIER1/CCR7/NDFIP1/TRIM59/TRIM52/TRIM21/TRIM13/RORA/CHUK/TERF2IP/MALT1/CANT1/TRAF1/RHOH/NOD2/CARD16/F2RL1/CASP1/PELI1/MTDH/USP10/MAP3K7/TSPAN6/TAB2/TLR2/CTNNB1/TNIP1/TMEM9B/UFL1/TAB3/MAP3K14/TLE1/LAMTOR5/MYD88/NDFIP2/CCL19/ASH1L/CXXC5/ANKRD17/UBE2N/IKBKB/WNT5A/CFLAR/ATP2…
GOBP_MACROAUTOPHAGY	GOBP_MACROAUTOPHAGY	287	0.458417	2.35923	1e-10	8.81382e-09	5.84742e-09	5500	tags=44%, list=25%, signal=33%	LACRT/HIF1A/SIRT1/EXOC8/UFM1/TRAPPC8/VPS13C/UBA5/LAMP2/RIPK2/TMEM41B/SCOC/TSG101/LRBA/VAMP8/STX17/ATG5/ATP6V1A/VAMP7/ARFIP2/CHMP4C/TRIM13/ATP6V1H/ATG3/UBQLN1/STAM2/BNIP3/ERN1/UBQLN2/LGALS8/WAC/SNX4/VPS35/NOD2/RB1CC1/VPS36/SH3GLB1/MAP3K7/EXOC1/VDAC1/UFL1/VPS4B/SCFD1/ATP6V1G1/CHMP2B/SPTLC1/RAB1A/MTM1/ATG12/RAB5A/ATP6V0B/VCP/NBR1/TECPR1/ARL8B/MFSD8/SPTLC2/PHB2/STAM/MAPK8/VTI1B/WIPI1/ATP6V1D/CHMP4B/P…
GOBP_MRNA_CATABOLIC_PROCESS	GOBP_MRNA_CATABOLIC_PROCESS	208	0.45752	2.24957	1e-10	8.81382e-09	5.84742e-09	5542	tags=49%, list=26%, signal=36%	TOB1/ZC3H12D/XRN1/TTC37/YTHDF3/PAN3/GSPT2/TRAF5/FMR1/CNOT6L/LSM5/GSPT1/PABPC1/ANGEL2/ERN1/CNOT7/FASTKD3/AGO2/RC3H1/MYEF2/ZHX2/DCP2/MAGOHB/PNPT1/SERBP1/SYNCRIP/HNRNPD/ATM/EIF3E/MYD88/TARDBP/YTHDF2/ETF1/HNRNPAB/RC3H2/DCPS/NCBP1/DCP1A/ZC3H14/ZC3HAV1/NPM1/CNOT1/SECISBP2/SSB/RBM8A/ERI1/PAIP1/DHX36/SMG7/DCP1B/CNOT11/PUM1/HNRNPC/LSM1/PARN/DAZL/ELAVL1/MTPAP/LARP1/METTL3/AKT1/ROCK2/FXR1/FTO/CSDE1/AGO3/PAT…
GOBP_MRNA_PROCESSING	GOBP_MRNA_PROCESSING	420	0.5032	2.68374	1e-10	8.81382e-09	5.84742e-09	6470	tags=59%, list=30%, signal=42%	ESRP1/THOC7/SMNDC1/SCAF8/CTR9/RBM4/CPSF6/PRPF4B/SRSF11/SLBP/C1QBP/PAN3/SRPK1/RBM7/SLTM/PPIL3/PRPF39/NUDT21/FMR1/CNOT6L/PPP1R8/SLU7/LSM5/STRAP/PRPF38B/SRSF10/RSRC1/RPRD1A/FAM172A/USP4/PABPC1/SRRM1/ERN1/PPIL1/PAPOLA/SRSF4/PPWD1/HNRNPK/TIA1/TCERG1/CRNKL1/DBR1/CPSF7/ZRANB2/DHX15/DDX39A/RBM39/HNRNPH1/SF3B4/GRSF1/RBM4B/SF3A3/GCFC2/SRSF6/RBM3/SNRNP40/PRMT9/PHF5A/CWC25/RBM26/MAGOHB/PNPT1/PTBP2/ZMAT2/SNRP…
GOBP_NCRNA_METABOLIC_PROCESS	GOBP_NCRNA_METABOLIC_PROCESS	443	0.413901	2.21921	1e-10	8.81382e-09	5.84742e-09	5961	tags=44%, list=28%, signal=33%	SLFN13/XRN1/THUMPD1/TRMT13/TRMT61B/KAT2B/INTS2/TYW3/RBM7/MPHOSPH6/TPRKB/NOP58/ELL2/PRKRA/ICE1/POP5/METTL4/RIOK2/GTF3C6/GTF3A/MDN1/METTL5/NSA2/C1D/DEDD2/ANG/INTS6/METTL2B/SRFBP1/RPP38/DIMT1/ZBTB8OS/AGO2/RC3H1/UTP20/BRIX1/QRSL1/GRSF1/TAF1B/GTF3C2/TRMT11/LARS2/PNPT1/UTP18/INTS8/TRMT10C/INTS12/DDX52/NOL8/FBL/CHD7/WDR43/TRPT1/ZCCHC8/DDX18/YTHDF2/NFKB1/LRRC47/POLR3K/RRP15/RC3H2/DCAF13/ISG20/MTO1/SNAPC3…
GOBP_NCRNA_PROCESSING	GOBP_NCRNA_PROCESSING	331	0.42736	2.22487	1e-10	8.81382e-09	5.84742e-09	7374	tags=56%, list=34%, signal=37%	THUMPD1/TRMT13/TRMT61B/KAT2B/INTS2/TYW3/MPHOSPH6/TPRKB/NOP58/PRKRA/POP5/RIOK2/MDN1/METTL5/NSA2/C1D/INTS6/METTL2B/SRFBP1/RPP38/DIMT1/ZBTB8OS/AGO2/UTP20/BRIX1/GRSF1/TRMT11/UTP18/INTS8/TRMT10C/INTS12/DDX52/NOL8/FBL/CHD7/WDR43/TRPT1/ZCCHC8/DDX18/YTHDF2/POLR3K/RRP15/DCAF13/ISG20/MTO1/FCF1/NOP2/WDR36/NAF1/MRPL1/FTSJ1/SHQ1/KRR1/HEATR1/MTFMT/STAT3/SSB/TRNT1/UTP3/DPH3/TRMT1L/ZNHIT3/RPS24/ERI1/DDX3X/EMG1/D…
GOBP_NEGATIVE_REGULATION_OF_CELLULAR_AMIDE_METABOLIC_PROCESS	GOBP_NEGATIVE_REGULATION_OF_CELLULAR_AMIDE_METABOLIC_PROCESS	181	0.505116	2.43787	1e-10	8.81382e-09	5.84742e-09	5416	tags=55%, list=25%, signal=41%	TOB1/ZC3H12D/SRP9/XRN1/YTHDF3/RBM4/GZMB/PAN3/MIR205/BANK1/FMR1/CNOT6L/IGF2BP2/SORL1/ANG/PABPC1/CNOT7/TIA1/EIF2AK1/AGO2/RC3H1/DCP2/EIF2AK2/TPR/CPEB4/PAIP2/ORMDL1/PNPT1/SYNCRIP/HNRNPD/EIF3E/TARDBP/YTHDF2/PRKAA1/RC3H2/DCPS/PRNP/DCP1A/DAPK1/RNF139/EIF4EBP1/ORMDL2/CNOT1/MALSU1/RTN4/STAT3/LSM14A/PAIP2B/DDX3X/PAIP1/EIF4E/DHX36/CPEB2/DCP1B/CNOT11/PUM1/RTN3/LSM1/PARN/CAPRIN1/LARP1/METTL3/ROCK2/FXR1/FTO/CS…
GOBP_NEGATIVE_REGULATION_OF_CELLULAR_MACROMOLECULE_BIOSYNTHETIC_PROCESS	GOBP_NEGATIVE_REGULATION_OF_CELLULAR_MACROMOLECULE_BIOSYNTHETIC_PROCESS	234	0.464323	2.32242	1e-10	8.81382e-09	5.84742e-09	5728	tags=55%, list=26%, signal=41%	TOB1/ZC3H12D/SRP9/XRN1/ITM2A/YTHDF3/RBM4/GZMB/PAN3/MIR205/BANK1/FMR1/CNOT6L/SLC2A10/IGF2BP2/ANG/DNAJC2/PABPC1/CNOT7/TIA1/EIF2AK1/AGO2/RC3H1/DCP2/RAD17/EIF2AK2/TERF1/TPR/CPEB4/PDS5A/PAIP2/PNPT1/DBI/PASK/SYNCRIP/HNRNPD/ITM2B/EIF3E/ATR/TARDBP/YTHDF2/RC3H2/DCPS/POT1/DCP1A/DAPK1/HNRNPA1/GMNN/TMEM59/RNF139/EIF4EBP1/CNOT1/MALSU1/LIG3/STAT3/MEN1/LSM14A/TINF2/BLM/BACE2/PAIP2B/TIPIN/DDX3X/PAIP1/EIF4E/TP53/…
GOBP_NUCLEAR_TRANSPORT	GOBP_NUCLEAR_TRANSPORT	282	0.440615	2.2576	1e-10	8.81382e-09	5.84742e-09	5733	tags=51%, list=26%, signal=38%	CDH1/THOC7/UFM1/RBM4/CPSF6/RIOK2/PPP3CA/UHMK1/NUP35/RANBP2/KPNA2/STYX/PPP1CC/NUP160/ABCE1/NXT2/SDAD1/STK4/RSRC1/CBLB/HSPA9/UBR5/IPO7/HCLS1/NUP205/MALT1/NUP54/ATF2/NUP107/RAN/DDX39A/MMP12/CTDSPL2/TPR/NEMF/KPNA1/NUP88/SP100/YWHAE/IWS1/TARDBP/HEATR3/NCBP1/SUMO1/YTHDC1/NMD3/HNRNPA1/KPNA6/ALYREF/STK3/NPM1/XPOT/RANBP6/TMCO6/XPO6/NUP153/PHB2/STAT3/SSB/IL1B/LTV1/SETD2/PPM1A/PHAX/KPNB1/FYTTD1/THOC2/TP53/N…
GOBP_PEPTIDYL_LYSINE_MODIFICATION	GOBP_PEPTIDYL_LYSINE_MODIFICATION	355	0.413618	2.15549	1e-10	8.81382e-09	5.84742e-09	5796	tags=44%, list=27%, signal=33%	SIRT1/IFIH1/LIPT1/MORF4L2/GATA3/CTR9/KAT2B/POLE3/EZH2/BCL11A/TAF7/SUMO4/SMC5/NAA50/NFYB/GTF2B/KANSL1/HAT1/RANBP2/ATG5/PAXIP1/KDM6A/PIAS1/MLLT3/ZNF304/MSL2/VCPKMT/ZMPSTE24/ATXN7/ESCO1/METTL21A/RWDD3/KMT2E/UBA2/ATF2/ACTL6A/MORF4L1/SENP6/RPS6KA5/NCOA3/TADA1/DPY30/PHF20L1/UHRF2/MAP3K7/TADA2B/CTNNB1/KMT2C/WDR5B/GNL3/BRD7/MTF2/HINT1/KDM3A/NDUFAB1/CBX4/IWS1/BCOR/YEATS4/KAT6A/TAF5/OGT/TOPORS/JADE3/PRKAA1…
GOBP_POSITIVE_REGULATION_OF_CATABOLIC_PROCESS	GOBP_POSITIVE_REGULATION_OF_CATABOLIC_PROCESS	480	0.375362	2.02085	1e-10	8.81382e-09	5.84742e-09	5416	tags=39%, list=25%, signal=30%	LACRT/RNF128/TOB1/ZC3H12D/TRIM22/SOX9/HIF1A/RNF152/SIRT1/YTHDF3/SVIP/SH3BP4/PAN3/PSMC6/TRIM5/RIPK2/WWP1/SOCS4/SCOC/HSP90AA1/PIK3CB/FMR1/CNOT6L/NDFIP1/ABCD2/PIAS1/TRIM21/TRIM13/EZR/DTX3L/SORL1/UBQLN1/ABHD5/HERPUD1/CBLB/PABPC1/BNIP3/UBQLN2/CNOT7/WAC/SNX4/AGO2/RC3H1/PSMC2/HACE1/VPS35/NOD2/HECTD1/DCP2/GRSF1/DET1/MTDH/ARIH1/RNF19B/SH3GLB1/MAP3K7/VDAC1/IDE/RNF144B/PNPT1/TRIB2/UFL1/RNFT1/PYHIN1/SYNCRIP/…
GOBP_POSITIVE_REGULATION_OF_IMMUNE_RESPONSE	GOBP_POSITIVE_REGULATION_OF_IMMUNE_RESPONSE	480	0.371012	1.99743	1e-10	8.81382e-09	5.84742e-09	5227	tags=35%, list=24%, signal=27%	AZGP1/VTCN1/PDE4B/RASGRP1/SUSD4/NFKBIZ/THEMIS/MS4A1/TRAT1/GBP1/SIRT1/AIM2/IDO1/KLHL6/GATA3/CEACAM1/CD55/RGCC/BCL10/IGHD/C1QBP/BLNK/CD46/DENND1B/TNFSF13/FCRL3/PTPRC/TRIM5/MICB/RIPK2/CD8A/CD47/CADM1/TRBC1/GCSAM/STAP1/PVRIG/PTPN22/HSP90AA1/ITK/AP1G1/BANK1/ELF1/VAMP8/CCR7/SASH3/PAXIP1/VAMP7/BTN3A3/EZR/PTPRJ/CCR2/CBLB/LYN/GBP5/UBE2K/YES1/PLSCR1/SNX4/MALT1/LPXN/RC3H1/LCP2/NOD2/MMP12/F2RL1/FOXP1/IL15/CC…
GOBP_POSTTRANSCRIPTIONAL_REGULATION_OF_GENE_EXPRESSION	GOBP_POSTTRANSCRIPTIONAL_REGULATION_OF_GENE_EXPRESSION	469	0.438206	2.35764	1e-10	8.81382e-09	5.84742e-09	5855	tags=51%, list=27%, signal=38%	TOB1/ZC3H12D/PPP1R15B/SRP9/PER2/XRN1/SERP1/YTHDF3/RBM4/GZMB/C1QBP/EIF5B/PAN3/MIR205/PRKRA/EIF2A/PPP3CA/TRAF5/BANK1/UHMK1/NUDT21/FMR1/DNAJC3/CNOT6L/THBS1/SECISBP2L/RPS27L/TSNAX/ABCE1/IGF2BP2/METTL5/GSPT1/NCK2/ZMPSTE24/ANG/EIF1B/USP16/PABPC1/ANGEL2/CNOT7/TIA1/EIF2AK1/FASTKD3/AGO2/RC3H1/TMED2/MYEF2/RAN/DCP2/METAP1/EIF2AK2/RBM4B/TPR/CPEB4/CCL5/RBM3/PAIP2/EIF2S3/PNPT1/BZW1/RPS6KA1/EIF3H/SERBP1/PASK/IT…
GOBP_PROTEASOMAL_PROTEIN_CATABOLIC_PROCESS	GOBP_PROTEASOMAL_PROTEIN_CATABOLIC_PROCESS	454	0.414119	2.22262	1e-10	8.81382e-09	5.84742e-09	6080	tags=49%, list=28%, signal=36%	SIRT1/DNAJB9/FBXO6/SVIP/TRIM2/KLHDC2/ERLIN2/PSMA4/PSMC6/DNAJB14/WWP1/SOCS4/EDEM3/CCDC47/UBE2J1/PSMD14/LAMP3/FMR1/PSMD6/FAM8A1/STYX/PSME1/UBXN4/PIAS1/STT3B/TRIM13/UBE2W/CUL3/HSPA5/UBQLN1/PSME4/ASCC3/HERPUD1/UBE2D3/LTN1/PSMA5/SPOPL/UBE2G1/UBQLN2/UBE2K/WAC/PSMA1/PPP2R5C/TMF1/FBXO9/PSMC2/SKP1/HACE1/ANAPC4/HECTD1/DET1/PELI1/ERLEC1/ARIH1/RNF19B/NEMF/RNF144B/CTNNB1/CDC23/TRIB2/UFL1/FEM1C/CDC16/RNFT1/JKA…
GOBP_PROTEASOME_MEDIATED_UBIQUITIN_DEPENDENT_PROTEIN_CATABOLIC_PROCESS	GOBP_PROTEASOME_MEDIATED_UBIQUITIN_DEPENDENT_PROTEIN_CATABOLIC_PROCESS	386	0.423409	2.23683	1e-10	8.81382e-09	5.84742e-09	6993	tags=57%, list=32%, signal=39%	SIRT1/DNAJB9/FBXO6/SVIP/TRIM2/KLHDC2/ERLIN2/PSMC6/DNAJB14/WWP1/SOCS4/EDEM3/CCDC47/UBE2J1/PSMD14/PSMD6/FAM8A1/STYX/UBXN4/PIAS1/STT3B/TRIM13/UBE2W/CUL3/HSPA5/UBQLN1/ASCC3/HERPUD1/UBE2D3/LTN1/SPOPL/UBE2G1/UBQLN2/UBE2K/WAC/PPP2R5C/FBXO9/PSMC2/SKP1/HACE1/ANAPC4/HECTD1/DET1/PELI1/ERLEC1/ARIH1/RNF19B/NEMF/RNF144B/CTNNB1/CDC23/TRIB2/UFL1/FEM1C/CDC16/JKAMP/EIF3H/FEM1B/CANX/UBR1/TBL1XR1/PSMF1/SMURF2/KCTD13…
GOBP_PROTEIN_TARGETING	GOBP_PROTEIN_TARGETING	287	0.414842	2.13497	1e-10	8.81382e-09	5.84742e-09	5743	tags=45%, list=27%, signal=33%	ANK3/TIMM23B/SRP9/SRP19/VPS13C/SPCS3/SPCS1/ZFAND6/LAMP2/SSR1/SPCS2/SRP72/HSP90AA1/RAB27A/PEX7/TOMM20/PRKCI/ZDHHC6/TRAM1/MICALL1/LMAN1/SORL1/SRP54/ATG3/HSPA5/SEC63/SSR3/CIB1/TIMM9/HERPUD1/UBE2D3/YWHAQ/NUP54/RAB3IP/ARL6IP1/AGK/MFF/ZDHHC20/ZDHHC2/PEX1/SH3GLB1/PEX2/NCOA4/RHOU/SCARB2/SRPRB/YWHAE/YWHAZ/SRP68/SEC61G/GNPTAB/PMPCB/PEX13/SEC61B/YWHAB/SEC62/PRKAA1/M6PR/TRAK1/SEC61A1/PRNP/TOMM5/BAG4/NACA/PIT…
GOBP_REGULATION_OF_CELLULAR_AMIDE_METABOLIC_PROCESS	GOBP_REGULATION_OF_CELLULAR_AMIDE_METABOLIC_PROCESS	399	0.478589	2.53509	1e-10	8.81382e-09	5.84742e-09	5542	tags=52%, list=26%, signal=39%	TOB1/ZC3H12D/PPP1R15B/SRP9/PER2/GSAP/XRN1/SERP1/YTHDF3/RBM4/GZMB/PDK3/C1QBP/EIF5B/PAN3/MIR205/EIF2A/BANK1/UHMK1/FMR1/DNAJC3/CNOT6L/THBS1/SECISBP2L/RPS27L/ABCE1/IGF2BP2/METTL5/SORL1/GSPT1/NCK2/ANG/EIF1B/USP16/PABPC1/CNOT7/PDK1/TIA1/EIF2AK1/FASTKD3/AGO2/RC3H1/TMED2/NOD2/DCP2/METAP1/EIF2AK2/RBM4B/TPR/CPEB4/CCL5/RBM3/PAIP2/EIF2S3/ORMDL1/PNPT1/TMED10/BZW1/RPS6KA1/EIF3H/PASK/ITGA2/SYNCRIP/HNRNPD/TRMT10…
GOBP_REGULATION_OF_MRNA_METABOLIC_PROCESS	GOBP_REGULATION_OF_MRNA_METABOLIC_PROCESS	263	0.464587	2.36042	1e-10	8.81382e-09	5.84742e-09	5717	tags=52%, list=26%, signal=39%	TOB1/ZC3H12D/YTHDF3/CTR9/RBM4/CPSF6/C1QBP/PAN3/SRPK1/RBM7/SLTM/TRAF5/NUDT21/FMR1/CNOT6L/SRSF10/FAM172A/PABPC1/ANGEL2/SRRM1/PAPOLA/SRSF4/CNOT7/HNRNPK/TIA1/FASTKD3/AGO2/RC3H1/MYEF2/CPSF7/RBM39/DCP2/SF3B4/SRSF6/RBM3/PNPT1/IWS1/SERBP1/CCNT1/SYNCRIP/HNRNPD/WTAP/SON/MYD88/TARDBP/YTHDF2/HNRNPAB/RC3H2/DCPS/NCBP1/DCP1A/ZC3H14/YTHDC1/MBNL1/HNRNPA1/ZC3HAV1/NPM1/RBMXL1/MBNL3/CNOT1/SRSF7/RAVER2/SECISBP2/RBM5/…
GOBP_REGULATION_OF_PROTEIN_MODIFICATION_BY_SMALL_PROTEIN_CONJUGATION_OR_REMOVAL	GOBP_REGULATION_OF_PROTEIN_MODIFICATION_BY_SMALL_PROTEIN_CONJUGATION_OR_REMOVAL	215	0.479675	2.37024	1e-10	8.81382e-09	5.84742e-09	5107	tags=44%, list=24%, signal=34%	ARRDC3/HIF1A/IVNS1ABP/PER2/BIRC3/RNF111/CTR9/BCL10/RASSF5/RIPK2/TANK/PTPN22/HSP90AA1/DNAJA1/ARRDC4/NDFIP1/MASTL/ATG5/PAXIP1/TRIP12/PIAS1/TRIM21/DTX3L/CUL3/HSPA5/PRMT3/UBQLN1/HERPUD1/USP4/CBLB/UBR5/RWDD3/SPOPL/MALT1/UBA2/SKP1/NOD2/PELI1/CTNNB1/TNIP1/GNL3/UFL1/OGT/TOPORS/CRY1/SH3RF2/BAG5/NDFIP2/UBE2D1/UBB/OTUD4/VCP/DCUN1D1/DCUN1D4/UBE2N/CDK5RAP3/TGFBR1/GPS2/RELA/TNFAIP3/HMG20A/BUB3/COMMD1/DDX3X/PLA…
GOBP_REGULATION_OF_TRANSLATIONAL_INITIATION	GOBP_REGULATION_OF_TRANSLATIONAL_INITIATION	75	0.612185	2.53484	1e-10	8.81382e-09	5.84742e-09	5415	tags=69%, list=25%, signal=52%	PPP1R15B/YTHDF3/RBM4/EIF5B/BANK1/UHMK1/FMR1/DNAJC3/NCK2/EIF1B/EIF2AK1/AGO2/TMED2/EIF2AK2/TPR/CCL5/PAIP2/BZW1/EIF3H/EIF3E/YTHDF2/MTIF2/IMPACT/NCBP1/EIF4EBP1/NPM1/NCK1/PAIP2B/DDX3X/PAIP1/EIF3K/EIF4H/DAZL/DHX29/LARP1/METTL3/KHDRBS1/CSDE1/ALKBH1/BZW2/RPS6KB1/POLR2D/DDX1/EIF4G1/EIF2S1/EIF4G2/YTHDF1/PPP1CA/EIF4B/EIF4G3/EIF5/POLR2G
GOBP_RESPONSE_TO_ENDOPLASMIC_RETICULUM_STRESS	GOBP_RESPONSE_TO_ENDOPLASMIC_RETICULUM_STRESS	235	0.450771	2.25826	1e-10	8.81382e-09	5.84742e-09	4965	tags=45%, list=23%, signal=35%	ERP27/PPP1R15B/SIRT1/DNAJB9/FBXO6/SERP1/TMEM33/UFM1/SVIP/ERLIN2/UBA5/PSMC6/AGR2/DNAJB14/HYOU1/PDIA3/EDEM3/CCDC47/TMX1/UBE2J1/DNAJC3/FAM8A1/UBXN4/THBS1/STT3B/TRIM13/HSPA5/GORASP2/UBQLN1/NCK2/HERPUD1/ATP2A3/ERMP1/ERN1/UBQLN2/TMED2/P4HB/SEC16A/EIF2AK2/ERLEC1/XBP1/UFL1/HERPUD2/RNFT1/JKAMP/CANX/TMBIM6/SEC61B/CCND1/ATF6/ITPR1/SEL1L/VCP/TMCO1/DNAJC10/DERL2/RNF139/PTPN2/CDK5RAP3/UGGT1/PMAIP1/TXNDC12/NCK1…
GOBP_RESPONSE_TO_VIRUS	GOBP_RESPONSE_TO_VIRUS	345	0.440417	2.30207	1e-10	8.81382e-09	5.84742e-09	5492	tags=43%, list=25%, signal=33%	DMBT1/CXCL10/SERINC5/CXCL9/APOBEC3B/SLFN13/ITGB8/TRIM22/HIF1A/IVNS1ABP/PPM1B/GBP1/IFIH1/IFI44L/AIM2/BIRC3/GATA3/IRF2/STAT1/C1QBP/GBP3/PRKRA/PTPRC/TRIM5/MICB/OAS2/PTPN22/HSP90AA1/CXCR4/VAMP8/FMR1/DNAJC3/ATG5/TRIM52/TRIM21/TRIM13/DTX3L/CHUK/ZMPSTE24/MLKL/BNIP3/CNOT7/LGALS8/PLSCR1/ATF2/DDX60/IRF1/IRF9/MMP12/F2RL1/EIF2AK2/IL15/CCL5/TSPAN6/EXOC1/TLR2/XCL1/MAP3K14/NLRC5/LAMTOR5/IFI16/MYD88/NFKB1/ATG12/…
GOBP_RIBONUCLEOPROTEIN_COMPLEX_BIOGENESIS	GOBP_RIBONUCLEOPROTEIN_COMPLEX_BIOGENESIS	374	0.485737	2.54749	1e-10	8.81382e-09	5.84742e-09	6622	tags=58%, list=31%, signal=41%	TRMT61B/KAT2B/CPSF6/C1QBP/SRPK1/MPHOSPH6/MTERF3/NOP58/PRKRA/EIF2A/POP5/RIOK2/HSP90AA1/PRPF39/RRN3/NUDT21/PTGES3/RPS27L/GTF3A/MDN1/ABCE1/SLU7/METTL5/STRAP/SDAD1/NSA2/C1D/SRSF10/USP4/SRFBP1/RPP38/DIMT1/CRNKL1/AGO2/UTP20/CPSF7/DENR/BRIX1/RAN/SF3A3/GCFC2/SRSF6/GNL2/EIF2S3/UTP18/PTBP2/NUP88/SNRPG/XRCC5/EIF2D/DDX52/NOL8/FBL/CHD7/WDR43/ATM/DDX18/ATR/YTHDF2/HEATR3/CLNS1A/RRP15/NCBP1/DCAF13/YTHDC1/ISG20/N…
GOBP_RIBONUCLEOPROTEIN_COMPLEX_SUBUNIT_ORGANIZATION	GOBP_RIBONUCLEOPROTEIN_COMPLEX_SUBUNIT_ORGANIZATION	162	0.517145	2.44175	1e-10	8.81382e-09	5.84742e-09	5822	tags=57%, list=27%, signal=42%	CPSF6/SRPK1/ZFAND1/PRKRA/HSP90AA1/PRPF39/NUDT21/PTGES3/RPS27L/MDN1/SLU7/STRAP/SRSF10/USP4/KIF5B/CRNKL1/AGO2/CPSF7/DENR/BRIX1/SF3A3/GCFC2/SRSF6/EIF2S3/PTBP2/SNRPG/XRCC5/EIF2D/ATM/ATR/CLNS1A/NCBP1/VCP/YTHDC1/NOP2/PRPF3/NAF1/SHQ1/RBM5/SCAF11/SF3B1/ZNHIT3/SETX/CDC73/SNRPF/CELF2/ADAR/EIF4H/DICER1/LUC7L3/EIF3A/ZNHIT6/LUC7L2/DHX29/AGO3/SNRPB/PRMT5/MCTS1/SNRPD2/SFSWAP/GEMIN5/DDX23/PSIP1/RPS5/POLR2D/PRPF1…
GOBP_RIBOSOME_BIOGENESIS	GOBP_RIBOSOME_BIOGENESIS	265	0.450263	2.29236	1e-10	8.81382e-09	5.84742e-09	6564	tags=53%, list=30%, signal=38%	TRMT61B/KAT2B/C1QBP/MPHOSPH6/MTERF3/NOP58/EIF2A/POP5/RIOK2/RRN3/RPS27L/GTF3A/MDN1/ABCE1/METTL5/SDAD1/NSA2/C1D/SRFBP1/RPP38/DIMT1/UTP20/BRIX1/RAN/GNL2/UTP18/NUP88/XRCC5/DDX52/NOL8/FBL/CHD7/WDR43/DDX18/YTHDF2/HEATR3/RRP15/DCAF13/ISG20/NMD3/FCF1/NOP2/WDR36/NAF1/MRPL1/SHQ1/NPM1/KRR1/MALSU1/HEATR1/ISG20L2/NIP7/CUL4B/UTP3/LTV1/ZNHIT3/RPS24/ERI1/DDX3X/EMG1/DROSHA/IMP4/DDX17/XPO1/ZNHIT6/MPHOSPH10/NOP10/R…
GOBP_RNA_CATABOLIC_PROCESS	GOBP_RNA_CATABOLIC_PROCESS	251	0.458752	2.31789	1e-10	8.81382e-09	5.84742e-09	5542	tags=48%, list=26%, signal=36%	TOB1/SLFN13/ZC3H12D/XRN1/TTC37/YTHDF3/PAN3/RBM7/OAS2/GSPT2/TRAF5/FMR1/CNOT6L/PPP1R8/LSM5/GSPT1/DEDD2/ANG/PABPC1/ANGEL2/ERN1/CNOT7/FASTKD3/AGO2/RC3H1/MYEF2/ZHX2/DCP2/GRSF1/MAGOHB/PNPT1/SERBP1/SYNCRIP/HNRNPD/ATM/EIF3E/ZCCHC8/MYD88/TARDBP/YTHDF2/ETF1/HNRNPAB/RC3H2/DCPS/NCBP1/DCP1A/ZC3H14/ISG20/NAF1/ZC3HAV1/NPM1/CNOT1/SECISBP2/LRPPRC/SSB/RNASE6/RBM8A/ERI1/PHAX/DROSHA/PAIP1/DHX36/SMG7/DCP1B/CNOT11/PUM…
GOBP_RNA_LOCALIZATION	GOBP_RNA_LOCALIZATION	176	0.535988	2.5646	1e-10	8.81382e-09	5.84742e-09	5045	tags=51%, list=23%, signal=40%	SIDT1/THOC7/CPSF6/SLBP/NOP58/TOMM20/FMR1/NUP35/CCT8/NUP37/RANBP2/NUP160/IGF2BP2/NUP43/CETN3/CCT2/NUP205/NUP54/NUP107/RAN/DDX39A/DCP2/TERF1/TPR/PNPT1/CCT6A/NUP88/IWS1/CETN2/SEH1L/FBL/ATM/ATR/HNRNPA3/HNRNPAB/NCBP1/YTHDC1/YY1/HNRNPA1/NAF1/G3BP2/SHQ1/ALYREF/NPM1/XPOT/SRSF7/NUP153/LRPPRC/SSB/SETD2/ZNHIT3/PHAX/KPNB1/FYTTD1/THOC2/NUP98/DHX36/SMG7/HNRNPA2B1/NUP155/PARN/NXF1/XPO1/ZNHIT6/NOP10/SEC13/NUP133…
GOBP_RNA_SPLICING	GOBP_RNA_SPLICING	365	0.517805	2.71539	1e-10	8.81382e-09	5.84742e-09	6470	tags=61%, list=30%, signal=43%	ESRP1/THOC7/IVNS1ABP/SMNDC1/RBM4/PRPF4B/SRSF11/C1QBP/SRPK1/RBM7/METTL4/PPIL3/PRPF39/PPP2CA/FMR1/PPP1R8/SLU7/LSM5/CLK1/STRAP/PRPF38B/SRSF10/RSRC1/FAM172A/USP4/PABPC1/SRRM1/ERN1/PPIL1/SRSF4/PPWD1/HNRNPK/TIA1/ZBTB8OS/TCERG1/CRNKL1/DBR1/ZRANB2/PPIG/DHX15/DDX39A/RBM39/HNRNPH1/SF3B4/GRSF1/RBM4B/SF3A3/GCFC2/SRSF6/RBM3/SNRNP40/PHF5A/CWC25/MAGOHB/PTBP2/ZMAT2/CCNL1/SNRPG/CLK4/IWS1/ZNF326/SNRPN/SYNCRIP/TMBI…
GOBP_RNA_SPLICING_VIA_TRANSESTERIFICATION_REACTIONS	GOBP_RNA_SPLICING_VIA_TRANSESTERIFICATION_REACTIONS	267	0.521018	2.64886	1e-10	8.81382e-09	5.84742e-09	6205	tags=60%, list=29%, signal=44%	SMNDC1/RBM4/PRPF4B/C1QBP/SRPK1/RBM7/PPIL3/PRPF39/FMR1/SLU7/LSM5/STRAP/SRSF10/RSRC1/FAM172A/USP4/PABPC1/SRRM1/PPIL1/SRSF4/PPWD1/HNRNPK/TIA1/CRNKL1/DBR1/DDX39A/RBM39/HNRNPH1/SF3B4/RBM4B/SF3A3/GCFC2/SRSF6/RBM3/SNRNP40/PHF5A/CWC25/MAGOHB/PTBP2/ZMAT2/SNRPG/SNRPN/SYNCRIP/WTAP/SON/PAXBP1/ZCCHC8/CWC27/CLNS1A/BCAS2/HNRNPA3/DCPS/NCBP1/YTHDC1/DDX46/MBNL1/SFPQ/HNRNPA1/PRPF3/ALYREF/PLRG1/RBMXL1/MBNL3/SRSF7/CW…
GOBP_TRANSLATIONAL_INITIATION	GOBP_TRANSLATIONAL_INITIATION	108	0.63701	2.85688	1e-10	8.81382e-09	5.84742e-09	5855	tags=76%, list=27%, signal=56%	PPP1R15B/YTHDF3/EIF3J/RBM4/SLBP/EIF5B/EIF2A/EIF1AX/BANK1/UHMK1/FMR1/DNAJC3/EIF3M/ABCE1/NCK2/EIF1B/EIF2AK1/AGO2/TMED2/DENR/EIF2AK2/TPR/CCL5/PAIP2/EIF2S3/BZW1/EIF3H/EIF2D/EIF3E/YTHDF2/MTIF2/IMPACT/EIF3C/NCBP1/EIF4EBP1/NPM1/EIF3L/MTFMT/NCK1/COPS5/PAIP2B/DDX3X/PAIP1/EIF3D/EIF3K/EIF4H/EIF3A/DAZL/DHX29/LARP1/METTL3/KHDRBS1/CSDE1/EIF2B1/ALKBH1/MCTS1/MTIF3/BZW2/RPS6KB1/RPS5/POLR2D/DHX33/EIF4E3/DDX1/EIF3F…
GOBP_T_CELL_ACTIVATION	GOBP_T_CELL_ACTIVATION	466	0.379371	2.03999	1e-10	8.81382e-09	5.84742e-09	5195	tags=39%, list=24%, signal=30%	CD24/VTCN1/CD2/RASGRP1/NFKBIZ/THEMIS/CD3E/KIT/IDO1/CD3G/PAG1/GATA3/SLAMF7/CEACAM1/GPR18/CD55/SDC4/IL7R/NLRC3/CD83/BCL10/CXADR/CD46/FZD7/PTPRC/DOCK8/MICB/RIPK2/CD8A/CD47/CADM1/PPP3CA/HSPH1/PTPN22/RAB27A/BCL11B/LY9/ITK/CD44/CCR7/NDFIP1/SASH3/ATG5/PNP/PIK3CG/RORA/CCR2/NCK2/CBLB/LYN/YES1/PTGER4/MALT1/DPP4/LCP1/ATF2/RC3H1/CCL2/GPR183/RHOH/IRF1/CD48/NOD2/CD3D/F2RL1/HLA-DQA1/PELI1/FOXP1/IL15/CCL5/XBP1/D…
GOBP_VIRAL_PROCESS	GOBP_VIRAL_PROCESS	383	0.427628	2.25601	1e-10	8.81382e-09	5.84742e-09	5219	tags=43%, list=24%, signal=33%	LTF/APOBEC3B/CHD1/CLDN1/TRIM22/SLPI/IFIH1/MGAT4A/CD55/CXADR/STAT1/SPCS3/SPCS1/CD46/TOP2B/SRPK1/TRIM5/OAS2/WWP1/TMEM41B/DYNLT1/TSG101/CXCR4/GTF2B/MAN2A1/LAMP3/VAMP8/FMR1/TRIM59/KPNA2/ATG5/CHMP4C/TRIM21/TRIM13/GALNT1/UBP1/CLEC5A/ZNF639/PABPC1/FUT8/CNOT7/PLSCR1/CCL2/DENR/YTHDC2/P4HB/MPHOSPH8/STAU1/RAN/GPR15/EIF2AK2/CCL5/IDE/TNIP1/DEK/SCARB2/VPS4B/CCNK/CANX/CHMP2B/CCNT1/ITGA2/EIF2D/LAMTOR5/IFI16/TARD…
GOCC_CATALYTIC_STEP_2_SPLICEOSOME	GOCC_CATALYTIC_STEP_2_SPLICEOSOME	81	0.6127	2.58726	1e-10	8.81382e-09	5.84742e-09	5281	tags=63%, list=24%, signal=48%	PRPF4B/PPIL3/SLU7/PABPC1/SRRM1/PPIL1/PPWD1/HNRNPK/CRNKL1/HNRNPH1/SF3A3/SNRNP40/MAGOHB/SNRPG/SNRPN/SYNCRIP/ZCCHC8/CWC27/BCAS2/HNRNPA3/HNRNPA1/ALYREF/PLRG1/CWC15/SNRPA1/RBM8A/SNRPB2/SF3B1/SNRPF/DDX41/RBM22/HNRNPA2B1/HNRNPC/CDC40/SNW1/SNRPB/LSM3/CWC22/SNRPD2/EFTUD2/HNRNPR/DDX23/PNN/SRSF1/LSM7/HNRNPU/SNRPE/SRRM2/PRPF8/EIF4A3/SF3A1
GOCC_CHROMOSOMAL_REGION	GOCC_CHROMOSOMAL_REGION	313	0.473101	2.44476	1e-10	8.81382e-09	5.84742e-09	5324	tags=47%, list=25%, signal=36%	THOC7/PCNA/PPP1CB/SYCP3/KAT2B/EZH2/SMCHD1/MIS12/SMC5/TNKS2/PPP2CA/KANSL1/NLRP2/HAT1/FMR1/PTGES3/NUP37/SS18L1/CHMP4C/PPP1CC/NUP160/NUP43/RAD21/TERF2IP/NABP1/SKA2/STAG2/MIS18BP1/PPP2R5C/NUP107/ANAPC16/CBX1/DPY30/RAD17/UHRF2/TERF1/TPR/PAFAH1B1/PDS5A/CENPE/SP100/PHF6/ZNF207/ZNF827/DYNC1LI1/XRCC5/CHMP2B/RBBP4/SEH1L/BOD1L1/ATM/STAG1/CENPW/ATR/CBX3/CBX5/SMC3/DYNLL1/POT1/POLR2B/CSNK1A1/ORC2/ZW10/ATRX/CEN…
GOCC_CHROMOSOME_CENTROMERIC_REGION	GOCC_CHROMOSOME_CENTROMERIC_REGION	192	0.4931	2.40221	1e-10	8.81382e-09	5.84742e-09	5324	tags=48%, list=25%, signal=36%	SYCP3/KAT2B/EZH2/MIS12/SMC5/PPP2CA/KANSL1/FMR1/NUP37/SS18L1/CHMP4C/PPP1CC/NUP160/NUP43/RAD21/SKA2/STAG2/MIS18BP1/PPP2R5C/NUP107/ANAPC16/CBX1/UHRF2/TPR/PAFAH1B1/PDS5A/CENPE/PHF6/ZNF207/DYNC1LI1/CHMP2B/SEH1L/BOD1L1/STAG1/CENPW/CBX3/CBX5/SMC3/DYNLL1/CSNK1A1/ORC2/ZW10/ATRX/CENPC/DCTN4/CHAMP1/SMC4/BUB3/TOP2A/FBXW11/KDM4C/KIF18A/CFDP1/CHMP4B/CENPL/ZWILCH/NUP98/ZWINT/XPO1/SEC13/CENPH/NUP133/CTCF/SUV39H2…
GOCC_COLLAGEN_CONTAINING_EXTRACELLULAR_MATRIX	GOCC_COLLAGEN_CONTAINING_EXTRACELLULAR_MATRIX	402	-0.343073	-2.09163	1e-10	8.81382e-09	5.84742e-09	6508	tags=49%, list=30%, signal=35%	FGA/F7/KNG1/ADAMTS1/TNN/LAMA3/LAMC2/MST1/COCH/ADAMTS9/THBS4/BMP7/WNT2B/THSD4/A1BG/COL4A5/PCSK6/CDH2/FN1/ELN/DPT/HPX/DCN/ZP4/ANGPT1/NCAM1/FBN3/TIMP3/LGALS1/CTSF/ACHE/SHH/RTBDN/NTN1/BCAM/POSTN/LTBP3/LOXL2/SERPINA5/ENTPD2/HAPLN1/COL7A1/SMOC1/SERPINC1/GPC1/CDON/CCDC80/ANGPT2/LAMA1/COL13A1/SERPINF2/COL16A1/BGN/THBS2/ADAMTSL4/APOE/SOD3/MFAP2/VWF/SERPING1/COL8A2/TGFB3/PF4/MYOC/COL2A1/COL12A1/CPA3/COL1A1…
GOCC_ENDOPLASMIC_RETICULUM_PROTEIN_CONTAINING_COMPLEX	GOCC_ENDOPLASMIC_RETICULUM_PROTEIN_CONTAINING_COMPLEX	115	0.607367	2.73078	1e-10	8.81382e-09	5.84742e-09	4247	tags=58%, list=20%, signal=47%	SRP9/SPCS3/SPCS1/OSTC/PIGA/SPTSSA/MAGT1/HYOU1/SPCS2/PDIA3/PIGK/RPN2/FAM8A1/STT3B/MMGT1/TMEM258/HSPA5/SEC63/PIGH/DAD1/TAP2/ERN1/PDIA6/EMC2/DNAJB11/SEC11C/P4HB/ALG14/ARL6IP1/EMC7/SSR4/ORMDL1/DDOST/SRPRB/SEC61G/TAP1/KRTCAP2/RINT1/SPTLC1/SEC61B/TAPBP/DPM2/SEL1L/SEC61A1/INSIG1/INSIG2/VCP/B2M/MLEC/ZW10/DNAJC10/DERL2/RNF139/ORMDL2/SPTLC2/FAF2/HSP90B1/SPTLC3/STT3A/PIGP/AUP1/PPIB/SEC11A/DERL1/HSD17B12/MAP…
GOCC_ION_CHANNEL_COMPLEX	GOCC_ION_CHANNEL_COMPLEX	263	-0.373871	-2.16337	1e-10	8.81382e-09	5.84742e-09	6086	tags=48%, list=28%, signal=35%	CACNB1/HCN4/ABHD6/ANO2/GRIN2B/KCNG1/GRIN2C/CACNA1I/SCN10A/TRPC4/KCNG3/HTR3C/CACNG5/KCNJ5/BEST4/KCNIP4/CACNA2D4/HTR3A/GABRB3/CACNG6/RYR2/TRPC1/SCN9A/GABRA6/RYR3/KCNQ3/KCNJ8/KCNB2/GRID2/CLCN7/SCN5A/CACNB4/CHRNA6/SCN1A/CACNA1C/CACNA1D/CACNA1E/TRPM4/PKD1L1/GABRQ/SCN4A/SCNN1D/GABRR3/HCN2/GABRA3/CLCN1/KCNJ14/SCN2B/KCNF1/CPT1C/CHRNE/SCNN1G/HSPA2/KCNS3/CATSPER1/CHRNA2/CACNG3/GABRG3/CACNA1G/KCNQ4/CACNG8/S…
GOCC_MITOCHONDRIAL_PROTEIN_CONTAINING_COMPLEX	GOCC_MITOCHONDRIAL_PROTEIN_CONTAINING_COMPLEX	229	0.486329	2.4232	1e-10	8.81382e-09	5.84742e-09	7517	tags=66%, list=35%, signal=44%	MICU2/TIMM23B/C15orf48/MRPL42/MRPL32/COX7B/SUCLG2/TOMM20/MRPL3/NDUFA5/NDUFB1/TIMM9/HSPA9/MRPL19/PDK1/MRPS10/MRPL49/COX7A2/UQCRC2/AGK/VDAC1/MRPS33/PNPT1/NDUFAB1/TRMT10C/DLD/MTX2/APOO/MCCC2/MRPL9/MFN1/SMDT1/TOMM5/NDUFA4/APOOL/MRPL50/NDUFB9/MRPS21/PHB2/NDUFA1/TIMM10B/IMMP1L/COX7C/DLAT/MRPL48/NDUFS3/NDUFS1/GRPEL2/MRPL30/MRPS36/PDHX/MRPL22/NDUFA12/NDUFB11/COX6C/MRPL51/MRPL36/MRPS30/BCKDHB/MRPL47/NDUFS…
GOCC_NUCLEAR_ENVELOPE	GOCC_NUCLEAR_ENVELOPE	428	0.413683	2.20497	1e-10	8.81382e-09	5.84742e-09	5234	tags=43%, list=24%, signal=33%	GCH1/PLCB1/SIRT1/NUCB2/TMEM33/INTS2/KLHDC2/TMX4/DNAJB14/TNKS2/SH3BGRL2/FANCL/CCAR1/TMPO/NUP35/NUP37/RANBP2/VRK2/UBXN4/CHMP4C/NUP160/NXT2/BNIP2/NUP43/SORL1/LPIN1/LRRC59/NUDT9/ZMPSTE24/ATP2A3/SPAST/CETN3/DNAJC2/LYPLA1/OSBPL3/BNIP3/ERN1/OSBPL8/IPO7/NUP205/NUP54/C12orf43/RNF6/AKIRIN1/NUP107/ALG14/POLA1/RAN/RB1CC1/MTDH/TPR/LEMD3/PAFAH1B1/CEPT1/SYNE4/KPNA1/UTP18/NUP88/TOR1AIP1/CETN2/CHMP2B/SPAG4/SEH1L/…
GOCC_NUCLEAR_SPECK	GOCC_NUCLEAR_SPECK	372	0.469652	2.4619	1e-10	8.81382e-09	5.84742e-09	4658	tags=44%, list=22%, signal=35%	ZNF217/NR4A2/ZBTB18/THOC7/TRIM22/PLCB1/NFKBIZ/HIF1A/SMNDC1/CTR9/RBM4/CPSF6/PRPF4B/MAML2/SRSF11/MBD4/DENND1B/SRPK1/SMC5/NRIP1/PLAG1/STK17A/TCF12/ARHGAP18/TRIP12/NDUFB1/BCLAF1/PPP1R8/PIAS1/PPP1CC/SLU7/CBLL1/NUP43/SRP54/NAMPT/EAF1/PSME4/ASCC3/SRSF10/RSRC1/TAP2/SRRM1/SRSF4/AK6/CNOT7/WAC/API5/KMT2E/TCERG1/CRNKL1/LPXN/SAP130/SDE2/MORF4L1/PPIG/DHX15/DDX39A/RBM39/POLI/RBM4B/SF3A3/DUSP11/IL15/SRSF6/POMP/S…
GOCC_RIBONUCLEOPROTEIN_GRANULE	GOCC_RIBONUCLEOPROTEIN_GRANULE	240	0.445206	2.23581	1e-10	8.81382e-09	5.84742e-09	5526	tags=49%, list=26%, signal=37%	APOBEC3B/ZC3H12D/NFKBIZ/XRN1/YTHDF3/RBM4/BLNK/PAN3/PSMA4/ZFAND1/TRIM5/UHMK1/FMR1/TRIM21/TSTD1/PABPC3/MCC/PABPC1/CNOT7/HNRNPK/TIA1/FASTKD3/AGO2/RC3H1/NUFIP2/PSMC2/YTHDC2/GABPB1/STAU1/DCP2/GRSF1/POLI/SNRPG/TARDBP/USP3/YTHDF2/LARP4/HNRNPA3/PRRC2C/HNRNPAB/RC3H2/DCPS/DCP1A/VCP/SUMO1/MBNL1/APOBEC3D/TOP1/G3BP2/PSMA2/ZC3H12C/CNOT1/CKAP4/IQGAP1/LSM14A/OGFOD1/SNRPB2/DDX3X/KPNB1/EIF4E/DHX36/DCP1B/PUM1/LIG4/…
GOCC_SPLICEOSOMAL_COMPLEX	GOCC_SPLICEOSOMAL_COMPLEX	173	0.576623	2.743	1e-10	8.81382e-09	5.84742e-09	6442	tags=65%, list=30%, signal=46%	IVNS1ABP/SMNDC1/PRPF4B/PPIL3/PRPF39/PPP1R8/SLU7/LSM5/PRPF38B/PABPC1/SRRM1/PPIL1/PPWD1/HNRNPK/WAC/API5/CRNKL1/MYEF2/DHX15/HNRNPH1/SF3B4/SF3A3/GCFC2/RBM3/SNRNP40/PHF5A/CWC25/MAGOHB/PTBP2/ZMAT2/SNRPG/SNRPN/SYNCRIP/SREK1/ZCCHC8/CWC27/CLNS1A/BCAS2/HNRNPA3/HNRNPA1/PRPF3/ALYREF/PLRG1/RBMXL1/CWC15/AKAP17A/SNRPA1/RBM5/ZCRB1/RBM8A/SNRPB2/SF3B1/SNRPF/DDX41/ADAR/RBM22/HNRNPA2B1/SNRPA/LUC7L3/HNRNPC/PRPF4/PRPF…
GOCC_VACUOLAR_MEMBRANE	GOCC_VACUOLAR_MEMBRANE	406	0.379368	2.01427	1e-10	8.81382e-09	5.84742e-09	5260	tags=36%, list=24%, signal=28%	PIGR/CP/CEACAM6/ATP6V0A4/RNF152/SPPL2A/SLC11A2/LAMP2/CLCN3/TMEM106B/TRAF3IP3/MAGT1/AP1G1/CPNE3/CMTM6/LAMP3/VAMP8/STX17/VLDLR/LAMTOR3/RPN2/ATP6V1A/VAMP7/CHMP4C/CD164/ATP6V1H/DTX3L/SLC17A5/LYN/AP5M1/KIF5B/RAP1B/DPP4/SLC46A3/SPG11/MIOS/MFSD1/LMBRD1/VPS35/RB1CC1/HLA-DQA1/SLC7A5/SH3GLB1/DDOST/TMEM9B/CLN5/TMEM30A/NEU1/SCARB2/DRAM2/CLTC/ATP6V1G1/NAPG/CHMP2B/SBF2/SEH1L/CYB561/HLA-DPA1/LAMTOR5/YWHAB/WDR11…
GOMF_CADHERIN_BINDING	GOMF_CADHERIN_BINDING	299	0.486275	2.50364	1e-10	8.81382e-09	5.84742e-09	5690	tags=51%, list=26%, signal=38%	PROM1/EPCAM/OLFM4/CDH1/ANK3/MPP7/PKP2/KRT18/STAT1/CD46/ZC3H15/CAPZA1/ABI1/EIF2A/TMPO/PDLIM5/ARHGAP18/ITGA6/CCT8/USP8/MICALL1/ARFIP2/EZR/ESYT2/PTPRJ/HSPA5/LRRC59/CLINT1/PKP4/KIF5B/HNRNPK/USO1/TRIM29/TJP2/RAN/YKT6/PCMT1/FNBP1L/SH3GLB1/KTN1/CNN3/EIF2S3/LDHA/CTNNB1/OLA1/SLK/BZW1/YWHAE/YWHAZ/ACVR1/SERBP1/CHMP2B/YWHAB/EIF3E/RAB1A/RAB10/SNX2/ZC3HAV1/P2RX4/PKN2/ATIC/RTN4/RAB11B/IQGAP1/NCK1/PI4KA/DOCK9/RD…
GOMF_CATALYTIC_ACTIVITY_ACTING_ON_RNA	GOMF_CATALYTIC_ACTIVITY_ACTING_ON_RNA	332	0.440003	2.286	1e-10	8.81382e-09	5.84742e-09	5886	tags=46%, list=27%, signal=34%	AZGP1/SLFN13/ZC3H12D/IFIH1/XRN1/TRMT13/TRMT61B/PAN3/PRIM1/TYW3/POP5/METTL4/CNOT6L/PPP1R8/TSNAX/SLU7/METTL5/ANG/METTL2B/ANGEL2/ERN1/POLR1D/CNOT7/RPP38/DIMT1/DBR1/AGO2/DDX60/QRSL1/YTHDC2/TDP2/DHX15/DDX39A/DCP2/PTRH2/RTCA/TRMT11/LARS2/PNPT1/TRMT10C/DDX52/FBL/TRPT1/DDX18/DDX42/LRRC47/POLR3K/DCPS/POLR2B/DDX46/ISG20/NOP2/FTSJ1/ZC3H12C/CNOT1/IARS2/POLR2K/FARSB/PTRHD1/ISG20L2/MTFMT/SAMHD1/TRNT1/RNASE6/TR…
GOMF_CATION_CHANNEL_ACTIVITY	GOMF_CATION_CHANNEL_ACTIVITY	295	-0.397989	-2.34698	1e-10	8.81382e-09	5.84742e-09	7564	tags=58%, list=35%, signal=38%	CHRNA10/CACNA2D1/CHRNA1/SCN8A/P2RX1/KCNJ6/KCNN2/HCN1/CCDC51/KCNK10/KCND3/CACNG4/KCNIP3/KCNA2/GRIA3/PIEZO1/KCNN3/ORAI3/SLC24A4/CACHD1/KCNE3/KCNV2/CACNA2D3/KCNK17/TRPM6/RYR1/TRPM3/OPRM1/CALHM3/CACNB1/HCN4/GRIN2B/KCNG1/GRIN2C/TMEM38A/CACNA1I/SCN10A/TRPC4/KCNG3/HTR3C/KCNK12/CACNG5/KCNJ5/HTR1B/KCNIP4/KCNK13/GPM6A/TMC1/CACNA2D4/HTR3A/CACNG6/RYR2/TRPC1/SCN9A/RYR3/KCNQ3/NCS1/KCNJ8/KCNB2/SCN5A/PIEZO2/CACN…
GOMF_GATED_CHANNEL_ACTIVITY	GOMF_GATED_CHANNEL_ACTIVITY	316	-0.383142	-2.2853	1e-10	8.81382e-09	5.84742e-09	7564	tags=58%, list=35%, signal=38%	CHRNA10/CACNA2D1/CHRNA1/SCN8A/P2RX1/KCNJ6/KCNN2/NMUR2/HCN1/CCDC51/KCNK10/KCND3/GABRA5/ANO9/CACNG4/KCNIP3/KCNA2/GRIA3/SLC17A3/PIEZO1/KCNN3/CACHD1/KCNE3/KCNV2/CACNA2D3/KCNK17/RYR1/TRPM3/OPRM1/CLCA2/CALHM3/CACNB1/HCN4/ANO2/GRIN2B/KCNG1/GRIN2C/CACNA1I/SCN10A/ANO7/ANO8/KCNG3/HTR3C/KCNK12/CACNG5/KCNJ5/HTR1B/KCNIP4/KCNK13/TMC1/CACNA2D4/HTR3A/NOX1/GABRB3/CACNG6/RYR2/ANO3/SCN9A/GABRA6/RYR3/KCNQ3/NCS1/GRID…
GOMF_G_PROTEIN_COUPLED_RECEPTOR_ACTIVITY	GOMF_G_PROTEIN_COUPLED_RECEPTOR_ACTIVITY	453	-0.351444	-2.17083	1e-10	8.81382e-09	5.84742e-09	7760	tags=58%, list=36%, signal=38%	GPR35/GPR156/OR5V1/C3AR1/BDKRB2/OR1E1/MLNR/OR4D2/CMKLR1/LGR5/OR52D1/INPP5K/GPRC5C/OR51M1/NMUR2/EDNRA/OR5P3/OR2B6/TRHR/S1PR2/CCR3/GRM3/FZD5/OR2W1/OR2B2/OXER1/GPR78/CHRM4/CXCR2/OR10A5/SORCS3/TSHR/MRGPRX1/TPRA1/OPN4/OR12D3/PAX8/BRS3/SMO/OR10A3/OR13C4/OR1A1/RHO/PTGER2/GPR27/OR8B2/HPGD/GPR101/GALR2/HTR7/HTR2A/GRM6/AGTR2/TAS2R16/OPRM1/GPR26/MTNR1B/VN1R3/KISS1R/OR5J2/ZNF219/GPR143/OR10H2/HRH3/SSTR2/SUCN…
GOMF_HISTONE_BINDING	GOMF_HISTONE_BINDING	223	0.46603	2.31833	1e-10	8.81382e-09	5.84742e-09	6294	tags=54%, list=29%, signal=39%	CHD1/SIRT1/CKS2/MORC3/STAT1/ASF1A/TSPYL4/TAF7/HAT1/FMR1/MLLT3/CHD2/DTX3L/PSME4/ATAD2B/ANP32E/USP16/DNAJC2/MYSM1/SPTY2D1/IPO7/SMARCA5/KMT2E/TSPYL1/KDM5A/MPHOSPH8/BPTF/CBX1/SFMBT1/UHRF2/DEK/KMT2C/WDR5B/BRD7/MTF2/MSH6/PHF6/CBX4/SAMD13/RBBP4/CHD8/TBL1XR1/KDM1B/YEATS4/KAT6A/SPIN4/TRIM24/USP3/CBX3/CBX5/KMT2A/VPS72/PHIP/INO80/ATRX/UHRF1/SET/NPM1/NAP1L1/PARP9/KMT2D/KAT6B/PHC3/BRD2/RNF168/LEF1/SMARCC1/TSP…
GOMF_HORMONE_ACTIVITY	GOMF_HORMONE_ACTIVITY	106	-0.517497	-2.56388	1e-10	8.81382e-09	5.84742e-09	6450	tags=64%, list=30%, signal=45%	GHRH/ADM2/GIP/INSL3/CCK/PMCHL2/CALCA/PRL/INSL6/METRN/CSHL1/CCL25/SCT/CRH/SPX/AVP/METRNL/GAL/STC1/UCN2/INS/BMP10/HCRT/INHBE/GPHB5/TTR/ADCYAP1/TSHB/EDN2/FNDC5/VGF/NMB/UCN3/RETNLB/GHRL/ADM/NPPA/CGA/NPPB/TRH/PYY/PRLH/AGRP/RETN/GCG/NPPC/CORT/GH2/GNRH2/FBN1/OXT/APLN/STC2/FSHB/EPO/UCN/ENHO/POMC/GALP/MLN/GUCA2A/INHBB/RLN3/GPHA2/ASIP/INHA/LEP/ADIPOQ
GOMF_MRNA_BINDING	GOMF_MRNA_BINDING	287	0.438647	2.25748	1e-10	8.81382e-09	5.84742e-09	5837	tags=53%, list=27%, signal=39%	ESRP1/ZC3H12D/SLPI/AUH/YTHDF3/SCAF8/RBM4/CPSF6/SLBP/C1QBP/RBM47/MIR205/EIF2A/NUDT21/FMR1/SECISBP2L/PPP1R8/IGF2BP2/PABPC3/STRAP/PABPC1/ANGEL2/SRSF4/HNRNPK/TIA1/AGO2/RC3H1/MYEF2/CPSF7/DENR/GRSF1/RBM4B/SRSF6/TPR/CPEB4/PAIP2/GNL3/PTBP2/SERBP1/SYNCRIP/HNRNPD/CNBP/TARDBP/YTHDF2/LARP4/ETF1/HNRNPA3/HNRNPAB/RC3H2/NCBP1/HNRNPLL/DCP1A/YTHDC1/G3BP2/ALYREF/MIR17HG/ZC3H12C/RAVER2/SPEN/SECISBP2/RBM5/ELAVL2/SSB/…
GOMF_PASSIVE_TRANSMEMBRANE_TRANSPORTER_ACTIVITY	GOMF_PASSIVE_TRANSMEMBRANE_TRANSPORTER_ACTIVITY	425	-0.332377	-2.04157	1e-10	8.81382e-09	5.84742e-09	5515	tags=41%, list=25%, signal=31%	ANO8/KCNG3/HTR3C/KCNK12/CACNG5/PANX2/KCNJ5/BEST4/HTR1B/KCNIP4/KCNK13/GPM6A/TMC1/CACNA2D4/HTR3A/NOX1/GABRB3/CACNG6/RYR2/TRPC1/ANO3/SCN9A/GABRA6/RYR3/KCNQ3/NCS1/GRID1/KCNJ8/KCNB2/AQP6/GRID2/CLCN7/SCN5A/PIEZO2/CACNB4/CHRNA6/SCN1A/CACNA1C/CACNA1D/TRPV5/SLC26A8/CACNA1E/TRPM4/PKD1L1/GJD3/GABRQ/RHAG/SCN4A/GJC1/SCNN1D/GABRR3/HCN2/CNGB1/GABRA3/CLCN1/KCNJ14/SCN2B/KCNF1/ANXA9/GJD4/CHRNE/GJB1/SCNN1G/GJA10/KC…
GOMF_RIBONUCLEOPROTEIN_COMPLEX_BINDING	GOMF_RIBONUCLEOPROTEIN_COMPLEX_BINDING	131	0.56613	2.59386	1e-10	8.81382e-09	5.84742e-09	5499	tags=60%, list=25%, signal=45%	SRP9/IFIH1/SRP19/YTHDF3/NAA16/CPSF6/EZH2/C1QBP/EIF2A/SRP72/CCDC47/UHMK1/FMR1/RPN2/SECISBP2L/ABCE1/STRAP/SRP54/HSPA5/PRMT3/LTN1/EIF1B/DNAJC2/CPEB4/RBM3/NEMF/RICTOR/OLA1/PHF6/SNRPG/SRP68/SEC61G/SERBP1/SEC61B/MTIF2/CBX5/ETF1/SEC61A1/IMPACT/EIF3C/TMCO1/NMD3/DERL2/NPM1/MALSU1/SECISBP2/GUF1/SNRPB2/ERI1/DDX3X/ITCH/EIF3K/CPEB2/SNRPA/EIF4H/DHX29/LARP1/SNRPB/PRMT5/OXA1L/DERL1/MTIF3/GEMIN5/PPIH/DHX33/NAA15/…
GOMF_SIGNALING_RECEPTOR_REGULATOR_ACTIVITY	GOMF_SIGNALING_RECEPTOR_REGULATOR_ACTIVITY	463	-0.320766	-1.9821	1e-10	8.81382e-09	5.84742e-09	6822	tags=50%, list=32%, signal=35%	IL23A/FGF8/CLEC12A/AGT/FGF14/IFNA21/LIF/IL25/IL20/GHRH/WNT2/SEMA3E/TNFSF14/IFNK/ADM2/FGF5/GIP/C5/MIA/FGF1/GAS6/INSL3/THBS4/DAND5/AGTR2/BMP7/DKK2/CCK/WNT2B/CCL23/PROK1/PMCHL2/CALCA/CCL20/PRL/SEMA6D/INSL6/CMTM5/SEMA3A/SPINT3/FGF23/METRN/LYPD6B/WNT9B/FGF17/LYNX1/IL26/SHH/JAG1/SEMA4G/CSHL1/PCSK9/CCL25/SCT/CNTF/IL17B/CMTM3/CXCL8/IFNL1/GFER/IL36A/AMBN/FGF19/JAG2/CRH/IL10/SPX/BMP15/BMP6/AVP/SEMA3G/BMP8B…
GOMF_TRANSCRIPTION_COACTIVATOR_ACTIVITY	GOMF_TRANSCRIPTION_COACTIVATOR_ACTIVITY	253	0.462578	2.33557	1e-10	8.81382e-09	5.84742e-09	5993	tags=51%, list=28%, signal=37%	TRIM22/SIRT1/PER2/KAT2B/BCL10/MAML2/WWC1/TRIM5/NRIP1/SLC30A9/CCAR1/TSG101/MED13/NCOA7/CEBPZ/SS18L1/TRIM52/TRIM21/TRIM13/RAP2C/LPIN1/MED4/USP16/MYSM1/SUB1/TCERG1/ACTL6A/TMF1/KDM5A/MED23/ARID1A/NCOA3/NCOA2/TADA1/MTDH/TADA2B/CTNNB1/NCOA4/KMT2C/MAGED1/BRD7/KAT6A/HIPK2/CBFB/TRIM24/CIITA/RNF14/SUPT7L/NPM1/TRIP11/KMT2D/SERTAD2/NPAT/GPS2/NCOA1/ARID5B/IRF4/ETS1/COPS5/SMARCC1/TRIM38/TRIM37/RNF4/HCFC2/NUP98…
GOMF_TRANSCRIPTION_COREGULATOR_ACTIVITY	GOMF_TRANSCRIPTION_COREGULATOR_ACTIVITY	464	0.439324	2.36332	1e-10	8.81382e-09	5.84742e-09	5993	tags=50%, list=28%, signal=37%	TFAP2A/TOB1/TRIM22/SIRT1/PER2/KAT2B/LCOR/EZH2/BCL10/MAML2/C1QBP/BTAF1/KDM2B/RBBP8/WWC1/TRIM5/NRIP1/PARP15/SLC30A9/MIER1/UXT/CCAR1/TSG101/MED13/NCOA7/CEBPZ/SS18L1/BCLAF1/TRIM52/PIAS1/TRIM21/TRIM13/MED31/RAP2C/LPIN1/C1D/MED4/USP16/MYSM1/SUB1/EID2/CNOT7/CREG1/TCERG1/AKIRIN1/LPXN/ACTL6A/TMF1/KDM5A/TDP2/KDM3B/MED23/ARID1A/NCOA3/NCOA2/SFMBT1/TADA1/N4BP2L2/IRF2BPL/MTDH/SUPT20H/TADA2B/CTNNB1/NCOA4/KMT2C/…
GOMF_UBIQUITIN_LIKE_PROTEIN_LIGASE_BINDING	GOMF_UBIQUITIN_LIKE_PROTEIN_LIGASE_BINDING	289	0.431918	2.22293	1e-10	8.81382e-09	5.84742e-09	5726	tags=48%, list=26%, signal=36%	PAX6/HIF1A/ZNF675/PRKACB/ANKRA2/ERBB3/BCL10/STAT1/ERLIN2/SUMO4/TANK/FANCL/TRAF5/PTPN22/HSP90AA1/BLZF1/TSG101/CXCR4/RALA/UBE2J1/DNAJA1/PIAS1/DTX3L/UBE2W/CUL3/HSPA5/CCT2/LYN/HSPA9/SPOPL/UBE2G1/UBE2K/TRAF1/DNM1L/DET1/ARIH1/NAE1/TRIB2/PRKAR1A/YWHAE/YWHAZ/XRCC5/JKAMP/PYHIN1/TMBIM6/ATF6/FZD6/LAPTM4B/BAG5/UBE2D1/UBB/VCP/SUMO1/UBE2N/BAG4/PARP9/CDK5RAP3/JAK1/RTN4/RELA/LRPPRC/ZNF746/RRAGA/PSMD1/STAM/CUL4B/…
GOMF_UBIQUITIN_LIKE_PROTEIN_TRANSFERASE_ACTIVITY	GOMF_UBIQUITIN_LIKE_PROTEIN_TRANSFERASE_ACTIVITY	409	0.394576	2.09556	1e-10	8.81382e-09	5.84742e-09	6078	tags=48%, list=28%, signal=35%	RNF128/TRIM22/RNF152/FBXO6/RNF11/BIRC3/RNF111/BSPRY/UBA3/TRIM2/RNF149/TRIM5/PJA2/WWP1/HERC1/BIRC6/FANCL/UBE2J1/RANBP2/TRIM59/TRIP12/TRIM52/PIAS1/TRIM21/TRIM13/MED31/DTX3L/CBLL1/UBE2W/MSL2/CUL3/ATG3/UBE2D3/LTN1/CBLB/UBR5/UBE2E3/UBE2G1/UBE2K/RSPRY1/RNF39/MALT1/RNF6/RC3H1/FBXO11/FBXO9/HACE1/ANAPC4/TRIM33/IRF2BPL/HECTD1/RNF166/DTX4/PELI1/UHRF2/ARIH1/RNF19B/RNF181/RNF138/RNF144B/HERC4/CDC23/UFL1/LONRF…
GOMF_VOLTAGE_GATED_CATION_CHANNEL_ACTIVITY	GOMF_VOLTAGE_GATED_CATION_CHANNEL_ACTIVITY	134	-0.460928	-2.42361	1e-10	8.81382e-09	5.84742e-09	7543	tags=69%, list=35%, signal=45%	CACNB3/GRIN3A/KCNJ3/CNR1/CACNB2/KCND2/CACNA2D1/KCNJ6/KCNN2/HCN1/KCND3/CACNG4/KCNA2/KCNN3/CACHD1/KCNE3/KCNV2/CACNA2D3/RYR1/OPRM1/CACNB1/HCN4/GRIN2B/KCNG1/GRIN2C/CACNA1I/KCNG3/CACNG5/KCNJ5/HTR1B/TMC1/CACNA2D4/CACNG6/KCNQ3/NCS1/KCNJ8/KCNB2/CACNB4/CACNA1C/CACNA1D/CACNA1E/HCN2/KCNJ14/KCNF1/KCNS3/CATSPER1/KCNE4/CACNG3/CACNA1G/KCNQ4/CACNG8/KCNN1/KCNH5/CACNG1/KCNH4/KCNC2/KCNK9/KCNQ2/KCNH2/LRRC38/KCNH6/AB…
GOMF_TRANSLATION_INITIATION_FACTOR_ACTIVITY	GOMF_TRANSLATION_INITIATION_FACTOR_ACTIVITY	47	0.698308	2.66335	1.00067e-10	8.81382e-09	5.84742e-09	5822	tags=83%, list=27%, signal=61%	EIF3J/EIF5B/EIF2A/EIF1AX/EIF3M/EIF1B/AGO2/DENR/EIF2S3/EIF3H/EIF2D/EIF3E/MTIF2/EIF3C/EIF3L/COPS5/EIF4E/EIF3D/EIF3K/EIF4H/EIF3A/DHX29/EIF2B1/MCTS1/MTIF3/EIF4E3/EIF3F/EIF4G1/EIF2S1/EIF4G2/EIF4E2/EIF4B/EIF4G3/EIF3G/EIF5/EIF3I/EIF2B4/EIF2B3/EIF2S2
GOBP_ESTABLISHMENT_OF_ORGANELLE_LOCALIZATION	GOBP_ESTABLISHMENT_OF_ORGANELLE_LOCALIZATION	385	0.38202	2.01803	1.03974e-10	9.03898e-09	5.9968e-09	5492	tags=41%, list=25%, signal=31%	PAX6/RASGRP1/HIF1A/PDCD10/KIT/RAB27B/SDC4/MLPH/ITGA4/MYO5C/ARFGAP3/ACTR3/MIS12/RIOK2/DYNLT1/UXT/RAB27A/MYO5B/TSG101/CCDC186/VAMP8/PPP6C/VAMP7/CHMP4C/SAR1B/PIK3CG/ABCE1/EZR/SDAD1/CUL3/BLOC1S2/RHOT1/SPAST/LYN/AP1AR/KIF5B/SNX4/RAB11A/TMED2/SPG11/SEC16A/TMEM230/SPICE1/SNAP23/RAN/YKT6/PIBF1/GEM/FNBP1L/TERF1/EML4/PAFAH1B1/CENPE/TBC1D23/CTNNB1/ACTR2/CDC23/TMED10/NUP88/VPS4B/ARMCX3/YWHAZ/PREB/CHMP2B/SEH1…
GOBP_REGULATION_OF_ANTIGEN_RECEPTOR_MEDIATED_SIGNALING_PATHWAY	GOBP_REGULATION_OF_ANTIGEN_RECEPTOR_MEDIATED_SIGNALING_PATHWAY	63	0.637556	2.56884	1.0685e-10	9.16993e-09	6.08368e-09	2830	tags=44%, list=13%, signal=39%	TRAT1/GBP1/CEACAM1/BCL10/FCRL3/PTPRC/GCSAM/STAP1/PVRIG/PTPN22/ELF1/CCR7/EZR/PTPRJ/CBLB/LYN/MALT1/LPXN/RC3H1/FOXP1/LCK/TESPA1/PRNP/BTN2A2/PTPN2/KCNN4/GPS2/RELA
GOMF_TRANSLATION_REGULATOR_ACTIVITY_NUCLEIC_ACID_BINDING	GOMF_TRANSLATION_REGULATOR_ACTIVITY_NUCLEIC_ACID_BINDING	91	0.564138	2.43933	1.1032e-10	9.34784e-09	6.20171e-09	5822	tags=67%, list=27%, signal=49%	EIF3J/EIF5B/EIF2A/EIF1AX/GSPT2/EIF3M/RPS27L/GSPT1/EIF1B/PABPC1/AGO2/DENR/GFM2/CPEB4/PAIP2/EIF2S3/GFM1/EIF3H/EIF2D/EIF3E/MTIF2/ETF1/ABCF1/EIF3C/MTRF1/EIF3L/COPS5/PAIP2B/PAIP1/EIF4E/EIF3D/EIF3K/CPEB2/EIF4H/EIF3A/DAZL/DHX29/LARP1/EEF1D/EIF2B1/MCTS1/HBS1L/MTIF3/EIF4E3/ZNF540/EIF3F/EEF2/EIF4G1/EIF2S1/EIF4G2/EIF4E2/EIF4B/EIF4G3/EIF3G/EIF5/EIF3I/PURA/EIF2B4/TSFM/EIF2B3/EIF2S2
GOBP_REGULATION_OF_RNA_SPLICING	GOBP_REGULATION_OF_RNA_SPLICING	140	0.506576	2.35165	1.12598e-10	9.4216e-09	6.25065e-09	4160	tags=47%, list=19%, signal=38%	ESRP1/RBM4/C1QBP/SRPK1/RBM7/METTL4/FMR1/CLK1/SRSF10/FAM172A/SRRM1/ERN1/SRSF4/HNRNPK/TIA1/RBM39/HNRNPH1/SF3B4/GRSF1/SRSF6/RBM3/PTBP2/CCNL1/CLK4/ZNF326/TMBIM6/WTAP/SON/RBM12/NCBP1/HNRNPLL/YTHDC1/MBNL1/HNRNPA1/RBM12B/RBMXL1/MBNL3/SRSF7/AKAP17A/RAVER2/RBM5/RBM8A/REST/RBM25/SETX/CELF2/SLC38A2/PTBP3/NUP98/RBM22/PIK3R1/HNRNPA2B1/CDK12/DDX17/FAM50A/KHDRBS1/FXR1/SNW1/RRP1B/TRA2B/CWC22/NSRP1/SFSWAP/SRSF3/R…
GOCC_ENDOSOME_MEMBRANE	GOCC_ENDOSOME_MEMBRANE	485	0.360204	1.93937	1.25989e-10	1.0412e-08	6.90771e-09	5296	tags=36%, list=24%, signal=28%	ATP6V0A4/ABHD17C/TM9SF2/RAB27B/SCYL2/SPPL2A/SLC11A2/PLEKHF2/LAMP2/CLCN3/TMEM106B/FZD7/PDIA3/TOM1L1/RAB27A/INPP5F/TSG101/CMTM6/LAMP3/VAMP8/LAMTOR3/NDFIP1/USP8/MICALL1/VAMP7/CHMP4C/CD164/DTX3L/SORL1/MMGT1/RAP2C/RAB11FIP2/UBE2D3/LRP6/STAM2/AP5M1/SNX4/RAB11A/GNPNAT1/VPS35/VPS36/FIG4/ZDHHC2/HLA-DQA1/RAB8A/SNX10/MAP3K7/TAB2/SCAMP1/TMEM9B/TMEM30A/RHOU/SCARB2/MON2/CD1C/VPS4B/TAB3/CLTC/CHMP2B/SBF2/ITM2B/H…
GOBP_NUCLEAR_EXPORT	GOBP_NUCLEAR_EXPORT	143	0.499799	2.32224	1.42467e-10	1.16302e-08	7.71592e-09	5855	tags=55%, list=27%, signal=40%	THOC7/CPSF6/RIOK2/UHMK1/STYX/NUP160/ABCE1/SDAD1/HSPA9/MALT1/NUP107/RAN/DDX39A/CTDSPL2/TPR/NEMF/NUP88/SP100/YWHAE/IWS1/NCBP1/YTHDC1/NMD3/HNRNPA1/ALYREF/NPM1/XPOT/XPO6/NUP153/SSB/IL1B/LTV1/SETD2/PPM1A/PHAX/FYTTD1/THOC2/SMG7/RBM22/HNRNPA2B1/NUP155/NXF1/XPO1/FRAT1/NUP133/KHDRBS1/PTPN11/AHCYL1/POM121C/TXN/GSK3B/UPF2/PARK7/ENY2/SRSF3/RBM15B/CSE1L/ATXN1/ANP32B/CDK5/TCF7L2/POLR2D/CALR/NXT1/DESI1/THOC1/AK…
GOCC_PROTEIN_ACETYLTRANSFERASE_COMPLEX	GOCC_PROTEIN_ACETYLTRANSFERASE_COMPLEX	90	0.578924	2.49981	1.49846e-10	1.20469e-08	7.99234e-09	5152	tags=52%, list=24%, signal=40%	MORF4L2/KAT2B/NAA16/POLE3/TAF7/NAA50/KANSL1/MLLT3/MSL2/ATF2/ACTL6A/MORF4L1/TADA1/PHF20L1/MAP3K7/SUPT20H/TADA2B/PHF14/YEATS4/KAT6A/TAF5/OGT/JADE3/KANSL2/NAA35/VPS72/SUPT7L/NAA20/KAT6B/EPC1/KANSL1L/DR1/ING3/JADE1/TAF10/NAA11/TAF2/TAF9B/ENY2/TRRAP/TAF12/BRD1/MBTD1/NAA15/EPC2/KAT7/BRPF3
GOBP_PROTEIN_ACETYLATION	GOBP_PROTEIN_ACETYLATION	203	0.451922	2.20948	1.51171e-10	1.20469e-08	7.99234e-09	5152	tags=44%, list=24%, signal=34%	LACRT/SIRT1/MORF4L2/GATA3/KAT2B/NAA16/POLE3/TAF7/SMC5/NAA50/NFYB/GTF2B/KANSL1/HAT1/ATG5/PAXIP1/MLLT3/MSL2/ZMPSTE24/TERF2IP/ATXN7/ESCO1/ATF2/ACTL6A/MORF4L1/RPS6KA5/NCOA3/TADA1/PHF20L1/MAP3K7/TADA2B/BRD7/IWS1/YEATS4/KAT6A/TAF5/OGT/JADE3/PRKAA1/KANSL2/NAA35/KMT2A/VPS72/SUPT7L/SET/NAA20/KAT6B/NCOA1/SDR16C5/IRF4/IL1B/EPC1/LEF1/HDAC2/DR1/DDX3X/ING3/JADE1/TAF10/CTCF/NAA11/TAF2/GLYR1/NFYA/AUTS2/GSK3B/PAR…
GOBP_ADAPTIVE_IMMUNE_RESPONSE	GOBP_ADAPTIVE_IMMUNE_RESPONSE	421	0.370607	1.97779	1.69315e-10	1.33341e-08	8.84634e-09	4055	tags=29%, list=19%, signal=24%	AZGP1/VTCN1/SUSD4/NFKBIZ/CXCL13/GAPT/THEMIS/TRAT1/TNFRSF17/SIRT1/PAG1/KLHL6/GATA3/SLAMF7/CEACAM1/CD55/IL7R/TNFRSF11A/BCL10/IGHD/C1QBP/CD46/DENND1B/HPRT1/TNFSF13/BTLA/PTPRC/TRDV3/MICB/RIPK2/CD8A/CADM1/TRBC1/CSF2RB/RAB27A/LY9/ITK/LAMP3/NDFIP1/SASH3/PAXIP1/ALCAM/BTN3A3/PIK3CG/DCLRE1C/RORA/CCR2/TAP2/LYN/MALT1/SAMSN1/ERAP2/RC3H1/CTSS/GPR183/IRF1/CD48/NOD2/HLA-DQA1/RNF19B/MAP3K7/PRKCQ/XCL1/CD1E/CD1C/MS…
GOCC_CATION_CHANNEL_COMPLEX	GOCC_CATION_CHANNEL_COMPLEX	196	-0.407835	-2.23834	1.71785e-10	1.33713e-08	8.87102e-09	6086	tags=53%, list=28%, signal=38%	CACNB1/HCN4/ABHD6/GRIN2B/KCNG1/GRIN2C/CACNA1I/SCN10A/TRPC4/KCNG3/HTR3C/CACNG5/KCNJ5/KCNIP4/CACNA2D4/HTR3A/CACNG6/RYR2/TRPC1/SCN9A/RYR3/KCNQ3/KCNJ8/KCNB2/SCN5A/CACNB4/SCN1A/CACNA1C/CACNA1D/CACNA1E/TRPM4/PKD1L1/SCN4A/SCNN1D/HCN2/KCNJ14/SCN2B/KCNF1/CPT1C/SCNN1G/HSPA2/KCNS3/CATSPER1/CACNG3/CACNA1G/KCNQ4/CACNG8/SCN4B/KCNN1/CACNG1/SCNN1B/ABCB8/SCN1B/KCNH4/KCNC2/OLFM2/GRIK3/KCNQ2/KCNH2/SHISA6/GRIA1/LRRC…
GOMF_TRANSLATION_FACTOR_ACTIVITY_RNA_BINDING	GOMF_TRANSLATION_FACTOR_ACTIVITY_RNA_BINDING	72	0.610194	2.52786	1.77086e-10	1.36255e-08	9.03964e-09	5822	tags=72%, list=27%, signal=53%	EIF3J/EIF5B/EIF2A/EIF1AX/GSPT2/EIF3M/GSPT1/EIF1B/AGO2/DENR/GFM2/CPEB4/EIF2S3/GFM1/EIF3H/EIF2D/EIF3E/MTIF2/ETF1/ABCF1/EIF3C/MTRF1/EIF3L/COPS5/EIF4E/EIF3D/EIF3K/CPEB2/EIF4H/EIF3A/DHX29/EEF1D/EIF2B1/MCTS1/HBS1L/MTIF3/EIF4E3/EIF3F/EEF2/EIF4G1/EIF2S1/EIF4G2/EIF4E2/EIF4B/EIF4G3/EIF3G/EIF5/EIF3I/EIF2B4/TSFM/EIF2B3/EIF2S2
GOMF_VOLTAGE_GATED_CHANNEL_ACTIVITY	GOMF_VOLTAGE_GATED_CHANNEL_ACTIVITY	188	-0.399539	-2.19212	1.92866e-10	1.4671e-08	9.73329e-09	7543	tags=62%, list=35%, signal=41%	CACNA2D1/SCN8A/KCNJ6/KCNN2/HCN1/KCNK10/KCND3/CACNG4/KCNIP3/KCNA2/SLC17A3/KCNN3/CACHD1/KCNE3/KCNV2/CACNA2D3/KCNK17/RYR1/OPRM1/CALHM3/CACNB1/HCN4/GRIN2B/KCNG1/GRIN2C/CACNA1I/SCN10A/KCNG3/KCNK12/CACNG5/KCNJ5/HTR1B/KCNIP4/KCNK13/TMC1/CACNA2D4/NOX1/CACNG6/SCN9A/KCNQ3/NCS1/KCNJ8/KCNB2/CLCN7/SCN5A/CACNB4/SCN1A/CACNA1C/CACNA1D/CACNA1E/SCN4A/HCN2/CLCN1/KCNJ14/SCN2B/KCNF1/KCNS3/CATSPER1/KCNE4/CACNG3/CACNA1…
GOCC_U2_TYPE_SPLICEOSOMAL_COMPLEX	GOCC_U2_TYPE_SPLICEOSOMAL_COMPLEX	86	0.577417	2.4735	2.28233e-10	1.71662e-08	1.13887e-08	6747	tags=70%, list=31%, signal=48%	PRPF39/LSM5/PPIL1/CRNKL1/SF3B4/SF3A3/GCFC2/SNRNP40/PHF5A/CWC25/MAGOHB/ZMAT2/SNRPG/SNRPN/CWC27/BCAS2/PRPF3/PLRG1/CWC15/SNRPA1/RBM8A/SNRPB2/SF3B1/SNRPF/RBM22/LUC7L3/PRPF4/PRPF40A/LUC7L2/CDC40/HTATSF1/SNW1/SNRPB/LSM3/CWC22/SNRPD2/EFTUD2/PRPF38A/PRPF18/LSM7/SNRPE/SRRM2/PRPF8/EIF4A3/SF3A1/LSM4/LSM8/RNF113A/WBP4/SF3B5/SNRPD1/SNRPD3/RBMX2/AQR/LSM6/DHX16/TXNL4A/LSM2/SNIP1/SF3A2
GOBP_REGULATION_OF_CHROMOSOME_ORGANIZATION	GOBP_REGULATION_OF_CHROMOSOME_ORGANIZATION	193	0.46196	2.24822	2.92292e-10	2.174e-08	1.44231e-08	5726	tags=51%, list=26%, signal=38%	XRN1/SMC5/TNKS2/RIOK2/CCT8/ZNF304/CUL3/RAD21/PPHLN1/TERF2IP/CCT2/MAP3K4/SMARCA5/ACTL6A/MPHOSPH8/ANAPC4/SENP6/DCP2/TERF1/TPR/CENPE/CTNNB1/PRKCQ/CDC23/CCT6A/GNL3/CDC16/ZNF207/DYNC1LI1/XRCC5/PSMG2/HNRNPD/ATM/MAPKAPK5/ATR/ANAPC5/POT1/YY1/SFPQ/INO80/ZW10/HNRNPA1/ATRX/NAF1/NBN/UCHL5/PTTG1/SMC4/BUB3/TOP2A/TINF2/SSBP1/YLPM1/CDC26/RNF4/ZWILCH/FBXO5/DHX36/ERCC1/ZWINT/HNRNPA2B1/HNRNPC/CDC27/LIG4/PARN/NEK7/C…
GOBP_ENDOMEMBRANE_SYSTEM_ORGANIZATION	GOBP_ENDOMEMBRANE_SYSTEM_ORGANIZATION	473	0.359258	1.93187	4.27091e-10	3.1417e-08	2.08432e-08	5558	tags=39%, list=26%, signal=30%	FOLR1/ANK3/PDCD10/EXOC8/ATL2/SERP1/GOLPH3/TMEM33/LYSMD3/TRAPPC8/ARL1/CLCN3/PTPRC/TBPL1/TMEM41B/RAB27A/REEP5/BLZF1/TSG101/CXCR4/CCDC47/STX17/GOLGA5/ZFP69B/TRAM1/USP8/ABCD2/MICALL1/CHMP4C/YIPF5/UGCG/LMAN1/ESYT2/MMGT1/LPIN1/GORASP2/CAMSAP3/ZMPSTE24/BLOC1S2/SPAST/BET1/STAM2/SEC31A/JAGN1/EMC2/PLSCR1/ARFGEF2/USO1/REEP3/RAB11A/COG5/TMED2/TMF1/FAM174B/HACE1/SEC16A/SNAP23/ARL6IP1/VPS36/EMC7/DNM1L/FNBP1L/S…
GOBP_REGULATION_OF_DNA_METABOLIC_PROCESS	GOBP_REGULATION_OF_DNA_METABOLIC_PROCESS	355	0.387112	2.01736	4.45767e-10	3.24344e-08	2.15182e-08	5726	tags=43%, list=26%, signal=32%	ANXA3/PCNA/SIRT1/GRHL2/XRN1/MORF4L2/GATA3/IL7R/RGCC/SMCHD1/RBBP8/TNFSF13/PTPRC/GZMA/TNKS2/TOM1L1/HSP90AA1/CCDC117/USP1/CCT8/NDFIP1/PTGES3/KPNA2/PAXIP1/TRIP12/DTX3L/SMARCAD1/ZMPSTE24/TERF2IP/DNAJC2/CCT2/UBR5/SUB1/MAP3K4/ARID2/ACTL6A/MORF4L1/MPHOSPH8/DCP2/TERF1/CTNNB1/PRKCQ/DEK/ACTR2/CCT6A/KPNA1/GNL3/MSH6/XRCC5/HNRNPD/KDM1B/YEATS4/ATM/JADE3/MAPKAPK5/USP9X/ATR/PPP4R2/KMT2A/POT1/OTUD4/PARP4/VPS72/YY1…
GOCC_SYNAPTIC_MEMBRANE	GOCC_SYNAPTIC_MEMBRANE	351	-0.325125	-1.96435	4.55213e-10	3.27655e-08	2.17379e-08	6562	tags=45%, list=30%, signal=32%	LIN7A/RIMS1/NLGN1/PCDH17/STX11/TMUB1/DBN1/HTR2A/OPRM1/MUSK/NRXN1/STX2/NLGN4Y/CPLX3/CNTN6/BAIAP2/ABHD6/GRIN2B/CDH2/GRIN2C/RIMS2/SCN10A/ITSN1/PCDHB13/EPHB2/GABBR2/SHC4/IGSF21/CACNG5/LRRTM1/HTR1B/RAPSN/GPM6A/HTR3A/GABRB3/LRFN5/GRM1/CEL/GABRA6/CNTN5/OPRK1/GAD2/COL13A1/NRP2/GRID1/DNM1/DGKI/GRID2/PDLIM4/SLC6A1/NLGN2/CHRNA6/DRD3/CACNA1C/LRRC4/HIP1/PTPRS/GABRQ/EFNB3/SHANK3/NRP1/SLC6A2/CLSTN2/GABRR3/GABRA…
GOBP_PROTEIN_POLYUBIQUITINATION	GOBP_PROTEIN_POLYUBIQUITINATION	229	0.432237	2.15368	5.21788e-10	3.71579e-08	2.4652e-08	5394	tags=46%, list=25%, signal=35%	TRIM22/RNF152/RNF111/TRIM2/TRIM5/TNKS2/WWP1/TRAF5/PTPN22/UBE2J1/ANAPC13/TRIP12/TRIM21/DTX3L/UBE2W/CUL3/UBE2D3/UBR5/UBE2E3/UBE2G1/UBE2K/RNF6/RC3H1/SKP1/HACE1/TRAF1/ANAPC4/NOD2/HECTD1/RNF166/PELI1/ARIH1/RNF19B/RNF144B/CTNNB1/CDC23/CDC16/UBE2E1/MKRN1/ANAPC10/SMURF2/UBE2Q2/CBFB/TOPORS/ANAPC5/UBE2D1/RC3H2/RNF14/UBE2N/RNF114/UBE2D2/RBCK1/GPS2/TNFAIP3/AREL1/RNF168/FBXW11/TRIM38/CDC26/DDX3X/PLAA/ITCH/RNF…
GOBP_RRNA_METABOLIC_PROCESS	GOBP_RRNA_METABOLIC_PROCESS	226	0.436679	2.17206	5.50072e-10	3.87598e-08	2.57147e-08	6532	tags=50%, list=30%, signal=35%	SLFN13/XRN1/TRMT61B/KAT2B/MPHOSPH6/NOP58/POP5/RIOK2/GTF3C6/GTF3A/MDN1/METTL5/NSA2/C1D/DEDD2/ANG/SRFBP1/RPP38/DIMT1/UTP20/BRIX1/TAF1B/GTF3C2/UTP18/DDX52/NOL8/FBL/CHD7/WDR43/DDX18/YTHDF2/RRP15/DCAF13/ISG20/FCF1/NOP2/WDR36/NAF1/MRPL1/SHQ1/KRR1/HEATR1/UTP3/ZNHIT3/RPS24/ERI1/EMG1/DROSHA/TP53/IMP4/DDX17/ZNHIT6/MPHOSPH10/NOP10/RPP30/HELB/WBP11/RRP1B/NIFK/WDR3/RPL35/GTF3C3/RPL7L1/UTP23/RSL1D1/MAK16/UTP6/…
GOBP_PROTEIN_ACYLATION	GOBP_PROTEIN_ACYLATION	242	0.425682	2.13404	6.46674e-10	4.5092e-08	2.99157e-08	5152	tags=43%, list=24%, signal=33%	LACRT/PPM1B/SIRT1/MORF4L2/GATA3/KAT2B/NAA16/POLE3/TAF7/SMC5/NAA50/NFYB/GTF2B/KANSL1/HAT1/ZDHHC6/ATG5/PAXIP1/MLLT3/MSL2/ZMPSTE24/TERF2IP/ATXN7/ESCO1/ATF2/ACTL6A/MORF4L1/RPS6KA5/NCOA3/TADA1/ZDHHC20/PHF20L1/ZDHHC2/MAP3K7/TADA2B/BRD7/IWS1/DLD/YEATS4/KAT6A/TAF5/OGT/JADE3/PRKAA1/KANSL2/NAA35/KMT2A/VPS72/SUPT7L/SET/NAA20/KAT6B/NCOA1/SDR16C5/IRF4/IL1B/EPC1/PPM1A/LEF1/HDAC2/DR1/DDX3X/ZDHHC16/ING3/JADE1/TA…
GOBP_RNA_PHOSPHODIESTER_BOND_HYDROLYSIS	GOBP_RNA_PHOSPHODIESTER_BOND_HYDROLYSIS	133	0.502147	2.31647	6.6679e-10	4.56059e-08	3.02567e-08	5522	tags=48%, list=26%, signal=36%	AZGP1/SLFN13/ZC3H12D/XRN1/CPSF6/PAN3/POP5/NUDT21/CNOT6L/PPP1R8/TSNAX/ANG/ANGEL2/ERN1/CNOT7/RPP38/DBR1/AGO2/UTP20/CPSF7/DCP2/PNPT1/POLR3K/DCPS/NCBP1/ISG20/ZC3H12C/CNOT1/ISG20L2/SAMHD1/CPSF2/RNASE6/ERI1/CSTF3/DROSHA/RNASE4/DICER1/PARN/CPSF3/KHNYN/RPP30/PCF11/AGO3/N4BP1/CPSF1/LACTB2/UTP23/POP1/CNOT8/TSEN34/EXOSC9/DIS3/EXOSC8/NHP2/RNASET2/DIS3L2/CNOT6/APEX1/CNOT2/RNASEH1/PDE12/FEN1/RRP36/FIP1L1
GOBP_VESICLE_ORGANIZATION	GOBP_VESICLE_ORGANIZATION	275	0.407937	2.08381	6.6767e-10	4.56059e-08	3.02567e-08	5302	tags=43%, list=24%, signal=33%	SEC23B/EXOC8/GOLPH3/SEC24A/SDC4/SEC24B/ARFGAP3/CLCN3/TBPL1/RAB27A/TSG101/AP1G1/PRKCI/VAMP8/STX17/PPP6C/USP8/VAMP7/CHMP4C/YIPF5/SAR1B/CUL3/BLOC1S2/BET1/STAM2/SEC31A/ARFGEF2/USO1/RAB11A/TMED2/TMF1/SPG11/SEC16A/SNAP23/VPS36/SAMD9/ZDHHC2/RAB8A/FNBP1L/SNX10/PAFAH1B1/ANKRD27/SCARB2/TMED10/VPS4B/PREB/CHMP2B/MIA3/STX19/RAB1A/LAPTM4B/RAB14/INSIG1/GOLPH3L/TYRP1/CORO1A/ARL8B/VAV3/PDCD6IP/STAM/SYNJ1/VTI1B/BL…
GOBP_ESTABLISHMENT_OF_PROTEIN_LOCALIZATION_TO_MEMBRANE	GOBP_ESTABLISHMENT_OF_PROTEIN_LOCALIZATION_TO_MEMBRANE	228	0.429514	2.13658	7.17037e-10	4.81802e-08	3.19646e-08	5706	tags=46%, list=26%, signal=34%	ATP1B1/CD24/ANK3/SRP9/SRP19/KRT18/GOLPH3/ACSL3/GZMB/SSR1/SRP72/HSP90AA1/BLZF1/CCDC47/PRKCI/ZDHHC6/TRAM1/MICALL1/MMGT1/SRP54/ATG3/HSPA5/GORASP2/SEC63/SSR3/CIB1/TIMM9/BRAF/LYPLA1/ATAD1/EMC2/RAB3IP/RAB11A/SEC16A/VPS35/ARL6IP1/AGK/EMC7/MFF/ZDHHC20/ZDHHC2/RAB8A/SRP68/SEC61G/SEC61B/SEC62/RAB10/SEC61A1/PRNP/GOLPH3L/ATP6AP1/ATP2C1/NACA/GOLGA4/RILPL2/RAB11B/TIMM10B/SSR2/MAPK8/CHMP4B/MOAP1/PREPL/SGTB/PIKFY…
GOBP_NUCLEAR_TRANSCRIBED_MRNA_CATABOLIC_PROCESS	GOBP_NUCLEAR_TRANSCRIBED_MRNA_CATABOLIC_PROCESS	111	0.528869	2.37818	7.19752e-10	4.81802e-08	3.19646e-08	5416	tags=54%, list=25%, signal=41%	TOB1/XRN1/TTC37/PAN3/GSPT2/CNOT6L/GSPT1/PABPC1/CNOT7/AGO2/RC3H1/DCP2/MAGOHB/SYNCRIP/HNRNPD/ATM/EIF3E/ETF1/HNRNPAB/RC3H2/DCPS/NCBP1/DCP1A/CNOT1/SECISBP2/SSB/RBM8A/ERI1/PAIP1/DHX36/SMG7/DCP1B/LSM1/PARN/MTPAP/CSDE1/PATL1/UPF2/TNRC6B/CNOT8/EXOSC9/DIS3/POLR2D/PRPF18/EXOSC8/PATL2/LSM7/SMG8/CNOT3/HNRNPU/DIS3L2/CNOT6/CNOT2/EIF4A3/PNRC2/PDE12/BTG2/LSM4/POLR2G/DHX9
GOBP_REGULATION_OF_AUTOPHAGY	GOBP_REGULATION_OF_AUTOPHAGY	317	0.394912	2.05057	7.98104e-10	5.28961e-08	3.50933e-08	5500	tags=40%, list=25%, signal=30%	LACRT/TRIM22/HIF1A/RNF152/SIRT1/EXOC8/SVIP/VPS13C/SH3BP4/TRIM5/RIPK2/CISD2/HERC1/SCOC/PTPN22/PIK3CB/LAMP3/ATG5/ATP6V1A/CISD1/TRIM21/TRIM13/ATP6V1H/UBQLN1/ZMPSTE24/RRAGD/BNIP3/ERN1/UBQLN2/WAC/SNX4/VPS35/NOD2/DNM1L/RAB8A/MTDH/USP10/SH3GLB1/MAP3K7/EXOC1/TAB2/VDAC1/UFL1/TAB3/DAP/DRAM2/SCFD1/ATP6V1G1/USP33/RAB39B/SPTLC1/IFI16/ATM/ATF6/PRKAA1/MTM1/ITPR1/ATG12/ATP6V0B/DAPK1/TMEM59/TECPR1/PIK3C2A/MFSD8/S…
GOCC_PEPTIDASE_COMPLEX	GOCC_PEPTIDASE_COMPLEX	102	0.5384	2.40058	9.25106e-10	6.07123e-08	4.02789e-08	4838	tags=50%, list=22%, signal=39%	KAT2B/SPCS3/SPCS1/PSMA4/PSMC6/SPCS2/PIGK/PSMD14/PSMD6/PSME1/UBQLN1/PSME4/PSMA5/PSMD12/PSMA1/PSMC2/SEC11C/TADA1/SUPT20H/PSMD5/UBR1/PSMF1/RAD23B/VCP/TXNL1/PSMA2/SUPT7L/UCHL5/PSMB1/PSMB3/F3/PSMD1/PSMB4/PSMD10/PSMB9/TAF10/CAPN2/PSMA3/CASP2/PSMB2/UBE3C/SEC11A/ENY2/TRRAP/USP14/PSME3/TAF12/PSMB7/PSMD11/CAPNS1/PSMC4
GOBP_VIRAL_LIFE_CYCLE	GOBP_VIRAL_LIFE_CYCLE	288	0.406367	2.09113	1.01248e-09	6.58011e-08	4.3655e-08	5219	tags=41%, list=24%, signal=31%	LTF/APOBEC3B/CLDN1/TRIM22/SLPI/IFIH1/CD55/CXADR/SPCS1/CD46/TOP2B/SRPK1/TRIM5/OAS2/WWP1/TMEM41B/DYNLT1/TSG101/CXCR4/LAMP3/VAMP8/FMR1/TRIM59/KPNA2/ATG5/CHMP4C/TRIM21/CLEC5A/ZNF639/PABPC1/CNOT7/PLSCR1/CCL2/YTHDC2/P4HB/MPHOSPH8/STAU1/GPR15/EIF2AK2/CCL5/IDE/TNIP1/DEK/SCARB2/VPS4B/CCNK/CHMP2B/ITGA2/LAMTOR5/IFI16/RAB1A/ITGAV/RAB5A/CIITA/TRIM26/VCP/ISG20/APOBEC3D/KPNA6/TMPRSS2/ZC3HAV1/ARL8B/PKN2/PDCD6IP/…
GOCC_MITOCHONDRIAL_MATRIX	GOCC_MITOCHONDRIAL_MATRIX	427	0.363995	1.93725	1.05975e-09	6.8211e-08	4.52538e-08	7398	tags=54%, list=34%, signal=36%	SOD2/LIPT1/AUH/OAT/TRMT61B/C2orf69/PDK3/C1QBP/DHTKD1/MRPL42/MRPL32/METTL4/SUCLG2/MRPL3/ABCE1/PPTC7/PDP1/MTERF2/LRRC59/NUDT9/PPM1K/GOT2/OXCT1/VDAC2/HSPA9/ACAD8/MRPL19/ALDH5A1/PDK1/DIMT1/FASTKD3/MRPS10/MRPL49/GRSF1/ALDH1L2/GFM2/VDAC1/ALAS1/MRPS33/LARS2/PNPT1/ISCA2/NDUFAB1/GFM1/SUCLA2/ISCU/TRMT10C/DLD/BDH1/MCCC2/MRPL9/FDX1/GSR/SMDT1/ME2/PRDX3/ACSM3/FXN/NADK2/PDPR/IARS2/PITRM1/MRPL50/LRPPRC/MRPS21/AC…
GOBP_REGULATION_OF_MITOTIC_CELL_CYCLE	GOBP_REGULATION_OF_MITOTIC_CELL_CYCLE	427	0.363342	1.93378	1.17228e-09	7.47359e-08	4.95826e-08	5131	tags=37%, list=24%, signal=29%	MEIS2/FZD3/PLCB1/SIRT1/CKS2/RGCC/CRLF3/EZH2/ID2/FOXC1/RIOK2/TOM1L1/PPP2CA/RRM2/PSME1/ZNF655/CHMP4C/RPS27L/CUL3/CCNG1/BORA/RAD21/ZMPSTE24/NABP1/ANGEL2/WAC/KMT2E/RAB11A/SDE2/ATF2/CCL2/YTHDC2/ANAPC4/RAD17/TPR/HUS1/PAFAH1B1/NME6/CENPE/RBL2/NAE1/CTNNB1/ASNS/CDC23/BRD7/EDN3/VPS4B/CDC16/YWHAE/ZNF207/DYNC1LI1/ACVR1/PSMG2/RINT1/CCND1/ATM/NUSAP1/CDKN1B/ANAPC5/PHIP/INO80/BTN2A2/ZW10/ANKRD17/GMNN/NBN/CYLD/EI…
GOBP_PEPTIDYL_LYSINE_ACETYLATION	GOBP_PEPTIDYL_LYSINE_ACETYLATION	178	0.450861	2.16836	1.22741e-09	7.75122e-08	5.14245e-08	5152	tags=44%, list=24%, signal=34%	SIRT1/MORF4L2/GATA3/KAT2B/POLE3/TAF7/SMC5/NAA50/NFYB/GTF2B/KANSL1/HAT1/ATG5/PAXIP1/MLLT3/MSL2/ZMPSTE24/ATXN7/ESCO1/ATF2/ACTL6A/MORF4L1/RPS6KA5/NCOA3/TADA1/PHF20L1/MAP3K7/TADA2B/BRD7/IWS1/YEATS4/KAT6A/TAF5/OGT/JADE3/PRKAA1/KANSL2/KMT2A/VPS72/SUPT7L/SET/KAT6B/NCOA1/SDR16C5/IRF4/IL1B/EPC1/LEF1/HDAC2/DR1/ING3/JADE1/TAF10/CTCF/TAF2/GLYR1/NFYA/AUTS2/PARK7/ENY2/TRRAP/CTBP1/TAF12/BRCA2/WBP2/BRD1/MBTD1/NF…
GOBP_CELLULAR_NITROGEN_COMPOUND_CATABOLIC_PROCESS	GOBP_CELLULAR_NITROGEN_COMPOUND_CATABOLIC_PROCESS	412	0.368248	1.95531	1.24878e-09	7.81246e-08	5.18308e-08	5416	tags=39%, list=25%, signal=30%	DNASE2B/APOBEC3B/PDE4B/NUDT19/TOB1/SLFN13/ZC3H12D/XRN1/IDO1/TTC37/YTHDF3/MBD4/ENPP3/PAN3/RBM7/HPRT1/OAS2/GSPT2/TRAF5/FMR1/CNOT6L/PNP/PPP1R8/LSM5/GSPT1/NUDT9/ENTPD3/DEDD2/ANG/AASDHPPT/PABPC1/ANGEL2/ERN1/CNOT7/FASTKD3/AGO2/RC3H1/XDH/MYEF2/ZHX2/KMO/DCP2/GRSF1/ALDH1L2/MAGOHB/PNPT1/HINT1/DPYD/SERBP1/SYNCRIP/HNRNPD/ENTPD4/ATM/EIF3E/ZCCHC8/MYD88/ENPP4/TARDBP/YTHDF2/ETF1/HNRNPAB/RC3H2/PDE7A/DCPS/PDE8B/NC…
GOBP_REGULATION_OF_MACROAUTOPHAGY	GOBP_REGULATION_OF_MACROAUTOPHAGY	147	0.480111	2.23933	1.4894e-09	9.23154e-08	6.12455e-08	5704	tags=48%, list=26%, signal=36%	LACRT/HIF1A/SIRT1/EXOC8/VPS13C/RIPK2/SCOC/ATG5/ATP6V1A/TRIM13/ATP6V1H/UBQLN1/BNIP3/ERN1/UBQLN2/WAC/SNX4/VPS35/NOD2/SH3GLB1/MAP3K7/EXOC1/VDAC1/SCFD1/ATP6V1G1/SPTLC1/MTM1/ATG12/ATP6V0B/TECPR1/SPTLC2/MAPK8/WIPI1/ATP6V1D/CHMP4B/TP53/ATP6V0D1/VPS26A/ATG14/SNX30/SMCR8/MOAP1/SESN3/LARP1/SNX6/AKT1/PIK3CA/WDR45/OPTN/RNF41/C9orf72/GNAI3/CDK5/ATP6V1E1/ATP6V0E1/RAB3GAP1/PIK3C3/BECN1/CAPNS1/CAPN1/ATP6V1B2/SLC…
GOBP_LEUKOCYTE_CELL_CELL_ADHESION	GOBP_LEUKOCYTE_CELL_CELL_ADHESION	347	0.379063	1.98259	1.51338e-09	9.29411e-08	6.16606e-08	4459	tags=34%, list=21%, signal=28%	CCL28/CD24/VTCN1/RASGRP1/NFKBIZ/CD3E/IDO1/PAG1/GOLPH3/GATA3/CEACAM1/CD55/SDC4/IL7R/CD83/ITGA4/BCL10/CD46/SELL/PTPRC/DOCK8/RIPK2/CD47/HSPH1/PTPN22/CD44/CCR7/NDFIP1/SASH3/PNP/SEMA4D/EZR/CCR2/NCK2/CBLB/LYN/YES1/MALT1/DPP4/NFAT5/RC3H1/CCL2/RHOH/IRF1/NOD2/HLA-DQA1/PELI1/S100A8/IL15/CCL5/XBP1/PRKCQ/XCL1/TNIP1/LCK/PRKAR1A/CD27/ITGAL/HLA-DPA1/CBFB/TNFSF13B/MIA3/OLR1/TESPA1/RC3H2/PRNP/CCL19/B2M/EGR3/LAX1/…
GOMF_TRANSLATION_REGULATOR_ACTIVITY	GOMF_TRANSLATION_REGULATOR_ACTIVITY	120	0.514435	2.33709	1.62704e-09	9.90131e-08	6.5689e-08	5828	tags=61%, list=27%, signal=45%	EIF3J/EIF5B/EIF2A/EIF1AX/GSPT2/FMR1/EIF3M/RPS27L/IGF2BP2/GSPT1/EIF1B/PABPC1/EIF2AK1/AGO2/DENR/EIF2AK2/GFM2/CPEB4/PAIP2/EIF2S3/GFM1/EIF3H/EIF2D/CNBP/EIF3E/MTIF2/ETF1/ABCF1/EIF3C/EIF4EBP1/MTRF1/EIF3L/COPS5/PAIP2B/PAIP1/EIF4E/EIF3D/EIF3K/CPEB2/EIF4H/EIF3A/DAZL/DHX29/LARP1/EEF1D/FXR1/EIF2B1/IREB2/MCTS1/HBS1L/MTIF3/EIF4E3/ZNF540/EIF3F/EEF2/EIF4G1/EIF2S1/EIF4G2/RPL22/EIF4A3/EIF4E2/EIF4B/EIF4G3/EIF3G/EI…
GOBP_POSITIVE_REGULATION_OF_CELLULAR_AMIDE_METABOLIC_PROCESS	GOBP_POSITIVE_REGULATION_OF_CELLULAR_AMIDE_METABOLIC_PROCESS	142	0.493206	2.28943	1.74312e-09	1.05121e-07	6.97413e-08	5789	tags=55%, list=27%, signal=41%	TOB1/GSAP/SERP1/YTHDF3/C1QBP/UHMK1/FMR1/DNAJC3/THBS1/RPS27L/METTL5/NCK2/USP16/PABPC1/FASTKD3/AGO2/NOD2/CCL5/RBM3/EIF2S3/PASK/ITGA2/SYNCRIP/HNRNPD/TRMT10C/CNBP/EIF3E/YTHDF2/LARP4/IMPACT/EIF3C/SP1/NPM1/RELA/NCK1/GUF1/DDX3X/PAIP1/EIF3D/DHX36/DAZL/ELAVL1/EPHA4/DHX29/LARP1/METTL3/SLC2A13/KHDRBS1/ROCK2/FXR1/CSDE1/CLU/RPS6KB1/POLR2D/RHOA/ZCCHC4/COA3/NGRN/LARP1B/IFNGR1/FASTKD2/HNRNPU/EEF2/CD28/EIF4G1/EIF…
GOMF_NEUROTRANSMITTER_RECEPTOR_ACTIVITY	GOMF_NEUROTRANSMITTER_RECEPTOR_ACTIVITY	96	-0.485458	-2.37265	2.10377e-09	1.25738e-07	8.34194e-08	6292	tags=58%, list=29%, signal=42%	HTR7/HTR2A/OR10H2/HRH3/GRIN2B/GRIN2C/HTR4/HTR3C/HTR1D/HTR1B/HTR3A/GABRB3/HTR1F/GRM1/GABRA6/GRID1/HTR1A/HTR6/GRID2/CHRNA6/DRD3/GABRQ/GABRR3/GABRA3/ANXA9/CHRNE/DRD2/CHRNA2/GABRG3/HRH2/DRD5/HTR1E/GLRA2/GRIK3/OR10H1/CHRNA4/GRIA1/GRM5/HTR3B/GRIK4/GRIN1/CHRNB4/GRIK5/GRIN3B/CHRND/CHRNG/HTR2B/DRD1/CHRNB2/ADORA1/GRIK1/DRD4/HTR5A/GABRD/HRH1/GLRA1
GOBP_VIRAL_GENOME_REPLICATION	GOBP_VIRAL_GENOME_REPLICATION	119	0.51013	2.31233	2.124e-09	1.25824e-07	8.34762e-08	5287	tags=50%, list=24%, signal=38%	LTF/APOBEC3B/SLPI/IFIH1/TOP2B/SRPK1/OAS2/TMEM41B/FMR1/ATG5/PABPC1/CNOT7/PLSCR1/CCL2/YTHDC2/MPHOSPH8/STAU1/EIF2AK2/CCL5/TNIP1/DEK/CCNK/LAMTOR5/IFI16/RAB5A/VCP/ISG20/APOBEC3D/KPNA6/ZC3HAV1/PKN2/OAS1/PI4KA/TOP2A/PCBP2/TRIM38/DDX3X/ADAR/BANF1/LARP1/HTATSF1/ROCK2/PPIB/N4BP1/CTBP2/NFIA/CTBP1/PPIH/VAPA/MX1/EEA1/CD28/MAVS/FAM111A/CDC42/SRPK2/TRIM6/RSAD2/TBC1D20/PDE12
GOCC_NUCLEAR_MEMBRANE	GOCC_NUCLEAR_MEMBRANE	271	0.396071	2.01145	2.22207e-09	1.2985e-07	8.61472e-08	5234	tags=41%, list=24%, signal=32%	GCH1/PLCB1/SIRT1/INTS2/KLHDC2/TMX4/DNAJB14/SH3BGRL2/NUP35/RANBP2/LPIN1/NUDT9/ZMPSTE24/ATP2A3/SPAST/DNAJC2/LYPLA1/OSBPL3/ERN1/OSBPL8/NUP205/NUP54/RNF6/AKIRIN1/NUP107/ALG14/RB1CC1/MTDH/TPR/LEMD3/PAFAH1B1/CEPT1/SYNE4/UTP18/TOR1AIP1/SPAG4/WTAP/YEATS4/AK9/PHF11/CCND1/ITPR1/CBX3/TXLNG/PRNP/SYNE2/SUMO1/ANKRD17/CLCC1/DNAJC1/P2RX4/PLRG1/ZBTB1/NUP153/LRPPRC/EPC1/ALOX5AP/DPY19L3/EDNRB/KPNB1/NUP98/NUP155/ENO…
GOBP_PROTEIN_DNA_COMPLEX_SUBUNIT_ORGANIZATION	GOBP_PROTEIN_DNA_COMPLEX_SUBUNIT_ORGANIZATION	169	0.464262	2.20569	2.2426e-09	1.2985e-07	8.61472e-08	4302	tags=40%, list=20%, signal=32%	BAZ1A/SOX9/SYCP3/POLE3/ASF1A/TSPYL4/PSMC6/MIS12/TAF7/GTF2E1/GTF2B/RRN3/PSME4/ANP32E/SPTY2D1/ARID2/SMARCA5/ACTL6A/TSPYL1/BPTF/SENP6/ARID1A/TAF1B/TERF1/GTF2A2/CENPE/ZNF827/HP1BP3/KAT6A/TAF5/CENPW/VPS72/YY1/INO80/ATRX/GMNN/CENPC/SET/NPM1/NAP1L1/UCHL5/KAT6B/CAND1/BRD2/SETD2/SMARCC1/DR1/RNF4/TSPYL5/TP53/RSF1/TAF10/TAF13/CENPH/HMGB1/CTCF/TAF2/HELLS/RB1/ITGB3BP/SSRP1/TAF11/CHRAC1/NAP1L3/TAF12/ANP32B/NAP…
GOBP_T_CELL_RECEPTOR_SIGNALING_PATHWAY	GOBP_T_CELL_RECEPTOR_SIGNALING_PATHWAY	120	0.511857	2.32538	2.25016e-09	1.2985e-07	8.61472e-08	3860	tags=39%, list=18%, signal=32%	VTCN1/PDE4B/NFKBIZ/THEMIS/TRAT1/GBP1/GATA3/CEACAM1/BCL10/DENND1B/PTPRC/RIPK2/CD8A/PVRIG/PTPN22/ITK/ELF1/CCR7/BTN3A3/EZR/PTPRJ/CBLB/MALT1/RC3H1/LCP2/MAP3K7/LCK/BTN3A2/TXK/TESPA1/RC3H2/PRNP/BTN2A2/SKAP1/UBE2N/IKBKB/PTPN2/KCNN4/RBCK1/RELA/CD226/INPP5D/CD247/KHDRBS1/EIF2B1/PIK3CA/PDE4D
GOBP_REGULATION_OF_PROTEIN_STABILITY	GOBP_REGULATION_OF_PROTEIN_STABILITY	261	0.409465	2.08151	2.34043e-09	1.33905e-07	8.88375e-08	5594	tags=43%, list=26%, signal=32%	ATP1B1/CSN3/RNF128/PDCD10/SIRT1/MORC3/NAA16/RNF149/LAMP2/PRKRA/CDKN2AIP/HSP90AA1/CMTM6/CCT8/PTGES3/USP8/TRIM21/CUL3/DAD1/STK4/USP4/CCT2/PFN2/QRSL1/SEC16A/MFSD1/VPS35/SAV1/MDM4/TPR/SH3GLB1/PEX2/DDOST/CCT6A/RABL3/ZNF207/CCDC88C/USP33/PYHIN1/NAPG/USP9X/DPM2/TARDBP/TRIM24/USP3/SEL1L/BAG5/PRNP/FBXL3/SUMO1/RNF139/BAG4/STK3/RTN4/CCNH/PHB2/RAB21/COG3/USP47/USP28/FBXW11/CDC73/TP53/CREB1/PIK3R1/VHL/NEDD4L/…
GOBP_DEPHOSPHORYLATION	GOBP_DEPHOSPHORYLATION	372	0.372284	1.9515	2.4872e-09	1.41096e-07	9.36084e-08	4983	tags=35%, list=23%, signal=28%	SGPP2/ENOPH1/PON3/PPP1R15B/PPM1B/PTP4A1/PPP1CB/PTPRK/SACM1L/FCRL3/PTPRC/UBLCP1/PPP3CA/PTPN22/INPP5F/PPP2CA/FAM220A/HDDC2/PPM1H/MASTL/PPP6C/STYX/PPP1R8/PPP1R1B/PPP1CC/SEMA4D/DAPP1/DUSP5/PTPRJ/LPIN1/PPTC7/PDP1/PPM1K/RPRD1A/SGPP1/HDHD2/PPP2R5C/ATP1A1/ARPP19/PFKFB3/DUSP4/PTP4A2/PPP1R2/FIG4/CTDSPL2/DUSP11/DUSP6/MTMR12/PPP2R3C/TIPRL/LCK/PPP2R5E/YWHAE/INPP4B/ITGA2/PHLPP1/BOD1L1/YWHAB/MTM1/PPP4R2/DUSP14/…
GOBP_PROTEIN_DNA_COMPLEX_ASSEMBLY	GOBP_PROTEIN_DNA_COMPLEX_ASSEMBLY	119	0.508407	2.30452	2.68271e-09	1.50908e-07	1.00118e-07	4431	tags=44%, list=20%, signal=35%	BAZ1A/SOX9/POLE3/ASF1A/TSPYL4/PSMC6/MIS12/TAF7/GTF2B/RRN3/SPTY2D1/SMARCA5/TSPYL1/SENP6/TAF1B/TERF1/GTF2A2/CENPE/ZNF827/HP1BP3/KAT6A/TAF5/CENPW/ATRX/GMNN/CENPC/SET/NPM1/NAP1L1/KAT6B/CAND1/BRD2/DR1/RNF4/TSPYL5/TP53/RSF1/TAF10/TAF13/CENPH/HMGB1/TAF2/HELLS/RB1/ITGB3BP/TAF11/CHRAC1/NAP1L3/TAF12/ANP32B/NAP1L5/DNAJC9
GOCC_SPINDLE	GOCC_SPINDLE	366	0.376952	1.9798	2.83187e-09	1.57971e-07	1.04804e-07	5455	tags=39%, list=25%, signal=30%	ODAM/RASSF10/TRAT1/PTP4A1/KIF11/BIRC6/NEDD1/DYNLT1/UXT/CCDC117/PPP2CA/LATS1/JTB/CHMP4C/CCSAP/CUL3/YPEL5/BORA/RAD21/SPAST/IQCB1/PKP4/SKA2/STAG2/EPB41/RAB11A/KATNBL1/NEDD9/SPICE1/CBX1/GEM/TERF1/TPR/EML4/PAFAH1B1/CENPE/CNTRL/CTNNB1/HAUS6/VPS4B/CDC16/ZNF207/CLTC/DYNC1LI1/CHMP2B/TBL1XR1/BOD1L1/ATM/TOPORS/STAG1/TUBGCP3/NUSAP1/CBX3/ANAPC5/SMC3/DYNLL1/RACGAP1/HMMR/PARP4/CSNK1A1/INO80/ZW10/HAUS3/BEX4/CYLD…
GOCC_TRANSFERASE_COMPLEX_TRANSFERRING_PHOSPHORUS_CONTAINING_GROUPS	GOCC_TRANSFERASE_COMPLEX_TRANSFERRING_PHOSPHORUS_CONTAINING_GROUPS	239	0.421072	2.11432	2.94844e-09	1.63114e-07	1.08216e-07	5885	tags=44%, list=27%, signal=32%	PCNA/CKS2/CTR9/POLE3/CCNC/PRIM1/TAF7/SOCS4/GTF2E1/TBPL1/PIK3CB/GTF2B/PRKCI/PIK3CG/CCNG1/CHUK/RPRD1A/ERN1/POLR1D/POLA1/RB1CC1/GTF2A2/PEX2/PRKAR1A/CCNL1/CCNK/PRPS2/XRCC5/ACVR1/CCNT1/PHKB/CCND1/TAF5/PRPSAP1/PRKAA1/POLR3K/POLR2B/DAPK1/ACVR2A/IKBKB/PIK3C2A/POLR2K/TGFBR1/CCNH/GTF2H1/SOCS5/CDC73/INSR/TAF4B/GTF2F2/PIK3R1/PRKAG1/ATG14/CDK12/CDK4/TAF10/TAF13/SMCR8/TAF2/MMS19/SOCS7/TAF9B/PIK3CA/PRIM2/GTF2H3…
GOBP_ENDOSOMAL_TRANSPORT	GOBP_ENDOSOMAL_TRANSPORT	200	0.437303	2.13908	3.02532e-09	1.65996e-07	1.10128e-07	6730	tags=54%, list=31%, signal=38%	ARL1/DENND1B/LEPROTL1/MYO5B/INPP5F/CMTM6/TMEM87A/RHOBTB3/MICALL1/CHMP4C/LMAN1/HEATR5A/SORL1/TMEM87B/HEATR5B/BLOC1S2/TMEM50A/REPS1/AP5M1/VPS54/SNX4/RAB11A/DENND1C/VPS35/VPS36/DPY30/YKT6/ZDHHC2/RAB8A/TBC1D23/ANKRD27/CLN5/VPS4B/ARFIP1/CLTC/CHMP2B/RAB10/LAPTM4B/KIAA1109/RAB14/VCP/SNX2/RAB17/ATP6AP1/ARL8B/ARF6/RAB11B/TBC1D10B/TBC1D10C/STAM/VTI1B/BLOC1S6/CHMP4B/STX16/ACAP2/VPS26A/PREPL/SNX6/PIKFYVE/GBF…
GOBP_POSITIVE_REGULATION_OF_TRANSLATION	GOBP_POSITIVE_REGULATION_OF_TRANSLATION	120	0.507946	2.30761	3.27016e-09	1.77971e-07	1.18073e-07	5789	tags=56%, list=27%, signal=41%	TOB1/SERP1/YTHDF3/C1QBP/UHMK1/FMR1/DNAJC3/THBS1/RPS27L/METTL5/NCK2/USP16/PABPC1/FASTKD3/AGO2/CCL5/RBM3/EIF2S3/PASK/ITGA2/SYNCRIP/HNRNPD/TRMT10C/CNBP/EIF3E/YTHDF2/LARP4/IMPACT/EIF3C/NPM1/NCK1/GUF1/DDX3X/PAIP1/EIF3D/DHX36/DAZL/ELAVL1/DHX29/LARP1/METTL3/KHDRBS1/FXR1/CSDE1/RPS6KB1/POLR2D/RHOA/ZCCHC4/COA3/NGRN/LARP1B/FASTKD2/HNRNPU/EEF2/CD28/EIF4G1/EIF4G2/RPS4X/ERBB2/EIF4A3/YTHDF1/POLR2G/DHX9/LARP4B/P…
GOBP_NUCLEOBASE_CONTAINING_COMPOUND_TRANSPORT	GOBP_NUCLEOBASE_CONTAINING_COMPOUND_TRANSPORT	197	0.435908	2.1294	3.64174e-09	1.96595e-07	1.30429e-07	5877	tags=47%, list=27%, signal=34%	SIDT1/THOC7/SLC35A1/CPSF6/SLBP/CD47/TOMM20/SLC35A3/FMR1/NUP35/NUP37/RANBP2/NUP160/IGF2BP2/NUP43/SLC35B3/CETN3/NUP205/NUP54/SLC35A4/NUP107/SLC25A32/RAN/DDX39A/SLC35B1/TPR/SLC33A1/PNPT1/NUP88/IWS1/CETN2/SEH1L/ABCC4/HNRNPA3/NCBP1/YTHDC1/HNRNPA1/G3BP2/ALYREF/NPM1/XPOT/SRSF7/NUP153/LRPPRC/SSB/SETD2/SLC35D1/PHAX/KPNB1/FYTTD1/THOC2/NUP98/SMG7/RIPK1/HNRNPA2B1/NUP155/NXF1/XPO1/SEC13/NUP133/KHDRBS1/NUP50/P…
GOCC_NUCLEAR_PORE	GOCC_NUCLEAR_PORE	80	0.569246	2.39221	4.17571e-09	2.23618e-07	1.48356e-07	5877	tags=62%, list=27%, signal=46%	NUP35/NUP37/RANBP2/CHMP4C/NUP160/NXT2/NUP43/CETN3/IPO7/NUP205/NUP54/NUP107/RAN/TPR/KPNA1/NUP88/CETN2/CHMP2B/SEH1L/SUMO1/XPOT/NUP153/CHMP4B/KPNB1/NUP98/NUP155/KPNA3/NXF1/SEC13/NUP133/POM121C/PARP11/ENY2/NUP210L/NXT1/CHMP2A/NDC1/CHMP5/MX2/MAD2L1/BICD2/CHMP1B/XPO7/NUP62/MCM3AP/IPO5/XPO4/AGFG1/GLE1/NUP210
GOBP_MRNA_TRANSPORT	GOBP_MRNA_TRANSPORT	111	0.516961	2.32463	4.34961e-09	2.31082e-07	1.53308e-07	5877	tags=56%, list=27%, signal=41%	THOC7/SLBP/FMR1/NUP35/NUP37/RANBP2/NUP160/IGF2BP2/NUP43/CETN3/NUP205/NUP54/NUP107/DDX39A/TPR/NUP88/IWS1/CETN2/SEH1L/HNRNPA3/NCBP1/YTHDC1/HNRNPA1/G3BP2/ALYREF/SRSF7/NUP153/LRPPRC/SETD2/FYTTD1/THOC2/NUP98/SMG7/HNRNPA2B1/NUP155/NXF1/XPO1/SEC13/NUP133/NUP50/POM121C/PARP11/UPF2/ENY2/SRSF3/RBM15B/POLR2D/SRSF1/NXT1/THOC1/NDC1/MX2/PEG10/BICD2/AHCTF1/DHX9/NUP62/MCM3AP/SUPT6H/AGFG1/GLE1/NUP210
GOBP_REGULATION_OF_T_CELL_RECEPTOR_SIGNALING_PATHWAY	GOBP_REGULATION_OF_T_CELL_RECEPTOR_SIGNALING_PATHWAY	43	0.672948	2.52447	4.69452e-09	2.47442e-07	1.64162e-07	3282	tags=49%, list=15%, signal=42%	TRAT1/GBP1/CEACAM1/BCL10/PVRIG/PTPN22/ELF1/CCR7/EZR/PTPRJ/CBLB/MALT1/RC3H1/LCK/TESPA1/PRNP/BTN2A2/PTPN2/KCNN4/RELA/CD226
GOCC_ENDOPLASMIC_RETICULUM_GOLGI_INTERMEDIATE_COMPARTMENT	GOCC_ENDOPLASMIC_RETICULUM_GOLGI_INTERMEDIATE_COMPARTMENT	118	0.505631	2.28926	4.74938e-09	2.48378e-07	1.64783e-07	4517	tags=43%, list=21%, signal=34%	PROM1/FOLR1/NUCB2/MGAT4A/CD55/STK17B/MCFD2/ERGIC2/STX17/COPB1/GALNT1/LMAN1/HSPA5/TAP2/BET1/PDIA6/TMED2/VMA21/GNPNAT1/P4HB/YKT6/TMED10/CD59/ERGIC1/TRAPPC2/GOLGB1/TAP1/TAPBP/DDHD2/ATP6AP1/PTPN2/TRIP11/TMED5/PRRG4/UGGT1/TMED4/MTMR6/ERP44/SEC23IP/RGMB/WHAMM/IST1/HMGB1/RAB2A/GBF1/F5/KDELR1/LMAN2L/COPG1/MAN1A1/CALR
GOMF_MODIFICATION_DEPENDENT_PROTEIN_BINDING	GOMF_MODIFICATION_DEPENDENT_PROTEIN_BINDING	148	0.467556	2.18475	5.42039e-09	2.81272e-07	1.86606e-07	6168	tags=47%, list=28%, signal=34%	CHD1/MORC3/ZFAND6/AGL/TAF7/FMR1/MLLT3/UBQLN1/PSME4/ATAD2B/DNAJC2/LYN/UBQLN2/KMT2E/KDM5A/MPHOSPH8/BPTF/CBX1/TAB2/IDE/BRD7/MTF2/MSH6/TAB3/CBX4/CHD8/YEATS4/SPIN4/TRIM24/CBX3/CBX5/KMT2A/RAD23B/ANKRD13A/VCP/PHIP/ATRX/UHRF1/ZBTB1/BRCC3/BRD2/TNFAIP3/RNF168/ING3/KDM7A/GLYR1/TNIP3/ZRANB1/OPTN/PWP1/SUZ12/NCAPD3/ZMYND11/SPIN1/MBTD1/SPIN3/EPS15/PRPF8/BAG6/CARM1/MSL3/SPRTN/PTPN6/NCAPG2/RBBP5/JARID2/ZMYND8/PHF…
GOBP_POSITIVE_REGULATION_OF_PROTEIN_MODIFICATION_BY_SMALL_PROTEIN_CONJUGATION_OR_REMOVAL	GOBP_POSITIVE_REGULATION_OF_PROTEIN_MODIFICATION_BY_SMALL_PROTEIN_CONJUGATION_OR_REMOVAL	122	0.492222	2.24608	6.62742e-09	3.41261e-07	2.26406e-07	4223	tags=42%, list=20%, signal=34%	ARRDC3/BIRC3/RNF111/CTR9/BCL10/RASSF5/RIPK2/TANK/PTPN22/ARRDC4/NDFIP1/MASTL/PAXIP1/PIAS1/CUL3/HSPA5/UBQLN1/CBLB/RWDD3/MALT1/UBA2/SKP1/NOD2/PELI1/TNIP1/GNL3/TOPORS/CRY1/NDFIP2/UBE2D1/UBB/VCP/DCUN1D1/DCUN1D4/UBE2N/CDK5RAP3/COMMD1/DDX3X/UBE2V2/TSPYL5/MYCBP2/PSMD10/NMI/MAPK9/RCHY1/PTTG1IP/FBXO33/UBE2L3/DERL1/RNF180/CHFR
GOCC_RIBOSOME	GOCC_RIBOSOME	181	0.448742	2.16578	6.75096e-09	3.44969e-07	2.28865e-07	6597	tags=57%, list=30%, signal=40%	SERP1/MRPL42/MRPL32/EIF2A/MRPL3/RPS27L/MRPL19/MRPS10/MRPL49/NUFIP2/EIF2AK2/MRPS33/PNPT1/SRP68/EIF3H/CANX/RPL22L1/MRPL9/HSPA14/MRPL1/MRPL50/RPL36AL/MRPS21/RPL37A/NCK1/BTF3/RPS24/MRPL48/MRPL30/MRPS36/MRPL22/DHX29/LARP1/MRPL51/MRPL36/MRPS30/MRPL47/RSL24D1/RPL35/RPL7L1/RPL27/MRPL16/RPL10A/RPS27A/RPS5/RPL31/MRPL40/MRPL21/MRPL13/RPL6/RPS11/MRPS9/MRPL18/RPL24/MRPL45/MRPS28/MRPL35/APEX1/SF1/RPL7/MRPS18C/…
GOBP_RESPONSE_TO_TOPOLOGICALLY_INCORRECT_PROTEIN	GOBP_RESPONSE_TO_TOPOLOGICALLY_INCORRECT_PROTEIN	146	0.481248	2.24324	6.91161e-09	3.49811e-07	2.32078e-07	4965	tags=47%, list=23%, signal=36%	ERP27/PPP1R15B/DNAJB9/FBXO6/HSPA13/SERP1/TMEM33/AGR2/DNAJB14/HSPH1/HSP90AA1/EDEM3/DNAJA1/DNAJC3/TRAM1/UBXN4/THBS1/STT3B/UBE2W/CUL3/HSPA5/NCK2/HERPUD1/ERMP1/HSPA9/ERN1/TMED2/ABCB10/EIF2AK2/ERLEC1/XBP1/UFL1/HERPUD2/JKAMP/TMBIM6/CCND1/ATF6/VCP/HSPA14/DERL2/PTPN2/CDK5RAP3/UGGT1/CREBRF/NCK1/FAF2/COPS5/CREB3L2/ERP44/MBTPS2/YOD1/PIK3R1/TBL2/HSPE1/DNAJB1/AUP1/CLU/DERL1/OPTN/KLHL15/MANF/HSPD1/EDEM1/NGLY1/…
GOCC_PROTEASOME_COMPLEX	GOCC_PROTEASOME_COMPLEX	55	0.623336	2.44781	6.95024e-09	3.49811e-07	2.32078e-07	6243	tags=73%, list=29%, signal=52%	PSMA4/PSMC6/PSMD14/PSMD6/PSME1/UBQLN1/PSME4/PSMA5/PSMD12/PSMA1/PSMC2/PSMD5/UBR1/PSMF1/RAD23B/VCP/TXNL1/PSMA2/UCHL5/PSMB1/PSMB3/PSMD1/PSMB4/PSMD10/PSMB9/PSMA3/PSMB2/UBE3C/USP14/PSME3/PSMB7/PSMD11/PSMC4/PSMB8/PSMB6/UBE3A/ZFAND2A/PSMD8/RAD23A/PSMB10
GOMF_TRANSCRIPTION_COREPRESSOR_ACTIVITY	GOMF_TRANSCRIPTION_COREPRESSOR_ACTIVITY	177	0.451402	2.16408	7.1427e-09	3.56815e-07	2.36725e-07	6294	tags=55%, list=29%, signal=39%	TFAP2A/TOB1/TRIM22/SIRT1/LCOR/EZH2/C1QBP/RBBP8/NRIP1/PARP15/MIER1/UXT/CCAR1/TSG101/PIAS1/C1D/EID2/CNOT7/CREG1/TCERG1/TDP2/SFMBT1/N4BP2L2/IRF2BPL/BRD7/CBX4/RLIM/TLE1/BCOR/TBL1XR1/HIPK2/CCND1/GMNN/URI1/PARP14/NCOR1/PARP9/HSBP1/SPEN/NPAT/GPS2/SDR16C5/PHF12/MIER3/COPS2/RYBP/ENO1/IRF2BP2/YAF2/HMGB1/DNAJB1/HDGF/RB1/SNW1/HDAC1/PRMT5/TAF9B/NCOA5/CTBP2/CTBP1/TLE4/RCOR3/ZMYND11/MED1/SCAI/PPP1R13L/PFDN5/ANK…
GOBP_INTRINSIC_APOPTOTIC_SIGNALING_PATHWAY	GOBP_INTRINSIC_APOPTOTIC_SIGNALING_PATHWAY	270	0.402123	2.04521	7.45059e-09	3.69439e-07	2.451e-07	5185	tags=40%, list=24%, signal=31%	CD24/SOD2/GSKIP/HIF1A/IVNS1ABP/PDCD10/SIRT1/SGMS1/PRKRA/HYOU1/BCL2A1/PIK3CB/RRN3/DNAJA1/CD44/DIABLO/BCLAF1/RPS27L/PERP/CUL3/UBQLN1/NCK2/HERPUD1/ATP2A3/VDAC2/BNIP3/ERN1/SGPP1/HNRNPK/PDK1/ATF2/P4HB/DNM1L/S100A8/SKIL/ARMC10/XBP1/LCK/MSH6/HINT1/PLAGL2/ARL6IP5/HIPK1/TMBIM6/HIPK2/IFI16/ATM/TOPORS/ITPR1/NME5/BAG5/UBB/SFPQ/DNAJC10/NBN/CYLD/URI1/PTPN2/PMAIP1/TXNDC12/DYRK2/NCK1/USP47/USP28/FHIT/DDX3X/NDUFS…
GOBP_PROTEIN_FOLDING	GOBP_PROTEIN_FOLDING	176	0.450481	2.15546	7.95401e-09	3.91501e-07	2.59737e-07	4859	tags=44%, list=22%, signal=34%	ERP27/HSPA13/PRDX4/CHORDC1/DNAJB14/PPIL3/PDIA3/HSPH1/HSP90AA1/DNAJB6/CCDC47/DNAJA1/CCT8/DNAJC3/PTGES3/RANBP2/FKBP11/LMAN1/HSPA5/VBP1/DNAJC2/CCT2/HSPA9/PPIL1/PDIA6/DNAJB11/P4HB/PPIG/SACS/DNAJA2/ST13/CCT6A/DNAJC7/CANX/ATF6/CWC27/BAG5/B2M/HSPA14/DNAJC24/DNAJC10/DNAJC1/BAG4/UGGT1/ERP44/HSP90B1/DFFA/GRPEL2/HSPE1/CRYAB/CCT5/DNAJB1/MKKS/PPIB/CLU/RIC3/TXNDC9/RP2/CCT4/MOGS/HSPD1/LMAN2L/PPIH/GRPEL1/TBCA/NK…
GOBP_CHROMOSOME_SEGREGATION	GOBP_CHROMOSOME_SEGREGATION	310	0.380521	1.96538	8.36968e-09	4.08954e-07	2.71315e-07	5525	tags=40%, list=26%, signal=30%	RMI1/TOP2B/SRPK1/ACTR3/MIS12/SMC5/NAA50/RIOK2/NUP37/LATS1/CHMP4C/SMARCAD1/NUP43/CUL3/TLK1/RAD21/ESCO1/PLSCR1/SKA2/STAG2/SMARCA5/RAB11A/ANAPC4/SPICE1/RAN/PIBF1/GEM/TERF1/TPR/EML4/PDS5A/CENPE/CTNNB1/ACTR2/CDC23/VPS4B/CDC16/ZNF207/DYNC1LI1/NIPBL/CHMP2B/PSMG2/SEH1L/ATM/STAG1/CENPW/USP9X/NUSAP1/ANAPC5/SMC3/RACGAP1/SFPQ/INO80/ZW10/ATRX/BEX4/CENPC/TOP1/ARL8B/PTTG1/CIAO1/PDCD6IP/PHB2/CHAMP1/SMC4/BUB3/TOP…
GOCC_INTRINSIC_COMPONENT_OF_ORGANELLE_MEMBRANE	GOCC_INTRINSIC_COMPONENT_OF_ORGANELLE_MEMBRANE	369	0.368627	1.93482	1.04392e-08	5.06375e-07	3.35948e-07	5841	tags=40%, list=27%, signal=30%	TIMM23B/RNF152/SLC35A1/MAL2/TVP23B/SGMS1/TMEM33/RAB27B/SPPL2A/SARAF/SPCS1/PEX11B/LAMP2/DPAGT1/PDIA3/TOMM20/CCDC47/MCUR1/PIGK/SLC35A3/IER3IP1/TRAM1/ESYT2/MMGT1/HSPA5/FKTN/ZMPSTE24/RHOT1/TAP2/SLC35B3/HSPA9/BET1/BNIP3/ERN1/FUNDC2/EMC2/FUNDC1/SLC35A4/SLC46A3/ARL6IP1/ABCB10/AGK/SLC35B1/EMC7/GHITM/MFF/ZDHHC20/HLA-DQA1/LEMD3/ATP2B1/PEX2/KTN1/SYNE4/SCAMP1/SYPL1/ARMCX3/ERGIC1/PREB/TAP1/CANX/SPAG4/ITM2B/PE…
GOBP_POSITIVE_REGULATION_OF_LEUKOCYTE_CELL_CELL_ADHESION	GOBP_POSITIVE_REGULATION_OF_LEUKOCYTE_CELL_CELL_ADHESION	230	0.412444	2.05537	1.05256e-08	5.06895e-07	3.36294e-07	4459	tags=37%, list=21%, signal=30%	CD24/VTCN1/RASGRP1/NFKBIZ/CD3E/GATA3/CD55/IL7R/CD83/ITGA4/BCL10/CD46/PTPRC/DOCK8/RIPK2/CD47/HSPH1/PTPN22/CD44/CCR7/SASH3/PNP/CCR2/NCK2/LYN/YES1/MALT1/DPP4/NFAT5/CCL2/RHOH/NOD2/HLA-DQA1/IL15/CCL5/XBP1/PRKCQ/XCL1/LCK/CD27/HLA-DPA1/CBFB/TNFSF13B/TESPA1/CCL19/B2M/EGR3/BTN2A2/SKAP1/CORO1A/HES1/ZBTB1/CD6/RELA/NCK1/IL1B/NKAP/ETS1/HLA-DMA/ITPKB/LEF1/SOCS5/NR4A3/CHST2/JAK2/CD274/IL7/HLA-DOB/HMGB1/AKT1/SLA…
GOBP_MUSCLE_CONTRACTION	GOBP_MUSCLE_CONTRACTION	320	-0.318754	-1.91441	1.13818e-08	5.44211e-07	3.6105e-07	5071	tags=40%, list=23%, signal=31%	RYR2/TNNT3/RNF207/MYL3/STAC/MYL4/SPX/GAA/KCNJ8/KCNB2/MYH4/GATA4/SCN5A/SCN1A/CACNA1C/CACNA1D/MYH7/STC1/TACR3/MYH3/MYOM3/CHGA/EMD/NOS1/DES/TRPM4/SCN4A/BMP10/GJC1/TACR1/CAV3/CCDC78/CLCN1/SCN2B/GSN/MYBPH/MYOM2/EDN2/CHRNE/TNNT2/GHSR/TBX3/MYL2/DRD2/KCNE4/FLNA/DMPK/TNNC2/RANGRF/CACNA1G/SULF1/TACR2/GHRL/SCN4B/ADRA1A/ADRA1B/NKX2-5/SCNN1B/NPPA/NMUR1/SCN1B/TBXA2R/MYLPF/SMTN/SGCD/P2RX2/KCNH2/TBX2/MYH6/SNTA1/…
GOBP_PROTEIN_LOCALIZATION_TO_NUCLEUS	GOBP_PROTEIN_LOCALIZATION_TO_NUCLEUS	272	0.393719	2.00574	1.35455e-08	6.43074e-07	4.2664e-07	5258	tags=42%, list=24%, signal=32%	CDH1/SOX9/MORC3/UFM1/RASSF5/SUMO4/PPP3CA/DNAJB6/NUP35/CCT8/RANBP2/KPNA2/LATS1/NXT2/DTX3L/STK4/CBLB/CCT2/UBR5/OSBPL8/IPO7/HCLS1/NUP54/TRIM29/ATF2/NUP107/SKP1/RAN/MMP12/TPR/CCT6A/KPNA1/MAGED1/NUP88/SP100/YWHAE/TOR1AIP1/PYHIN1/LAMTOR5/NOL8/TOPORS/TARDBP/HEATR3/SUMO1/NMD3/KPNA6/SUPT7L/STK3/PLRG1/PARP9/CDK5RAP3/RANBP6/TMCO6/TMEM98/SIX4/NUP153/PHB2/STAT3/KPNB1/TP53/NUP98/RBM22/PIK3R1/NUP155/MDFIC/KPNA4…
GOBP_REGULATION_OF_MRNA_PROCESSING	GOBP_REGULATION_OF_MRNA_PROCESSING	127	0.486634	2.23889	1.38264e-08	6.51788e-07	4.32421e-07	4160	tags=44%, list=19%, signal=36%	CTR9/RBM4/CPSF6/C1QBP/SRPK1/RBM7/SLTM/NUDT21/FMR1/SRSF10/FAM172A/SRRM1/PAPOLA/SRSF4/HNRNPK/TIA1/CPSF7/RBM39/SF3B4/SRSF6/RBM3/IWS1/CCNT1/WTAP/SON/NCBP1/ZC3H14/YTHDC1/MBNL1/HNRNPA1/RBMXL1/MBNL3/SRSF7/RAVER2/RBM5/RBM8A/REST/RBM25/CDC73/CELF2/NUP98/DHX36/HNRNPA2B1/SNRPA/DDX17/KHDRBS1/FXR1/SNW1/AHCYL1/TRA2B/CWC22/NSRP1/SFSWAP/SRSF3/RBM15B/MBNL2
GOBP_RNA_3_END_PROCESSING	GOBP_RNA_3_END_PROCESSING	94	0.53217	2.3131	1.43115e-08	6.69927e-07	4.44455e-07	4573	tags=47%, list=21%, signal=37%	SCAF8/CTR9/CPSF6/INTS2/SLBP/NUDT21/INTS6/RPRD1A/PABPC1/PAPOLA/CPSF7/GRSF1/PNPT1/INTS8/PAPOLG/CCNT1/TRMT10C/INTS12/FBL/POLR3K/NCBP1/ZC3H14/YTHDC1/CPSF2/SSB/TRNT1/LSM10/CDC73/ERI1/CSTF3/DHX36/SNRPA/PARN/CPSF3/MTPAP/PCF11/AHCYL1/CPSF1/APP/EXOSC9/INTS7/POLR2D/CSTF1/EXOSC8
GOBP_B_CELL_ACTIVATION	GOBP_B_CELL_ACTIVATION	253	0.402341	2.03144	1.44113e-08	6.69927e-07	4.44455e-07	6178	tags=43%, list=29%, signal=31%	TPD52/RASGRP1/FCRL1/GAPT/MS4A1/KIT/DNAJB9/ITM2A/IL7R/EZH2/ITGA4/IGHD/ID2/BLNK/TNFSF13/FCRL3/PTPRC/SFRP1/TRBC1/BANK1/IKZF3/NDFIP1/SASH3/PAXIP1/DCLRE1C/PTPRJ/LYN/MALT1/SAMSN1/RC3H1/GPR183/NOD2/PELI1/XBP1/PPP2R3C/DOCK10/MSH6/RABL3/CD27/AHR/ATM/TNFSF13B/YY1/IGLL5/CMTM7/LAX1/NBN/MIR17HG/PTPN2/AKAP17A/VAV3/GPS2/PHB2/TBC1D10C/ST3GAL1/TNFAIP3/RNF168/LEF1/IGHM/TP53/CASP8/SP3/ERCC1/INPP5D/IRF2BP2/LIG4/CTPS…
GOBP_SISTER_CHROMATID_SEGREGATION	GOBP_SISTER_CHROMATID_SEGREGATION	188	0.432409	2.09395	1.49314e-08	6.89316e-07	4.57318e-07	5646	tags=47%, list=26%, signal=35%	TOP2B/MIS12/SMC5/NAA50/RIOK2/LATS1/CHMP4C/CUL3/RAD21/ESCO1/STAG2/SMARCA5/RAB11A/ANAPC4/RAN/PIBF1/TPR/EML4/PDS5A/CENPE/CTNNB1/CDC23/VPS4B/CDC16/ZNF207/DYNC1LI1/NIPBL/CHMP2B/PSMG2/SEH1L/ATM/STAG1/NUSAP1/ANAPC5/SMC3/RACGAP1/SFPQ/INO80/ZW10/ATRX/CENPC/PTTG1/PDCD6IP/PHB2/CHAMP1/SMC4/BUB3/TOP2A/KIF18A/CDC26/CHMP4B/KPNB1/ZWILCH/FBXO5/ZWINT/CDC27/CTCF/RB1/APC/CCNB1/TUBG1/MCMBP/CHFR/PPP2R1A/SMC1A/NCAPD3/C…
GOBP_PROTEIN_LOCALIZATION_TO_ENDOPLASMIC_RETICULUM	GOBP_PROTEIN_LOCALIZATION_TO_ENDOPLASMIC_RETICULUM	63	0.591202	2.38207	1.55426e-08	7.12617e-07	4.72777e-07	4512	tags=59%, list=21%, signal=47%	SRP9/SRP19/SPCS3/SPCS1/SPCS2/SRP72/TRAM1/SRP54/HSPA5/SEC63/SSR3/HERPUD1/SEC16A/KDELR2/ANKRD13C/SRPRB/SRP68/SEC61G/SEC61B/SEC62/MIA3/RAB10/SEC61A1/INSIG1/INSIG2/RTN4/BTF3/CHMP4B/SGTB/GBF1/SRP14/KDELR3/KDELR1/MAN1A1/RAB3GAP1/EDEM1/VAPA
GOBP_VIRAL_GENE_EXPRESSION	GOBP_VIRAL_GENE_EXPRESSION	97	0.529249	2.31586	1.59465e-08	7.2616e-07	4.81762e-07	4113	tags=46%, list=19%, signal=38%	CHD1/MGAT4A/SPCS3/SPCS1/GTF2B/MAN2A1/ATG5/TRIM21/TRIM13/GALNT1/UBP1/ZNF639/FUT8/DENR/CCL5/CANX/CCNT1/EIF2D/TARDBP/ATG12/CCL4/SP1/CSNK1A1/PARP9/EIF3L/SSB/ST3GAL1/REST/LEF1/PCBP2/ST6GAL1/EIF3D/RSF1/MDFIC/EIF3A/CSDE1/SNW1/RRP1B/HDAC1/TRIM27/MCTS1/GSK3B/TAF11/MOGS/MGAT2
GOBP_MITOTIC_CELL_CYCLE_PHASE_TRANSITION	GOBP_MITOTIC_CELL_CYCLE_PHASE_TRANSITION	392	0.356189	1.88856	1.65836e-08	7.49906e-07	4.97516e-07	5131	tags=37%, list=24%, signal=29%	PLCB1/TPD52L1/DBF4/CKS2/RGCC/CRLF3/EZH2/ID2/RBBP8/SMC5/RIOK2/PPP3CA/PPP2CA/MASTL/RRM2/PPP6C/PSME1/ZNF655/LATS1/CHMP4C/RPS27L/CUL3/GSPT1/CCNG1/RAD21/SPAST/NABP1/WAC/E2F6/KMT2E/ARPP19/RAB11A/SDE2/CCL2/ANAPC4/RAD17/TPR/HUS1/CENPE/RBL2/NAE1/CDC23/RHOU/BRD7/VPS4B/CDC16/ZNF207/DYNC1LI1/ACVR1/PSMG2/RINT1/CCND1/CDK17/ATM/CDKN1B/ANAPC5/FBXL3/INO80/BTN2A2/ZW10/ANKRD17/NBN/EIF4EBP1/TOPBP1/WEE1/PLRG1/CDK5RAP…
GOCC_METHYLTRANSFERASE_COMPLEX	GOCC_METHYLTRANSFERASE_COMPLEX	88	0.543007	2.3461	1.6692e-08	7.49906e-07	4.97516e-07	6750	tags=66%, list=31%, signal=46%	TRMT61B/EZH2/TAF7/KANSL1/PAXIP1/KDM6A/CBLL1/E2F6/ERH/DPY30/KMT2C/WDR5B/SNRPG/AEBP2/RBBP4/CHD8/TRMT10C/BOD1L1/WTAP/CLNS1A/CBX5/KMT2A/KMT2D/MEN1/WDR82/HDAC2/SNRPF/HCFC2/MGA/METTL3/SNRPB/PRMT5/SNRPD2/RBM15B/SUZ12/RNMT/MAX/ZC3H13/SNRPE/RBBP7/INO80C/RIOK1/RNF2/NCOA6/METTL14/RBBP5/RBM15/JARID2/SNRPD1/PRDM4/SNRPD3/EZH1/TAF4/METTL1/TEX10/TAF6/WDR4/EED
GOBP_CELL_CYCLE_PHASE_TRANSITION	GOBP_CELL_CYCLE_PHASE_TRANSITION	478	0.342736	1.84431	1.75338e-08	7.79699e-07	5.17282e-07	5131	tags=36%, list=24%, signal=28%	PLCB1/TPD52L1/DBF4/FBXO6/CKS2/RGCC/CRLF3/EZH2/ID2/RBBP8/PTPRC/SMC5/RIOK2/PPP3CA/PPP2CA/MASTL/RRM2/PPP6C/PAXIP1/PSME1/ZNF655/LATS1/CHMP4C/RPS27L/CUL3/GSPT1/CCNG1/RAD21/SPAST/NABP1/WAC/E2F6/KMT2E/ARPP19/RAB11A/SDE2/ATF2/CCL2/ANAPC4/RAD17/TPR/HUS1/CENPE/RBL2/NAE1/TIPRL/ETAA1/CDC23/RHOU/BRD7/VPS4B/CDC16/ZNF207/DYNC1LI1/RHNO1/ACVR1/FEM1B/PSMG2/RINT1/RAD1/CCND1/CDK17/ATM/ATR/CDKN1B/CRY1/ANAPC5/FBXL3/IN…
GOCC_GOLGI_APPARATUS_SUBCOMPARTMENT	GOCC_GOLGI_APPARATUS_SUBCOMPARTMENT	326	0.371497	1.92978	1.75881e-08	7.79699e-07	5.17282e-07	5362	tags=39%, list=25%, signal=30%	CDH1/ARL5B/GSAP/MGAT4A/GOLPH3/GALNT3/SGMS1/RAB27B/ARL1/BIRC6/SCOC/TOM1L1/CCDC186/AP1G1/MAN2A1/TMEM87A/GOLGA5/RHOBTB3/MICALL1/VAMP7/ARFIP2/YIPF5/SAR1B/UXS1/GALNT1/SORL1/LAP3/BET1/FUT8/VPS54/ARFGEF2/AFTPH/USO1/RAB11A/COG5/TMED2/CANT1/HACE1/TMEM230/DPY30/HLA-DQA1/RAB8A/COG6/TBC1D23/MOB4/SCAMP1/ARFIP1/AKAP9/SCFD1/CLTC/GOLGB1/HLA-DPA1/WDR11/SLC9A7/M6PR/RAB10/RAB14/GOLPH3L/GOLGA8A/PAM/GOLGA8N/TMEM59/PI…
GOMF_LIGAND_GATED_ION_CHANNEL_ACTIVITY	GOMF_LIGAND_GATED_ION_CHANNEL_ACTIVITY	135	-0.420825	-2.21033	1.79182e-08	7.8911e-07	5.23525e-07	5470	tags=45%, list=25%, signal=34%	HTR3C/KCNJ5/HTR3A/GABRB3/RYR2/GABRA6/RYR3/GRID1/KCNJ8/GRID2/CHRNA6/TRPM4/GABRQ/SCNN1D/GABRR3/HCN2/CNGB1/GABRA3/KCNJ14/CHRNE/SCNN1G/CHRNA2/GABRG3/CNGA1/PEX5L/ASIC2/KCNN1/SCNN1B/GLRA2/GRIK3/TRPM8/P2RX2/KCNH2/CHRNA4/GRIA1/KCNH6/ABCC8/CNGA4/HTR3B/GRIK4/KCNJ11/GRIN1/CHRNB4/GRIK5/GRIN3B/CHRND/CHRNG/KCNE2/TRPM2/CHRNB2/KCNJ9/GRIK1/KCNJ4/ABCC9/KCNA10/P2RX6/GABRD/P2RX3/ASIC4/TRPM5/GLRA1
GOMF_DNA_BINDING_TRANSCRIPTION_FACTOR_BINDING	GOMF_DNA_BINDING_TRANSCRIPTION_FACTOR_BINDING	452	0.3444	1.85008	1.81751e-08	7.95191e-07	5.2756e-07	6339	tags=45%, list=29%, signal=32%	KLF5/NR4A2/SOX9/HIF1A/PCNA/SOX10/SIRT1/GATA3/KAT2B/METTL23/LCOR/HMGN3/BCL10/STAT1/ID2/FOXC1/RBBP8/TAF7/NRIP1/SLC30A9/NFYB/TCF12/GTF2B/DNAJA1/MED13/NCOA7/FAM220A/TRIP12/LATS1/PIAS1/DTX3L/LMO4/PADI2/C1D/STK4/MED4/CNOT7/HCLS1/TCERG1/RNF6/BHLHE40/ATF2/TMF1/ARID1A/NCOA3/NCOA2/UHRF2/FOXP1/MTDH/GTF2A2/CTNNB1/TRIB2/KDM3A/YWHAZ/TTC8/CCNT1/TLE1/BCOR/KAT6A/HIPK2/AHR/TRIM24/CRY1/CBX5/TXLNG/CIITA/RNF14/DCAF13…
GOCC_RIBOSOMAL_SUBUNIT	GOCC_RIBOSOMAL_SUBUNIT	150	0.463095	2.16478	1.83026e-08	7.95568e-07	5.2781e-07	7764	tags=68%, list=36%, signal=44%	MRPL42/MRPL32/EIF2A/MRPL3/RPS27L/MRPL19/MRPS10/MRPL49/MRPS33/MRPL9/MRPL1/MRPL50/RPL36AL/MRPS21/RPL37A/RPS24/MRPL48/MRPL30/MRPL22/DHX29/MRPL51/MRPL36/MRPS30/MRPL47/RPL35/RPL7L1/RPL27/MRPL16/RPL10A/RPS27A/RPS5/RPL31/MRPL40/MRPL21/MRPL13/RPL6/RPS11/MRPS9/MRPL18/RPL24/MRPL45/MRPS28/MRPL35/RPL7/MRPS18C/RPS4X/RPL38/RPL22/RPS10/RPS15A/RPL15/RPL14/RPL30/RPS29/RPS12/RPS23/RPS14/MRPL33/MRPL15/RPS27/RPL9/RP…
GOBP_ORGANIC_CYCLIC_COMPOUND_CATABOLIC_PROCESS	GOBP_ORGANIC_CYCLIC_COMPOUND_CATABOLIC_PROCESS	451	0.340485	1.82786	1.97456e-08	8.52757e-07	5.65751e-07	5416	tags=37%, list=25%, signal=28%	DNASE2B/APOBEC3B/PDE4B/NUDT19/TOB1/SLFN13/ZC3H12D/PON3/XRN1/IDO1/TTC37/YTHDF3/MBD4/ENPP3/PAN3/RBM7/HPRT1/OAS2/GSPT2/TRAF5/FMR1/CNOT6L/PNP/PPP1R8/LSM5/GSPT1/NUDT9/ENTPD3/DEDD2/ANG/AASDHPPT/PABPC1/ANGEL2/ERN1/CNOT7/FASTKD3/AGO2/RC3H1/XDH/MYEF2/ZHX2/KMO/DCP2/GRSF1/ALDH1L2/MOXD1/MAGOHB/PNPT1/HINT1/DPYD/SERBP1/SYNCRIP/HNRNPD/CYP27B1/ENTPD4/ATM/EIF3E/ZCCHC8/MYD88/ENPP4/TARDBP/YTHDF2/ETF1/HNRNPAB/RC3H2/…
GOBP_MONONUCLEAR_CELL_DIFFERENTIATION	GOBP_MONONUCLEAR_CELL_DIFFERENTIATION	407	0.346712	1.84166	2.11974e-08	9.09585e-07	6.03453e-07	5195	tags=36%, list=24%, signal=28%	TPD52/CD2/RASGRP1/ITGB8/NFKBIZ/THEMIS/CD3E/MS4A1/KIT/DNAJB9/ITM2A/CD3G/GATA3/GPR18/IL7R/CD83/EZH2/ITGA4/ID2/BLNK/CD46/FZD7/FCRL3/PTPRC/SFRP1/RIPK2/CD8A/PTPN22/BCL11B/LY9/ITK/IKZF3/CCR7/NDFIP1/SASH3/ATG5/PNP/DCLRE1C/PTPRJ/RORA/CCR2/LYN/PTGER4/MALT1/ATF2/RC3H1/GPR183/RHOH/IRF1/CD3D/HECTD1/F2RL1/FOXP1/IL15/XBP1/PPP2R3C/CTNNB1/LCK/DOCK10/RABL3/CD27/TCF7/PRDM1/IFI16/CHD7/SLAMF6/ATM/CBFB/TNFSF13B/TESPA…
GOBP_PROTEIN_MODIFICATION_BY_SMALL_PROTEIN_REMOVAL	GOBP_PROTEIN_MODIFICATION_BY_SMALL_PROTEIN_REMOVAL	134	0.476531	2.19872	2.34057e-08	9.97949e-07	6.62077e-07	6550	tags=59%, list=30%, signal=41%	UCHL3/TAF7/TANK/USP1/PSMD14/USP48/USP8/TRIM21/USP54/ATXN7/USP4/USP16/MYSM1/SENP6/TADA1/USP10/SUPT20H/TADA2B/TNIP1/HINT1/USP45/USP33/TAF5/USP9X/USP3/OTUD6B/USP38/COPS3/OTUD4/VCP/CYLD/SUPT7L/UCHL5/BRCC3/TNFAIP3/USP47/COPS5/USP28/COPS2/ITCH/YOD1/TAF10/STAMBPL1/TAF2/USP34/USP42/USPL1/ZRANB1/PARK7/ENY2/TRRAP/USP14/TAF12/SENP7/COPS4/USP37/DESI1/USP32/USP53/USP25/EIF3F/USP18/USP9Y/USP24/USP36/JOSD1/SENP…
GOCC_UBIQUITIN_LIGASE_COMPLEX	GOCC_UBIQUITIN_LIGASE_COMPLEX	276	0.387497	1.97824	2.36087e-08	1.00023e-06	6.63591e-07	6078	tags=47%, list=28%, signal=34%	FBXO6/CKS2/RNF11/KLHDC2/WWP1/DCAF17/ANAPC13/FAM8A1/MED31/CBLL1/CUL3/ATG3/YPEL5/KLHL8/DCAF10/SPOPL/FBXO32/FBXO11/FBXO9/SKP1/ANAPC16/ANAPC4/DET1/ARIH1/RNF19B/DCAF16/RNF144B/CDC23/PCGF5/FEM1C/FBXO8/CDC16/CBX4/UBE2E1/USP33/FEM1B/KLHL2/UBR1/BCOR/ANAPC10/SMURF2/KCTD13/MKLN1/TOPORS/CDKN1B/SEL1L/RANBP9/ANAPC5/UBE2D1/FBXL3/RNF14/DCAF13/DCUN1D1/FBXL5/DERL2/DCUN1D4/UBE2N/KLHL9/UBE2D2/BRCC3/RBCK1/CAND1/PHC3/…
GOCC_CHROMOSOME_TELOMERIC_REGION	GOCC_CHROMOSOME_TELOMERIC_REGION	132	0.474583	2.17881	2.442e-08	1.0281e-06	6.82079e-07	5777	tags=53%, list=27%, signal=39%	THOC7/PCNA/PPP1CB/EZH2/SMCHD1/SMC5/TNKS2/NLRP2/HAT1/PTGES3/PPP1CC/TERF2IP/NABP1/CBX1/DPY30/RAD17/TERF1/SP100/ZNF827/XRCC5/RBBP4/ATM/ATR/CBX3/CBX5/POT1/POLR2B/ORC2/ATRX/NBN/ALYREF/GATAD2B/SSB/MEN1/TINF2/WDR82/HDAC2/BLM/SETX/CDC73/THOC2/DHX36/ERCC1/HNRNPA2B1/LIG4/TEP1/MSH2/RAD51D/RAD51AP1/ORC5/BRCA2/ERCC4/ACD/SMC6/XRCC6/THOC1/NHP2/KDM1A/ORC4/LRIF1/APEX1/GAR1/PPP1CA/RBBP7/HMBOX1/FEN1/PURA/PRKDC/PPP1…
GOBP_REGULATION_OF_LYMPHOCYTE_ACTIVATION	GOBP_REGULATION_OF_LYMPHOCYTE_ACTIVATION	428	0.348564	1.85788	2.51328e-08	1.05149e-06	6.976e-07	5653	tags=40%, list=26%, signal=30%	CD24/VTCN1/CD2/RASGRP1/NFKBIZ/CD3E/IDO1/PAG1/GATA3/CEACAM1/CD55/SDC4/IL7R/CD83/BCL10/IGHD/ID2/CD46/TNFSF13/FCRL3/PTPRC/DOCK8/SFRP1/RIPK2/CD47/TRBC1/HSPH1/PTPN22/AP1G1/BANK1/IKZF3/CCR7/NDFIP1/SASH3/PAXIP1/PNP/CCR2/NCK2/CBLB/LYN/YES1/MALT1/SAMSN1/DPP4/RC3H1/CCL2/GPR183/RHOH/IRF1/NOD2/PIBF1/HLA-DQA1/PELI1/IL15/CCL5/XBP1/PPP2R3C/CTNNB1/PRKCQ/XCL1/LCK/PRKAR1A/CD27/TCF7/PRDM1/HLA-DPA1/AHR/ATM/CBFB/TNFS…
GOMF_RIBOSOME_BINDING	GOMF_RIBOSOME_BINDING	57	0.614039	2.43132	2.8219e-08	1.17328e-06	7.78398e-07	5499	tags=65%, list=25%, signal=49%	SRP19/YTHDF3/NAA16/C1QBP/EIF2A/SRP72/CCDC47/FMR1/RPN2/HSPA5/PRMT3/DNAJC2/CPEB4/RICTOR/OLA1/SRP68/SEC61G/SERBP1/SEC61B/ETF1/SEC61A1/IMPACT/EIF3C/TMCO1/GUF1/ERI1/EIF3K/CPEB2/OXA1L/MTIF3/GEMIN5/NAA15/EEF2/EIF2S1/YTHDF1/TMEM147/BAG6
GOBP_ADAPTIVE_IMMUNE_RESPONSE_BASED_ON_SOMATIC_RECOMBINATION_OF_IMMUNE_RECEPTORS_BUILT_FROM_IMMUNOGLOBULIN_SUPERFAMILY_DOMAINS	GOBP_ADAPTIVE_IMMUNE_RESPONSE_BASED_ON_SOMATIC_RECOMBINATION_OF_IMMUNE_RECEPTORS_BUILT_FROM_IMMUNOGLOBULIN_SUPERFAMILY_DOMAINS	279	0.383705	1.96592	2.84621e-08	1.17608e-06	7.80258e-07	4319	tags=32%, list=20%, signal=26%	AZGP1/SUSD4/NFKBIZ/CXCL13/GAPT/KLHL6/GATA3/CEACAM1/CD55/IL7R/BCL10/IGHD/C1QBP/CD46/DENND1B/HPRT1/TNFSF13/PTPRC/RIPK2/CD8A/CADM1/TRBC1/CSF2RB/RAB27A/LY9/NDFIP1/SASH3/PAXIP1/BTN3A3/RORA/CCR2/MALT1/RC3H1/NOD2/HLA-DQA1/MAP3K7/PRKCQ/XCL1/CD1E/CD1C/MSH6/BTN3A2/CD27/HLA-DPA1/AHR/SLAMF6/TNFSF13B/MYD88/PLA2G4A/RC3H2/CCL19/B2M/IGLL5/NBN/ZBTB1/TMEM98/STAT3/IRF4/TNFAIP3/IL1B/HLA-DMA/RNF168/LEF1/SOCS5/ENTPD7/…
GOBP_MITOCHONDRION_ORGANIZATION	GOBP_MITOCHONDRION_ORGANIZATION	455	0.341895	1.8366	3.47989e-08	1.42557e-06	9.45779e-07	6520	tags=44%, list=30%, signal=32%	SOD2/TIMM23B/HIF1A/TNFSF10/GOLPH3/GZMB/CXADR/VPS13C/OMA1/ARMC1/CISD2/HSP90AA1/TTC19/TOMM20/LRBA/RALA/MAN2A1/ZDHHC6/NDUFA5/ATG5/NDUFB1/ARFIP2/LMAN1/ATG3/SLC25A46/HIGD1A/TIMM9/UBE2D3/BLOC1S2/RHOT1/VDAC2/HSPA9/BNIP3/FUNDC2/FUNDC1/FASTKD3/ATF2/GABPB1/VPS35/COX7A2/RB1CC1/AGK/DNM1L/GHITM/MFF/SH3GLB1/VDAC1/PNPT1/RHOU/ARMCX3/TMEM126B/NDUFAB1/SLC9A1/TMEM126A/PMPCB/MTX2/APOO/PRKAA1/MTM1/TRAK1/MFN1/DDHD2/AT…
GOBP_METHYLATION	GOBP_METHYLATION	323	0.371219	1.92566	3.49259e-08	1.42557e-06	9.45779e-07	6418	tags=45%, list=30%, signal=32%	SIRT1/GRHL2/TRMT13/TRMT61B/GATA3/CTR9/METTL23/EZH2/FAM98B/TYW3/METTL4/NFYB/MTRR/KANSL1/PAXIP1/KDM6A/CBLL1/METTL5/ZNF304/VCPKMT/GSPT1/PRMT3/ZMPSTE24/METTL2B/METTL21A/DIMT1/KMT2E/NSUN7/FBXO11/MPHOSPH8/DPY30/PCMT1/TRMT11/PRMT9/CTNNB1/KMT2C/WDR5B/MTF2/KDM3A/IWS1/BCOR/TRMT10C/PRDM1/WTAP/KDM1B/FBL/PAXBP1/PRDM2/OGT/ETF1/KANSL2/KMT2A/ASH1L/MTO1/ATRX/NOP2/METTL13/FTSJ1/ZDBF2/KMT2D/TET2/PCMTD1/MEN1/SETD6/S…
GOCC_CONDENSED_CHROMOSOME_CENTROMERIC_REGION	GOCC_CONDENSED_CHROMOSOME_CENTROMERIC_REGION	141	0.463013	2.14959	3.58989e-08	1.45641e-06	9.66237e-07	5283	tags=47%, list=24%, signal=36%	KAT2B/MIS12/KANSL1/NUP37/SS18L1/CHMP4C/PPP1CC/NUP160/NUP43/SKA2/NUP107/ANAPC16/TPR/PAFAH1B1/CENPE/PHF6/ZNF207/DYNC1LI1/CHMP2B/SEH1L/BOD1L1/CENPW/CBX3/CBX5/DYNLL1/CSNK1A1/ORC2/ZW10/ATRX/CENPC/DCTN4/CHAMP1/BUB3/FBXW11/KIF18A/CFDP1/CHMP4B/ZWILCH/NUP98/ZWINT/XPO1/SEC13/CENPH/NUP133/SUMO3/APC/ITGB3BP/SUGT1/CCNB1/DYNLT3/SMC1A/CLASP2/PPP1R12A/RASSF2/NCAPD3/DYNC1LI2/CHMP2A/CLIP1/CHMP5/HNRNPU/SIN3A/MAD2L1…
GOBP_PROTEIN_K48_LINKED_UBIQUITINATION	GOBP_PROTEIN_K48_LINKED_UBIQUITINATION	63	0.581954	2.34481	3.76057e-08	1.51646e-06	1.00608e-06	6749	tags=68%, list=31%, signal=47%	RNF152/DTX3L/CUL3/UBE2D3/UBR5/UBE2E3/UBE2G1/UBE2K/RNF6/SKP1/HACE1/PELI1/UBE2E1/UBE2Q2/TOPORS/UBE2D1/UBE2D2/TNFAIP3/TRIM38/ITCH/RNF4/NMI/NEDD4L/UBE2B/UBE2E2/UBE3C/KBTBD7/UBE2A/UBE2H/AMFR/TRIM44/ARIH2/KBTBD6/BIRC2/RNF115/RNF34/UBE3A/RNF216/FBXO38/UBE2G2/UBE2R2/GABARAP/CUL1
GOMF_POTASSIUM_CHANNEL_ACTIVITY	GOMF_POTASSIUM_CHANNEL_ACTIVITY	116	-0.437039	-2.23052	3.80146e-08	1.52377e-06	1.01093e-06	7438	tags=61%, list=34%, signal=40%	KCNJ6/KCNN2/HCN1/CCDC51/KCNK10/KCND3/KCNIP3/KCNA2/KCNN3/KCNE3/KCNV2/KCNK17/HCN4/KCNG1/TMEM38A/KCNG3/KCNK12/KCNJ5/KCNIP4/KCNK13/KCNQ3/KCNJ8/KCNB2/HCN2/KCNJ14/KCNF1/KCNS3/KCNE4/KCNQ4/KCNN1/KCNH5/KCNH4/KCNC2/GRIK3/KCNK9/KCNQ2/KCNH2/LRRC38/KCNH6/ABCC8/KCNK4/GRIK4/PKD2L1/KCNJ11/KCNAB3/KCNK7/KCNIP1/KCNB1/FXYD4/KCNK3/KCNA4/GRIK5/KCNK16/KCNE2/KCNH3/KCND1/HCN3/KCNH1/KCNJ9/GRIK1/KCNJ4/KCNT1/ABCC9/KCNA10/CC…
GOBP_POSITIVE_REGULATION_OF_CELL_CELL_ADHESION	GOBP_POSITIVE_REGULATION_OF_CELL_CELL_ADHESION	272	0.387421	1.97365	3.89912e-08	1.55361e-06	1.03073e-06	4459	tags=35%, list=21%, signal=28%	CEACAM6/CD24/VTCN1/RASGRP1/NFKBIZ/CXCL13/ANK3/CD3E/GATA3/CD55/IL7R/CD83/ITGA4/BCL10/CD46/PTPRC/DOCK8/RIPK2/CD47/HSPH1/PTPN22/CD44/CCR7/SASH3/PNP/CCR2/NCK2/LYN/YES1/MALT1/DPP4/NFAT5/CCL2/RHOH/NOD2/HLA-DQA1/IL15/CCL5/XBP1/PRKCQ/XCL1/LCK/CD27/HLA-DPA1/CBFB/TNFSF13B/TESPA1/CCL19/B2M/EGR3/BTN2A2/SKAP1/CORO1A/WNT5A/HES1/ZBTB1/JAK1/CD6/RELA/NCK1/IL1B/NKAP/ETS1/HLA-DMA/ITPKB/LEF1/SOCS5/NR4A3/CHST2/CX3CL1…
GOBP_AEROBIC_RESPIRATION	GOBP_AEROBIC_RESPIRATION	143	0.459265	2.1339	3.94109e-08	1.55723e-06	1.03313e-06	7363	tags=71%, list=34%, signal=47%	HIF1A/C2orf69/DHTKD1/SUCLG2/NDUFA5/NDUFB1/BNIP3/COX7A2/UQCRC2/GHITM/IDE/NDUFAB1/CYCS/SUCLA2/ISCU/DLD/VCP/FXN/NDUFA4/NDUFB9/NDUFA1/COX7C/DLAT/NDUFS3/NDUFS1/CS/MRPS36/NDUFA12/IREB2/NDUFS4/OXA1L/CCNB1/UQCRFS1/SUCLG1/PDHA1/PDHB/COA6/MSH2/PARK7/NDUFA8/NDUFB4/IDH2/NNT/DNAJC15/DGUOK/NDUFA9/COX7A2L/NDUFS2/RHOA/ACO2/NDUFV2/UQCRB/NDUFA3/MDH1/COX5A/UQCRC1/SDHD/NDUFB3/BID/COQ9/MDH2/UQCRQ/ADSL/IDH3A/NDUFV3/ID…
GOMF_GTPASE_BINDING	GOMF_GTPASE_BINDING	277	0.384454	1.96319	3.95472e-08	1.55723e-06	1.03313e-06	6622	tags=49%, list=31%, signal=35%	RNF152/EXOC8/MLPH/RASSF5/SH3BP4/EXPH5/DENND1B/TBC1D30/RASA1/CDC42SE2/SIKE1/HSP90AA1/MYO5B/CCDC186/AP1G1/GOLGA5/RHOBTB3/RANBP2/MICALL1/ARFIP2/CYFIP2/SORL1/RAB11FIP2/CIB1/RRAGD/BRAF/DMXL2/BNIP3/CDC42SE1/IPO7/RAB3IP/LCP1/HACE1/RHOH/DNM1L/AIMP1/RAB8A/FNBP1L/EXOC5/ANKRD27/RABGAP1L/PREB/USP33/KCTD13/GDI2/DOCK7/RANBP9/NCKAP1/RAB11FIP1/ATP6AP1/TRIP11/XPOT/RAPGEF6/PKN2/GOLGA4/XPO6/IQGAP1/CDC42EP5/KPNB1/SY…
GOBP_TRNA_METABOLIC_PROCESS	GOBP_TRNA_METABOLIC_PROCESS	151	0.462184	2.1628	4.24947e-08	1.66351e-06	1.10363e-06	7082	tags=56%, list=33%, signal=38%	SLFN13/THUMPD1/TRMT13/TRMT61B/TYW3/TPRKB/POP5/GTF3C6/ANG/METTL2B/RPP38/ZBTB8OS/QRSL1/GRSF1/GTF3C2/TRMT11/LARS2/TRMT10C/TRPT1/LRRC47/POLR3K/MTO1/FTSJ1/IARS2/FARSB/MTFMT/SSB/TRNT1/DPH3/TRMT1L/MARS2/DICER1/CDKAL1/RPP30/THUMPD3/DTWD1/ALKBH1/PUS3/DUS1L/THUMPD2/TRMT5/GTF3C3/ADAT2/POP1/TRMT12/TSEN15/TSEN34/GATC/EXOSC9/EXOSC8/TRIT1/YARS2/DDX1/NARS2/TP53RK/SEPSECS/DARS2/EARS2/WARS2/RARS2/DTD2/GTF3C4/TYW1/…
GOMF_UBIQUITIN_LIKE_PROTEIN_BINDING	GOMF_UBIQUITIN_LIKE_PROTEIN_BINDING	110	0.498005	2.23625	4.37138e-08	1.70128e-06	1.12869e-06	6340	tags=57%, list=29%, signal=41%	UCHL3/CKS2/RNF111/N4BP2/TOM1L1/TSG101/CXCR4/SMARCAD1/USP16/UBR5/STAM2/UBA2/VPS36/RNF19B/TAB2/TAB3/CBX4/RNFT1/SERBP1/USP33/RAD23B/DCUN1D1/DCUN1D4/UBE2N/NBR1/RBCK1/STAM/TNFAIP3/SIMC1/FAF2/BUB3/TOP2A/RNF168/PLAA/RNF4/TDG/UBXN8/CUEDC2/AUP1/N4BP1/USPL1/UBE2A/GGA2/UEVLD/UBAP1/UBE2L6/UBXN2B/FBXW7/FBXO7/USP25/HERC2/MDM2/AMFR/BIRC2/NUP62/SPRTN/NSFL1C/WDR48/JARID2/UBXN7/RAD23A/VPS28/RNF185
GOBP_ESTABLISHMENT_OF_PROTEIN_LOCALIZATION_TO_ENDOPLASMIC_RETICULUM	GOBP_ESTABLISHMENT_OF_PROTEIN_LOCALIZATION_TO_ENDOPLASMIC_RETICULUM	36	0.684926	2.46913	4.55087e-08	1.7609e-06	1.16825e-06	4487	tags=69%, list=21%, signal=55%	SRP9/SRP19/SPCS3/SPCS1/SPCS2/SRP72/TRAM1/SRP54/HSPA5/SEC63/SSR3/HERPUD1/SRPRB/SRP68/SEC61G/SEC61B/SEC62/RAB10/SEC61A1/CHMP4B/SGTB/SRP14/MAN1A1/RAB3GAP1/EDEM1
GOCC_PHAGOCYTIC_VESICLE_MEMBRANE	GOCC_PHAGOCYTIC_VESICLE_MEMBRANE	73	0.560003	2.32001	4.91139e-08	1.88947e-06	1.25355e-06	4517	tags=45%, list=21%, signal=36%	DMBT1/ANXA3/ATP6V0A4/LAMP2/VAMP8/ATG5/VAMP7/TAP2/SNAP23/RAB8A/TLR1/TLR2/TAP1/TAPBP/RAB10/ATG12/RAB5A/ATP6V0B/B2M/RAB11FIP1/CORO1A/RAC2/RAB11B/ATP6V0D1/PIKFYVE/RAB9A/RAB8B/RAB7A/RAB38/RAB22A/ATP6V0E1/PIK3C3/CALR
GOMF_KINASE_REGULATOR_ACTIVITY	GOMF_KINASE_REGULATOR_ACTIVITY	214	0.410026	2.02128	4.97576e-08	1.9033e-06	1.26272e-06	4121	tags=32%, list=19%, signal=26%	LTF/CXCL10/CD24/GSKIP/DBF4/FAM20A/CKS2/ERBB3/KAT2B/RGCC/BCL10/CCNC/ABI1/SOCS4/TOM1L1/IBTK/LAMTOR3/DNAJC3/PPP1R1B/CCNG1/GMFB/CIB1/STK4/LRP6/TCL1A/MALT1/CCNYL1/RHOH/CCL5/MOB1B/MOB1A/RICTOR/ETAA1/TRIB2/PRKAR1A/CCNL1/CCNK/MAP3K13/CCNT1/YWHAB/CCND1/CDKN1B/BMPR1A/CSNK2B/STK3/NPM1/CCNH/RAC2/TAOK3/IQGAP1/NCK1/SOCS5/DDX3X/SPRED1/PIK3R1/PRKAG1/CDK4/SMCR8/EGF/SOCS7/APC/PIK3CA/YWHAG/CCNB1/CAB39/CD40LG/CCNI/D…
GOBP_RNA_DESTABILIZATION	GOBP_RNA_DESTABILIZATION	85	0.531148	2.26762	5.08104e-08	1.93253e-06	1.28211e-06	5416	tags=56%, list=25%, signal=43%	TOB1/ZC3H12D/YTHDF3/PAN3/CNOT6L/PABPC1/CNOT7/AGO2/RC3H1/DCP2/PNPT1/SYNCRIP/HNRNPD/TARDBP/YTHDF2/RC3H2/DCPS/DCP1A/CNOT1/PAIP1/DHX36/DCP1B/PUM1/LSM1/PARN/METTL3/ROCK2/FTO/CSDE1/PATL1/TNRC6B/CNOT8/EXOSC9/DIS3/POLR2D/EXOSC8/PATL2/CNOT3/HNRNPU/DIS3L2/GIGYF2/CNOT6/CNOT2/YTHDF1/PDE12/BTG2/POLR2G/DHX9
GOBP_REGULATION_OF_RESPONSE_TO_BIOTIC_STIMULUS	GOBP_REGULATION_OF_RESPONSE_TO_BIOTIC_STIMULUS	316	0.373394	1.9345	5.35099e-08	2.0201e-06	1.34021e-06	5492	tags=40%, list=25%, signal=30%	LACRT/LTF/CD96/RASGRP1/SUSD4/PPM1B/AIM2/BIRC3/YTHDF3/CEACAM1/CD55/NLRC3/STAT1/C1QBP/TRIM5/MICB/RIPK2/CADM1/PTPN22/HSP90AA1/AP1G1/ATG5/TRIM21/DTX3L/ZMPSTE24/LYN/GBP5/UBE2K/SERPINB9/CNOT7/PLSCR1/DDX60/IRF1/NOD2/MMP12/CARD16/F2RL1/FOXP1/IL15/CCL5/MAP3K7/TSPAN6/PPP2R3C/XRCC5/PYHIN1/NLRC5/TXK/IFI16/AHR/SLAMF6/ERAP1/YTHDF2/ATG12/DAPK1/SFPQ/ANKRD17/IKBKB/WNT5A/PTPN2/PARP14/PARP9/SAMHD1/OAS1/TNFAIP3/LSM1…
GOBP_POSITIVE_REGULATION_OF_I_KAPPAB_KINASE_NF_KAPPAB_SIGNALING	GOBP_POSITIVE_REGULATION_OF_I_KAPPAB_KINASE_NF_KAPPAB_SIGNALING	175	0.432933	2.07245	5.37747e-08	2.0201e-06	1.34021e-06	5454	tags=46%, list=25%, signal=34%	LTF/TRIM22/TNFSF10/BIRC3/TIFA/TNFRSF19/BCL10/GOLT1B/REL/TRIM5/RIPK2/TRAF5/MIER1/CCR7/NDFIP1/TRIM52/TRIM21/TRIM13/CHUK/TERF2IP/MALT1/CANT1/NOD2/CARD16/F2RL1/CASP1/PELI1/MTDH/MAP3K7/TSPAN6/TAB2/CTNNB1/TMEM9B/TAB3/MAP3K14/LAMTOR5/MYD88/NDFIP2/CCL19/CXXC5/ANKRD17/UBE2N/IKBKB/CFLAR/ATP2C1/RBCK1/RELA/TMED4/IL1B/PPM1A/TRIM38/TFG/CASP8/DHX36/RIPK1/CX3CL1/EEF1D/TRIM27/CLEC7A/LURAP1L/SLC20A1/TRAF3IP2/PRKCB…
GOBP_CELLULAR_RESPONSE_TO_CHEMICAL_STRESS	GOBP_CELLULAR_RESPONSE_TO_CHEMICAL_STRESS	306	0.371559	1.92107	5.40181e-08	2.0201e-06	1.34021e-06	5046	tags=35%, list=23%, signal=27%	STK39/GCH1/NR4A2/SOD2/GSKIP/HIF1A/AQP5/PCNA/PDCD10/SIRT1/PYROXD1/EZH2/PLA2R1/PTPRK/OXR1/ZFAND1/PRKRA/SUMO4/SLC4A11/DNAJA1/NCOA7/DIABLO/VRK2/ATG5/FAS/UBQLN1/CHUK/PNPLA8/ERMP1/BNIP3/ERN1/FUT8/PDK1/ATF2/P4HB/STAU1/CTNNB1/PNPT1/ARL6IP5/XRCC5/CHD6/PLEKHA1/GPX7/ATM/PRKAA1/NME5/GSR/BAG5/IMPACT/MMP3/NET1/PRDX3/DAPK1/SFPQ/FXN/RELA/SLC12A6/SLC2A1/LANCL1/TNFAIP3/MAPK8/REST/PKD2/HDAC2/FANCD2/SETX/NR4A3/DDX3X…
GOCC_LATE_ENDOSOME	GOCC_LATE_ENDOSOME	251	0.388419	1.96252	5.71143e-08	2.12402e-06	1.40915e-06	5264	tags=37%, list=24%, signal=28%	SLC31A2/RNF128/EXOC8/RAB27B/SPPL2A/SLC11A2/LAMP2/CLCN3/TMEM106B/RASGEF1B/RAB27A/TSG101/CXCR4/LAMP3/VAMP8/LAMTOR3/MICALL1/VAMP7/CHMP4C/SORL1/AP1AR/AP5M1/RAB11A/CTSS/TMEM230/VPS35/VPS36/FIG4/ANKRD27/TMEM30A/SCARB2/CD1E/PRKAR1A/VPS4B/CHMP2B/LAMTOR5/STEAP3/M6PR/MTM1/RNF148/LAPTM4B/NDFIP2/RAB14/ANKRD13A/ATP13A3/OSBPL9/DERL2/CST7/TMEM59/NBR1/OSBPL11/RAPGEF2/ARL8B/MITD1/VTI1B/HLA-DMA/INSR/SLC39A14/CHMP4…
GOCC_NUCLEAR_PERIPHERY	GOCC_NUCLEAR_PERIPHERY	122	0.476942	2.17636	5.83241e-08	2.15702e-06	1.43105e-06	5057	tags=46%, list=23%, signal=35%	PCNA/SCAF8/MORC3/BCL11A/SRPK1/SATB1/HAT1/PAXIP1/RAD21/ATXN7/SRRM1/NUP205/STAG2/NUP107/ANAPC4/POLA1/PPIG/TPR/PHF5A/ZNF326/GMCL1/YEATS4/STAG1/CENPW/SMC3/CASK/YY1/SFPQ/UHRF1/HES1/XPOT/NUP153/PHB2/ARFGEF1/MEN1/KIN/TINF2/BLM/TP53/NUP98/HNRNPA2B1/TEP1/PRPF40A/SNW1/NONO/ATXN1/SMC1A/ENC1/NUFIP1/DCAF7/LMNB1/THOC1/HNRNPU/NUMA1/LRIF1/KRT8
GOBP_POSITIVE_REGULATION_OF_MRNA_METABOLIC_PROCESS	GOBP_POSITIVE_REGULATION_OF_MRNA_METABOLIC_PROCESS	112	0.488948	2.19464	5.94374e-08	2.18612e-06	1.45036e-06	5802	tags=55%, list=27%, signal=41%	TOB1/ZC3H12D/YTHDF3/PAN3/NUDT21/CNOT6L/PABPC1/CNOT7/AGO2/RC3H1/DCP2/SF3B4/RBM3/PNPT1/SYNCRIP/HNRNPD/TARDBP/YTHDF2/RC3H2/DCPS/NCBP1/DCP1A/ZC3HAV1/RBMXL1/CNOT1/CDC73/PAIP1/NUP98/DHX36/DCP1B/PUM1/LSM1/PARN/METTL3/ROCK2/FTO/CSDE1/SNW1/PATL1/TRA2B/TNRC6B/CNOT8/EXOSC9/DIS3/POLR2D/EXOSC8/PATL2/CNOT3/HNRNPU/DIS3L2/GIGYF2/CNOT6/CNOT2/YTHDF1/TRA2A/PDE12/BTG2/POLR2G/DHX9/PRDX6/METTL14/DAZAP1
GOCC_CONDENSED_CHROMOSOME	GOCC_CONDENSED_CHROMOSOME	229	0.402843	2.00722	6.24467e-08	2.28425e-06	1.51546e-06	5283	tags=42%, list=24%, signal=32%	SYCP3/KAT2B/MIS12/SMC5/KANSL1/NUP37/SS18L1/CHMP4C/PPP1CC/NUP160/NUP43/RAD21/SKA2/STAG2/SMARCA5/NUP107/ANAPC16/TPR/HUS1/PAFAH1B1/CENPE/PHF6/ZNF207/DYNC1LI1/CHMP2B/SEH1L/BOD1L1/RAD1/STAG1/CENPW/ADD3/CBX3/CBX5/SMC3/DYNLL1/CSNK1A1/ORC2/ZW10/ATRX/CENPC/TOPBP1/DCTN4/LRPPRC/CHAMP1/BUB3/TOP2A/BLM/FANCD2/FBXW11/KIF18A/CFDP1/CHMP4B/ZWILCH/NUP98/EID3/ZWINT/BANF1/LIG4/XPO1/SEC13/CENPH/NUP133/HMGB1/CTCF/AGO3/…
GOMF_UBIQUITIN_LIKE_PROTEIN_LIGASE_ACTIVITY	GOMF_UBIQUITIN_LIKE_PROTEIN_LIGASE_ACTIVITY	288	0.378865	1.9496	7.063e-08	2.56955e-06	1.70474e-06	6015	tags=47%, list=28%, signal=34%	RNF128/TRIM22/RNF152/FBXO6/RNF11/BIRC3/RNF111/BSPRY/TRIM2/RNF149/TRIM5/WWP1/FANCL/RANBP2/TRIM59/TRIP12/TRIM52/PIAS1/TRIM21/TRIM13/MED31/DTX3L/CBLL1/MSL2/CUL3/UBE2D3/LTN1/CBLB/UBR5/UBE2K/RNF39/RNF6/RC3H1/HACE1/IRF2BPL/HECTD1/RNF166/DTX4/PELI1/UHRF2/ARIH1/RNF19B/RNF181/RNF138/RNF144B/UFL1/LONRF2/CBX4/RNFT1/MKRN1/RLIM/UBR1/SMURF2/TOPORS/TRIM24/RNF148/SH3RF2/UBE2D1/RC3H2/RNF14/KCMF1/TRIM26/PPP1R11/RN…
GOBP_NUCLEIC_ACID_PHOSPHODIESTER_BOND_HYDROLYSIS	GOBP_NUCLEIC_ACID_PHOSPHODIESTER_BOND_HYDROLYSIS	235	0.39874	1.99759	7.22353e-08	2.61374e-06	1.73406e-06	5429	tags=39%, list=25%, signal=29%	AZGP1/DNASE2B/SLFN13/ZC3H12D/XRN1/CPSF6/ENPP3/PAN3/RBBP8/POP5/N4BP2/NUDT21/CNOT6L/PPP1R8/TSNAX/PGBD5/DCLRE1C/ANG/ANGEL2/ERN1/CNOT7/PLSCR1/RPP38/DBR1/AGO2/UTP20/CPSF7/TDP2/DCP2/TATDN1/PNPT1/RAD1/POLR3K/DCPS/NCBP1/DCP1A/ISG20/ZC3H12C/CNOT1/ISG20L2/SAMHD1/CPSF2/RNASE6/ERI1/CSTF3/DROSHA/RNASE4/ERCC1/DCP1B/DICER1/DFFA/PARN/CPSF3/ST20/KHNYN/RPP30/POLB/PCF11/AGO3/N4BP1/ALKBH1/APAF1/G3BP1/CPSF1/LACTB2/MG…
GOCC_PIGMENT_GRANULE	GOCC_PIGMENT_GRANULE	107	0.496852	2.22865	7.2938e-08	2.62498e-06	1.74151e-06	5204	tags=48%, list=24%, signal=36%	TMEM33/RAB27B/PDIA3/HSP90AA1/RAB27A/GNA13/HSPA5/GGH/PDIA6/ATP1A1/P4HB/RAN/ANKRD27/SYPL1/TMED10/YWHAE/YWHAZ/CLTC/CANX/YWHAB/RAB1A/NCSTN/RAB5A/TYRP1/RAB17/NAP1L1/PDCD6IP/SLC2A1/HSP90B1/SYTL1/SLC1A4/PRDX1/RAB2A/PPIB/RAC1/RAB9A/CCT4/RAB7A/RAB38/SDCBP/AHCY/PDIA4/CTSB/ERP29/SGSM2/MYO5A/HSP90AB1/RPN1/ITGB1/CALU/ATP6V1B2
GOCC_ORGANELLE_INNER_MEMBRANE	GOCC_ORGANELLE_INNER_MEMBRANE	468	0.335568	1.80527	7.35053e-08	2.63125e-06	1.74567e-06	6476	tags=45%, list=30%, signal=32%	MICU2/TIMM23B/SIRT1/C15orf48/TMX4/MRPL42/OMA1/MRPL32/ALDH18A1/TTC19/COX7B/MCUR1/SLC25A43/MRPL3/NDUFA5/NDUFB1/HIGD1A/TIMM9/ZMPSTE24/LYN/HSPA9/ERN1/MRPL19/MRPS10/MRPL49/NOA1/SLC25A32/TMEM65/COX7A2/ABCB10/UQCRC2/AGK/GHITM/LEMD3/SLC25A40/MRPS33/TMEM126B/NDUFAB1/CYCS/TOR1AIP1/TMEM126A/SPAG4/PMPCB/SLC25A37/GPD2/MTX2/COX11/BDH1/APOO/PLA2G4A/MRPL9/ITPR1/CBX3/SMDT1/SLC25A3/MRPS31/NDUFA4/MRPL1/NDUFAF4/APOO…
GOBP_DNA_CONFORMATION_CHANGE	GOBP_DNA_CONFORMATION_CHANGE	257	0.38485	1.94765	7.52661e-08	2.67996e-06	1.77798e-06	4918	tags=38%, list=23%, signal=30%	CHD1/BAZ1A/SOX9/SIRT1/SYCP3/CTR9/POLE3/EZH2/ASF1A/TSPYL4/TOP2B/SMCHD1/SRPK1/SMC5/HAT1/CHD2/SMARCAD1/ZNF304/PSME4/ASCC3/PPHLN1/FAM172A/SPTY2D1/SMARCA5/TSPYL1/MPHOSPH8/TPR/CHD9/XRCC5/CHD6/RBBP4/HP1BP3/CHD8/KAT6A/CHD7/CENPW/NUSAP1/CBX3/POT1/ATRX/TOP1/NBN/RFC4/ZDBF2/SET/NPM1/NAP1L1/KMT2D/KAT6B/BRD2/SMC4/UBR2/TOP2A/SSBP1/MBD2/BLM/SETX/DDX3X/TSPYL5/GTF2F2/TP53/UBN2/DHX36/HNRNPA2B1/BANF1/CHD1L/RSF1/HELB…
GOBP_REGULATION_OF_MRNA_CATABOLIC_PROCESS	GOBP_REGULATION_OF_MRNA_CATABOLIC_PROCESS	152	0.453447	2.12803	7.71437e-08	2.73228e-06	1.81269e-06	5542	tags=51%, list=26%, signal=38%	TOB1/ZC3H12D/YTHDF3/PAN3/TRAF5/FMR1/CNOT6L/PABPC1/ANGEL2/CNOT7/FASTKD3/AGO2/RC3H1/MYEF2/DCP2/PNPT1/SERBP1/SYNCRIP/HNRNPD/MYD88/TARDBP/YTHDF2/HNRNPAB/RC3H2/DCPS/DCP1A/ZC3H14/ZC3HAV1/NPM1/CNOT1/SECISBP2/RBM8A/PAIP1/DHX36/DCP1B/PUM1/HNRNPC/LSM1/PARN/DAZL/ELAVL1/LARP1/METTL3/AKT1/ROCK2/FXR1/FTO/CSDE1/PATL1/TNRC6B/TRAF3IP2/CNOT8/TIRAP/EXOSC9/DIS3/POLR2D/EXOSC8/PATL2/FASTKD2/CNOT3/HNRNPU/DIS3L2/GIGYF2/…
GOCC_SM_LIKE_PROTEIN_FAMILY_COMPLEX	GOCC_SM_LIKE_PROTEIN_FAMILY_COMPLEX	74	0.555093	2.30169	8.9219e-08	3.14333e-06	2.0854e-06	7245	tags=73%, list=33%, signal=49%	PRPF39/SLU7/LSM5/STRAP/SF3A3/SNRNP40/PHF5A/ZMAT2/SNRPG/SNRPN/CLNS1A/PRPF3/SNRPA1/ARFGEF1/LSM10/SNRPB2/SF3B1/SNRPF/SNRPA/LUC7L3/PRPF4/LSM1/PRPF40A/LUC7L2/HTATSF1/SNRPB/LSM3/SNRPD2/EFTUD2/GEMIN5/DDX23/PPIH/PRPF18/LSM7/TXNL4B/SNRPE/PRPF8/SF3A1/GEMIN2/LSM4/DDX20/LSM8/SF3B5/SNRPD1/SNRPD3/RBMX2/LSM6/TXNL4A/LSM2/SF3A2/TGS1/WEE2-AS1/SF3B6/LARP7
GOBP_REGULATION_OF_CELLULAR_PROTEIN_CATABOLIC_PROCESS	GOBP_REGULATION_OF_CELLULAR_PROTEIN_CATABOLIC_PROCESS	231	0.392002	1.95522	9.16002e-08	3.2017e-06	2.12413e-06	6014	tags=46%, list=28%, signal=34%	RNF128/SVIP/PSMC6/SOCS4/HSP90AA1/PSMD14/LAMP3/FMR1/STYX/PSME1/LATS1/PIAS1/EZR/UBQLN1/HERPUD1/UBQLN2/UBE2K/WAC/TMF1/PSMC2/VPS35/HECTD1/DET1/ARIH1/RNF19B/RNF144B/TRIB2/UFL1/RNFT1/EIF3H/PYHIN1/PSMF1/HIPK2/OGT/MTM1/LAPTM4B/SH3RF2/BAG5/UBB/RAD23B/RNF14/VCP/SUMO1/CSNK1A1/FBXL5/RNF139/UCHL5/CDK5RAP3/MFSD8/PTK2/TNFAIP3/ATRAID/FHIT/SOCS5/SMARCC1/RDX/COMMD1/TMTC3/PSMD10/RYBP/RNF19A/MAPK9/RCHY1/XPO1/SH3RF1/…
GOBP_POSITIVE_REGULATION_OF_AUTOPHAGY	GOBP_POSITIVE_REGULATION_OF_AUTOPHAGY	129	0.468594	2.15428	9.18325e-08	3.2017e-06	2.12413e-06	5249	tags=40%, list=24%, signal=31%	LACRT/TRIM22/HIF1A/RNF152/SIRT1/SVIP/SH3BP4/TRIM5/RIPK2/SCOC/PIK3CB/TRIM21/TRIM13/BNIP3/WAC/SNX4/NOD2/MTDH/SH3GLB1/MAP3K7/VDAC1/UFL1/SPTLC1/ATF6/PRKAA1/DAPK1/TMEM59/PIK3C2A/SPTLC2/WIPI1/TRIM38/SNX30/SMCR8/MOAP1/SESN3/LARP1/HMGB1/TRIM27/WDR45/GSK3B/PARK7/OPTN/C9orf72/GNAI3/RAB3GAP1/BECN1/FOXO1/FBXO7/TRIM6/FOXO3/BCL2L11/SLC25A5
GOBP_CELLULAR_RESPIRATION	GOBP_CELLULAR_RESPIRATION	182	0.423652	2.04341	9.24154e-08	3.20533e-06	2.12654e-06	7487	tags=68%, list=35%, signal=45%	SOD2/HIF1A/C2orf69/DHTKD1/SUCLG2/NDUFA5/NDUFB1/CISD1/BNIP3/NOA1/COX7A2/UQCRC2/GHITM/IDE/PNPT1/NDUFAB1/CYCS/SUCLA2/ISCU/GPD2/DLD/VCP/FXN/NDUFA4/NDUFB9/NDUFA1/COX7C/DLAT/SCO2/NR4A3/NDUFS3/NDUFS1/CS/OPN3/MRPS36/NDUFA12/IL10RB/PRELID1/SLC25A12/IREB2/NDUFS4/PIK3CA/OXA1L/CCNB1/UQCRFS1/SUCLG1/PDHA1/PDHB/COA6/MSH2/PARK7/NDUFA8/NDUFB4/IDH2/NNT/DNAJC15/DGUOK/ETFA/NDUFA9/COX7A2L/NDUFS2/RHOA/ACO2/NDUFV2/UQCR…
GOMF_GUANYL_NUCLEOTIDE_BINDING	GOMF_GUANYL_NUCLEOTIDE_BINDING	345	0.358834	1.87563	9.3182e-08	3.21526e-06	2.13313e-06	5096	tags=40%, list=24%, signal=31%	GCH1/ARL5B/GBP1/IFI44L/ATL2/ARHGAP5/RAB27B/ARF4/GPN3/RAB25/ARL1/EIF5B/GBP3/GVINP1/GSPT2/RAB27A/SUCLG2/GNA13/RALA/RHOBTB3/ARFIP2/SAR1B/RAP2C/SRP54/UPRT/GSPT1/RHOT1/RRAGD/RRAS2/GBP5/RAP1B/RAB11A/NOA1/RHOH/RAN/DNM1L/RIT1/NRAS/GEM/RAB8A/GFM2/GNL2/EIF2S3/TUBD1/OLA1/GNL3/RHOU/GPN1/SRPRB/GFM1/RABL3/PRPS2/DYNC1LI1/TUBB2A/RAB39B/RHOQ/ARF3/GIMAP2/RAB1A/RAB10/MTIF2/MFN1/SPAG1/RAB14/RAB5A/RNGTT/CIITA/DAPK1/G…
GOBP_ALPHA_BETA_T_CELL_ACTIVATION	GOBP_ALPHA_BETA_T_CELL_ACTIVATION	144	0.453991	2.11484	1.12786e-07	3.8715e-06	2.5685e-06	5195	tags=43%, list=24%, signal=33%	NFKBIZ/CD3E/GATA3/GPR18/CD55/CD83/PTPRC/RIPK2/HSPH1/PTPN22/BCL11B/LY9/ITK/SASH3/PNP/RORA/CCR2/CBLB/PTGER4/MALT1/ATF2/RC3H1/GPR183/IRF1/FOXP1/IL15/PRKCQ/XCL1/PRDM1/SLAMF6/CBFB/RC3H2/CCL19/TMEM98/STAT3/IRF4/NKAP/ITPKB/LEF1/SOCS5/ENTPD7/ITCH/SEMA4A/JAK2/CD274/SH3RF1/NKG7/HMGB1/IL6R/IL12B/AP3B1/CRTAM/IL18/ANXA1/RHOA/ELF4/TNFSF8/CD28/RUNX3/TYK2/RPL22/RSAD2
GOMF_LIGAND_GATED_CATION_CHANNEL_ACTIVITY	GOMF_LIGAND_GATED_CATION_CHANNEL_ACTIVITY	107	-0.440977	-2.19939	1.13357e-07	3.8715e-06	2.5685e-06	6027	tags=59%, list=28%, signal=43%	CHRNA10/CHRNA1/P2RX1/KCNJ6/KCNN2/HCN1/CCDC51/GRIA3/KCNN3/RYR1/HCN4/GRIN2B/GRIN2C/HTR3C/KCNJ5/HTR3A/RYR2/RYR3/KCNJ8/CHRNA6/TRPM4/SCNN1D/HCN2/CNGB1/KCNJ14/CHRNE/SCNN1G/CHRNA2/CNGA1/PEX5L/ASIC2/KCNN1/SCNN1B/GRIK3/TRPM8/P2RX2/KCNH2/CHRNA4/GRIA1/KCNH6/ABCC8/CNGA4/HTR3B/GRIK4/KCNJ11/GRIN1/CHRNB4/GRIK5/GRIN3B/CHRND/CHRNG/KCNE2/TRPM2/CHRNB2/KCNJ9/GRIK1/KCNJ4/ABCC9/KCNA10/P2RX6/P2RX3/ASIC4/TRPM5
GOBP_ADENYLATE_CYCLASE_MODULATING_G_PROTEIN_COUPLED_RECEPTOR_SIGNALING_PATHWAY	GOBP_ADENYLATE_CYCLASE_MODULATING_G_PROTEIN_COUPLED_RECEPTOR_SIGNALING_PATHWAY	215	-0.347814	-1.94256	1.1718e-07	3.97531e-06	2.63737e-06	6367	tags=55%, list=29%, signal=39%	GIP/GPR101/GALR2/INSL3/GRM6/OPRM1/GPR26/CALCA/HRH3/SSTR2/CALCR/RAMP3/RIMS2/AKAP12/HTR4/ADORA2B/GHRHR/ABCA1/GABBR2/SSTR4/HTR1D/HTR1B/FPR2/OPRL1/PTGIR/HTR1F/GRM1/GPR6/OPRK1/GNAT3/GRM8/ADRB3/HTR1A/GNA15/MCHR1/GCGR/ADCY6/PF4/PTH1R/DRD3/GNAL/CACNA1D/CHGA/UCN2/GPR3/RAPGEF4/PDE4A/ADCY4/GALR1/GRM4/GIPR/ADCY5/GPHB5/ADCYAP1/VIPR2/CASR/DRD2/FLNA/CRHR2/UCN3/GRM2/GPR62/DRD5/ADRA1A/ADRA1B/HTR1E/ADM/GPR176/PTGD…
GOMF_ATP_HYDROLYSIS_ACTIVITY	GOMF_ATP_HYDROLYSIS_ACTIVITY	294	0.373454	1.91915	1.17585e-07	3.97531e-06	2.63737e-06	4918	tags=38%, list=23%, signal=30%	KIF21A/CHD1/IFIH1/HSPA13/ABCD3/BTAF1/SMCHD1/PSMC6/KIF21B/SMC5/HYOU1/HSPH1/HSP90AA1/RHOBTB3/CCT8/ABCD2/CHD2/MDN1/ATP6V1H/SMARCAD1/HSPA5/ASCC3/ATAD2B/SPAST/CCT2/C10orf88/ATAD1/HSPA9/AK6/PFN2/KIF5B/SMARCA5/DDX60/PSMC2/YTHDC2/DHX15/DDX39A/ABCB10/PEX1/ATP2B1/OLA1/CCT6A/VPS4B/CHD9/ATP6V1G1/CHD6/CHD8/DDX52/CHD7/DDX18/DDX42/SMC3/VCP/HSPA14/DDX46/INO80/ATRX/RFC4/KIF2A/PMS2P1/SMC4/YME1L1/BLM/NUBP1/HSP90B1/…
GOBP_POSITIVE_REGULATION_OF_ORGANELLE_ORGANIZATION	GOBP_POSITIVE_REGULATION_OF_ORGANELLE_ORGANIZATION	446	0.332175	1.78261	1.19673e-07	4.02558e-06	2.67072e-06	5828	tags=41%, list=27%, signal=31%	PLCB1/HIF1A/TNFSF10/SDC4/RGCC/GPR65/GZMB/SLAIN1/PAN3/SMC5/SFRP1/TNKS2/CD47/STAP1/RALA/CCT8/CCR7/CNOT6L/ZDHHC6/LMAN1/ZNF304/CUL3/RAD21/NCK2/PPHLN1/SPAST/CCT2/BNIP3/PFN2/MAP3K4/HCLS1/SNX4/SLAIN2/LCP1/KATNBL1/MPHOSPH8/ANAPC4/VPS35/DNM1L/F2RL1/MFF/TPR/SH3GLB1/FCHSD2/RICTOR/VDAC1/CTNNB1/PRKCQ/CDC23/CCT6A/GNL3/EDN3/VPS4B/CDC16/AKAP9/XRCC5/HNRNPD/ATM/MAPKAPK5/ATR/NUSAP1/CDKN1B/DDHD2/ANAPC5/POT1/PHIP/SFP…
GOMF_TRANSMITTER_GATED_CHANNEL_ACTIVITY	GOMF_TRANSMITTER_GATED_CHANNEL_ACTIVITY	56	-0.547381	-2.43402	1.22679e-07	4.07958e-06	2.70655e-06	5938	tags=64%, list=27%, signal=47%	GRIN3A/CHRNA3/GABRR2/CHRNA10/CHRNA1/GABRA5/GRIA3/GRIN2B/GRIN2C/HTR3C/HTR3A/GABRB3/GABRA6/GRID1/GRID2/CHRNA6/GABRA3/CHRNE/CHRNA2/GABRG3/GLRA2/GRIK3/CHRNA4/GRIA1/HTR3B/GRIK4/GRIN1/CHRNB4/GRIK5/GRIN3B/CHRND/CHRNG/CHRNB2/GRIK1/GABRD/GLRA1
GOBP_CELLULAR_RESPONSE_TO_TOPOLOGICALLY_INCORRECT_PROTEIN	GOBP_CELLULAR_RESPONSE_TO_TOPOLOGICALLY_INCORRECT_PROTEIN	104	0.494807	2.21695	1.23097e-07	4.07958e-06	2.70655e-06	5964	tags=53%, list=28%, signal=39%	PPP1R15B/DNAJB9/HSPA13/SERP1/TMEM33/AGR2/DNAJB14/UBE2W/CUL3/HSPA5/NCK2/HERPUD1/ERMP1/HSPA9/ERN1/TMED2/ABCB10/EIF2AK2/ERLEC1/XBP1/UFL1/HERPUD2/TMBIM6/CCND1/ATF6/VCP/HSPA14/DERL2/PTPN2/CDK5RAP3/UGGT1/NCK1/COPS5/CREB3L2/MBTPS2/YOD1/PIK3R1/TBL2/AUP1/DERL1/OPTN/KLHL15/HSPD1/NGLY1/RHBDD2/FICD/EIF2S1/AMFR/BCL2L11/SDF2L1/BAG6/RHBDD1/EP300/OS9/UGGT2
GOBP_REGULATION_OF_VIRAL_PROCESS	GOBP_REGULATION_OF_VIRAL_PROCESS	144	0.453493	2.11252	1.23106e-07	4.07958e-06	2.70655e-06	3766	tags=35%, list=17%, signal=29%	LTF/APOBEC3B/TRIM22/SLPI/IFIH1/STAT1/TOP2B/SRPK1/TRIM5/OAS2/DYNLT1/TSG101/CXCR4/LAMP3/FMR1/TRIM59/KPNA2/ATG5/TRIM21/TRIM13/UBP1/PABPC1/CNOT7/PLSCR1/P4HB/MPHOSPH8/STAU1/EIF2AK2/CCL5/TNIP1/IFI16/ATG12/CIITA/TRIM26/ISG20/APOBEC3D/KPNA6/TMPRSS2/ZC3HAV1/PKN2/OAS1/TOP2A/TRIM38/DDX3X/ADAR/BANF1/RSF1/MDFIC/LARP1/N4BP1/TRIM27
GOMF_OLFACTORY_RECEPTOR_ACTIVITY	GOMF_OLFACTORY_RECEPTOR_ACTIVITY	84	-0.479604	-2.29051	1.3057e-07	4.30561e-06	2.8565e-06	7723	tags=65%, list=36%, signal=42%	OR5V1/OR1E1/OR4D2/OR52D1/OR51M1/OR5P3/OR2B6/OR2W1/OR2B2/OR10A5/OR12D3/OR10A3/OR13C4/OR1A1/OR8B2/OR5J2/OR10H2/OR8B8/OR1Q1/OR7C1/OR2M4/OR1C1/OR51B6/OR2J3/OR12D2/OR9A1P/OR8D2/OR1D5/OR1F1/OR2S2/OR1J4/OR8D1/OR2K2/OR7A10/OR2F2/OR5L2/OR2J2/OR10H1/OR10D3/OR4D1/OR3A2/OR7E24/OR3A1/OR2F1/OR6B1/OR2C1/OR7A17/OR10C1/OR7C2/OR3A3/OR10A4/OR2L2/OR1F2P/OR1I1/OR2H2
GOBP_NEUROPEPTIDE_SIGNALING_PATHWAY	GOBP_NEUROPEPTIDE_SIGNALING_PATHWAY	97	-0.449233	-2.19551	1.34186e-07	4.389e-06	2.91183e-06	6320	tags=58%, list=29%, signal=41%	GALR2/OPRM1/KISS1R/CALCA/GPR143/SSTR2/CPE/CYSLTR2/SSTR4/OPRL1/OPRK1/GAL/MCHR1/NPB/GALR1/HCRT/SSTR3/PCSK1N/ADCYAP1/TENM1/NPBWR2/NMB/NPW/SORCS1/PTGDR2/GLRA2/NPPA/NMUR1/GALR3/HCRTR1/GRPR/NPPB/PYY/HCRTR2/PTH2/ECEL1/NPBWR1/AGRP/NMU/NTSR1/UTS2R/SORCS2/RXFP3/NPFFR1/UCN/SSTR1/POMC/LTB4R2/GALP/PROKR2/TYRO3/PDYN/OPRD1/SSTR5/NXPH3/GLRA1
GOBP_MONOAMINE_TRANSPORT	GOBP_MONOAMINE_TRANSPORT	78	-0.480819	-2.25509	1.34411e-07	4.389e-06	2.91183e-06	8035	tags=69%, list=37%, signal=44%	VIP/CNR1/SYT8/SYT11/RAB3A/P2RX1/KCNA2/SNCA/SYT4/SYT17/AGT/SYT15/HTR2A/HRH3/RAB3B/OXTR/SLC18A1/SYT9/HTR1B/CRH/OPRK1/SLC18A2/HTR1A/CHRNA6/DRD3/SLC29A4/CHGA/NOS1/SLC6A2/GHSR/SYT6/DRD2/SYT12/GRM2/SYT5/SYT3/ADORA3/CHRNA4/SLC22A2/ADRA2B/KCNB1/ITGB3/SYT1/MAPK15/DRD1/SNCG/SLC22A1/OXT/CHRNB2/GDNF/DRD4/PICK1/ADRA2C/SLC6A3
GOBP_REGULATION_OF_T_CELL_ACTIVATION	GOBP_REGULATION_OF_T_CELL_ACTIVATION	314	0.363922	1.88374	1.3901e-07	4.51714e-06	2.99684e-06	4459	tags=34%, list=21%, signal=27%	CD24/VTCN1/CD2/RASGRP1/NFKBIZ/CD3E/IDO1/PAG1/GATA3/CEACAM1/CD55/SDC4/IL7R/CD83/BCL10/CD46/PTPRC/DOCK8/RIPK2/CD47/HSPH1/PTPN22/CCR7/NDFIP1/SASH3/PNP/CCR2/NCK2/CBLB/LYN/YES1/MALT1/DPP4/RC3H1/CCL2/RHOH/IRF1/NOD2/HLA-DQA1/PELI1/IL15/CCL5/XBP1/CTNNB1/PRKCQ/XCL1/LCK/PRKAR1A/CD27/TCF7/PRDM1/HLA-DPA1/CBFB/TNFSF13B/TESPA1/RC3H2/PRNP/CCL19/B2M/EGR3/LAX1/BTN2A2/CORO1A/HES1/PTPN2/ZBTB1/CD6/RAC2/NCK1/IRF4/IL1…
GOCC_INTRINSIC_COMPONENT_OF_ENDOPLASMIC_RETICULUM_MEMBRANE	GOCC_INTRINSIC_COMPONENT_OF_ENDOPLASMIC_RETICULUM_MEMBRANE	149	0.447091	2.09117	1.42744e-07	4.61609e-06	3.06249e-06	6848	tags=54%, list=32%, signal=37%	SGMS1/TMEM33/SPPL2A/SARAF/SPCS1/DPAGT1/PDIA3/CCDC47/PIGK/TRAM1/ESYT2/MMGT1/HSPA5/ZMPSTE24/TAP2/SLC35B3/ERN1/EMC2/ARL6IP1/SLC35B1/EMC7/HLA-DQA1/KTN1/ERGIC1/PREB/TAP1/CANX/HLA-DPA1/ATF6/SEC62/TAPBP/DPM2/SEC61A1/INSIG1/INSIG2/B2M/TMCO1/SGPL1/DERL2/RTN4/STIM1/PKD2/UBXN8/TBL2/TECR/AUP1/DERL1/RNF180/EDEM1/CALR/HLA-DPB1/RHBDD2/RTN1/FICD/EMC1/AMFR/SGMS2/HLA-DQB1/ERGIC3/HLA-F/RRBP1/EMC3/BCAP31/RHBDD1/EMC4…
GOMF_CYSTEINE_TYPE_PEPTIDASE_ACTIVITY	GOMF_CYSTEINE_TYPE_PEPTIDASE_ACTIVITY	163	0.434881	2.05489	1.46355e-07	4.7101e-06	3.12486e-06	5534	tags=47%, list=26%, signal=35%	UCHL3/ATG4A/SFRP1/TANK/PDIA3/USP1/PIGK/PSMD14/USP48/USP8/USP54/CTSW/GGH/CTSO/USP4/USP16/MYSM1/MALT1/CTSS/SENP6/CASP1/USP10/HINT1/ALG13/USP45/EIF3H/USP33/USP9X/USP3/OTUD6B/USP38/OTUD4/CAPN7/CYLD/CFLAR/UCHL5/BRCC3/TNFAIP3/USP47/COPS5/USP28/CASP8/YOD1/STAMBPL1/USP34/CAPN2/USP42/CASP2/USPL1/ZRANB1/SCRN1/CTSH/USP14/SENP7/CAPN6/CASP4/COPS4/USP37/CTSB/CASP7/MPND/DESI1/USP32/CAPNS1/USP53/USP25/CAPN1/EIF3…
GOBP_REGULATION_OF_CELL_CELL_ADHESION	GOBP_REGULATION_OF_CELL_CELL_ADHESION	418	0.337211	1.79574	1.51582e-07	4.85497e-06	3.22097e-06	4459	tags=31%, list=21%, signal=25%	EPCAM/CCL28/CEACAM6/CD24/VTCN1/CDH1/RASGRP1/NFKBIZ/CXCL13/ANK3/CD3E/IDO1/PAG1/GATA3/CEACAM1/CD55/SDC4/IL7R/RGCC/CD83/ITGA4/BCL10/CD46/PTPRC/DOCK8/RIPK2/CD47/HSPH1/PTPN22/CD44/CCR7/NDFIP1/SASH3/PNP/CCR2/NCK2/CBLB/LYN/YES1/MALT1/DPP4/NFAT5/RC3H1/CCL2/SPINT2/RHOH/IRF1/NOD2/ZDHHC2/HLA-DQA1/PELI1/IL15/CCL5/XBP1/PRKCQ/XCL1/LCK/PRKAR1A/CD27/HLA-DPA1/CBFB/TNFSF13B/MIA3/YTHDF2/TESPA1/RC3H2/PRNP/CCL19/B2M/…
GOCC_POSTSYNAPTIC_MEMBRANE	GOCC_POSTSYNAPTIC_MEMBRANE	253	-0.326048	-1.883	1.55241e-07	4.9485e-06	3.28302e-06	6562	tags=47%, list=30%, signal=33%	LIN7A/NLGN1/PCDH17/TMUB1/DBN1/HTR2A/OPRM1/MUSK/NLGN4Y/ABHD6/GRIN2B/CDH2/GRIN2C/PCDHB13/EPHB2/GABBR2/SHC4/IGSF21/CACNG5/LRRTM1/RAPSN/HTR3A/GABRB3/LRFN5/GRM1/CEL/GABRA6/OPRK1/COL13A1/NRP2/GRID1/GRID2/PDLIM4/SLC6A1/NLGN2/CHRNA6/DRD3/CACNA1C/LRRC4/HIP1/PTPRS/GABRQ/EFNB3/SHANK3/NRP1/CLSTN2/GABRR3/GABRA3/CHRNE/DRD2/CHRNA2/LRFN4/CACNG3/GABRG3/FAIM2/GRM2/SEMA4C/CACNG8/ADRA1A/SHANK1/LRFN2/GLRA2/LRFN1/KCNC…
GOCC_P_BODY	GOCC_P_BODY	84	0.528371	2.24537	1.64631e-07	5.22293e-06	3.46509e-06	5415	tags=56%, list=25%, signal=42%	APOBEC3B/ZC3H12D/XRN1/YTHDF3/PAN3/PSMA4/TRIM5/TRIM21/CNOT7/AGO2/RC3H1/PSMC2/DCP2/YTHDF2/RC3H2/DCPS/DCP1A/APOBEC3D/TOP1/PSMA2/CNOT1/LSM14A/EIF4E/DCP1B/PUM1/LSM1/CAPRIN1/CSDE1/AGO3/PATL1/LSM3/TNRC6B/CNOT8/C9orf72/POLR2D/PATL2/DDX6/CNOT3/DIS3L2/CNOT2/YTHDF1/PNRC2/EIF4E2/UBAP2/LSM4/LIMD1/POLR2G
GOBP_SENSORY_PERCEPTION_OF_SMELL	GOBP_SENSORY_PERCEPTION_OF_SMELL	107	-0.437564	-2.18237	1.67096e-07	5.27615e-06	3.50039e-06	7723	tags=62%, list=36%, signal=40%	OR5V1/OR1E1/OR4D2/OR52D1/OR51M1/OR5P3/OR2B6/OR2W1/OR2B2/OR10A5/SLC24A4/OR12D3/OR10A3/OR13C4/OR1A1/OR8B2/OR5J2/OR10H2/OR8B8/OR1Q1/OR7C1/OR2M4/OR1C1/OR51B6/OR2J3/OR12D2/OR9A1P/PDE4A/OMP/CNGB1/OR8D2/OR1D5/OR1F1/OR2S2/DRD2/OBP2B/OR1J4/OR8D1/OR2K2/OR7A10/OR2F2/OR5L2/OR2J2/OR10H1/OR10D3/OR4D1/CNGA4/OR3A2/OR7E24/FZD2/OR3A1/OBP2A/OR2F1/OR6B1/OR2C1/SLC6A3/OR7A17/ADCY3/OR10C1/OR7C2/OR3A3/OR10A4/OR2L2/OR1F2…
GOMF_RIBONUCLEASE_ACTIVITY	GOMF_RIBONUCLEASE_ACTIVITY	110	0.486312	2.18375	1.70445e-07	5.3566e-06	3.55377e-06	5388	tags=45%, list=25%, signal=34%	AZGP1/SLFN13/ZC3H12D/XRN1/PAN3/POP5/CNOT6L/PPP1R8/TSNAX/ANG/ANGEL2/ERN1/CNOT7/RPP38/DBR1/AGO2/DCP2/PNPT1/DCPS/ISG20/ZC3H12C/CNOT1/ISG20L2/SAMHD1/RNASE6/ERI1/DROSHA/RNASE4/DICER1/PARN/CPSF3/KHNYN/RPP30/AGO3/N4BP1/LACTB2/POP1/CNOT8/TSEN34/EXOSC9/DIS3/EXOSC8/RNASET2/DIS3L2/CNOT6/APEX1/CNOT2/RNASEH1/PDE12/FEN1
GOBP_TELOMERE_ORGANIZATION	GOBP_TELOMERE_ORGANIZATION	123	0.463312	2.12184	1.73804e-07	5.43664e-06	3.60688e-06	5074	tags=48%, list=23%, signal=37%	PCNA/XRN1/EZH2/TPRKB/SMC5/TNKS2/HSP90AA1/CCT8/PTGES3/DCLRE1C/TERF2IP/CCT2/MAP3K4/DCP2/TERF1/HUS1/CTNNB1/PRKCQ/CCT6A/GNL3/SP100/ZNF827/XRCC5/HNRNPD/ATM/MAPKAPK5/ATR/POT1/HNRNPA1/ATRX/NAF1/NBN/TINF2/BLM/YLPM1/DHX36/ERCC1/HNRNPA2B1/HNRNPC/PARN/TEP1/NOP10/NEK7/CCT5/RPA3/CCT4/RAD51D/BRCA2/GNL3L/ERCC4/ACD/SMC6/XRCC6/NHP2/HSP90AB1/MAPK1/HNRNPU/APEX1/GAR1
GOBP_NUCLEAR_TRANSCRIBED_MRNA_CATABOLIC_PROCESS_DEADENYLATION_DEPENDENT_DECAY	GOBP_NUCLEAR_TRANSCRIBED_MRNA_CATABOLIC_PROCESS_DEADENYLATION_DEPENDENT_DECAY	58	0.579423	2.29032	1.79168e-07	5.57838e-06	3.70091e-06	5416	tags=62%, list=25%, signal=47%	TOB1/PAN3/CNOT6L/PABPC1/CNOT7/AGO2/RC3H1/DCP2/SYNCRIP/HNRNPD/RC3H2/DCPS/DCP1A/CNOT1/PAIP1/DHX36/DCP1B/LSM1/PARN/CSDE1/PATL1/TNRC6B/CNOT8/EXOSC9/DIS3/POLR2D/EXOSC8/PATL2/CNOT3/HNRNPU/CNOT6/CNOT2/PDE12/BTG2/POLR2G/DHX9
GOBP_PROTEIN_DEPHOSPHORYLATION	GOBP_PROTEIN_DEPHOSPHORYLATION	265	0.380226	1.93579	1.80879e-07	5.60558e-06	3.71896e-06	6176	tags=43%, list=29%, signal=31%	PPP1R15B/PPM1B/PTP4A1/PPP1CB/PTPRK/FCRL3/PTPRC/UBLCP1/PPP3CA/PTPN22/PPP2CA/FAM220A/PPM1H/MASTL/PPP6C/STYX/PPP1R8/PPP1R1B/PPP1CC/DAPP1/DUSP5/PTPRJ/PPTC7/PDP1/PPM1K/RPRD1A/PPP2R5C/ARPP19/DUSP4/PTP4A2/PPP1R2/FIG4/CTDSPL2/DUSP11/DUSP6/TIPRL/LCK/PPP2R5E/YWHAE/PHLPP1/BOD1L1/YWHAB/MTM1/PPP4R2/DUSP14/RNGTT/PPP2R3A/MTMR2/PPP1R11/IKBKB/CSNK2B/PTPN2/PPM1L/PTPRF/PPP1R16A/NCK1/MTMR6/PPM1A/FBXW11/HSP90B1/CDC14…
GOBP_SENSORY_PERCEPTION_OF_LIGHT_STIMULUS	GOBP_SENSORY_PERCEPTION_OF_LIGHT_STIMULUS	204	-0.347512	-1.92094	1.85432e-07	5.72019e-06	3.79499e-06	6794	tags=51%, list=31%, signal=36%	OPN4/RP1L1/CEP250/RHO/RPE65/PDE6B/RIMS1/RDH5/SLC4A10/RLBP1/GJA3/GRM6/WFS1/RPGRIP1/CPLX3/GPR143/TIMP3/POU6F2/BFSP2/RDH12/CRYGN/VAX2/EYA4/CACNA2D4/PDE6G/GRM8/VSX1/OPN1SW/TULP2/NRL/OPN5/GUCA1A/COL2A1/CRB1/COL1A1/POU4F3/CRYBA4/RS1/GUCA1B/GJC1/CLDN19/CNGB1/RBP3/EML2/ABCA4/LAMC3/GJA10/CRYBB3/MYO3A/AIPL1/GRK7/CNGA1/SOX14/CRYGC/PRCD/CLN6/RAX2/CLIC5/MYO7A/CABP4/SLC45A2/SIX3/BEST1/GNAT1/RGR/RGS9/SEMA5B/GJD…
GOBP_CYTOSOLIC_TRANSPORT	GOBP_CYTOSOLIC_TRANSPORT	150	0.443166	2.07162	1.89796e-07	5.82794e-06	3.86648e-06	7165	tags=63%, list=33%, signal=42%	VPS13C/ARL1/AP1G1/TMEM87A/RHOBTB3/EZR/LMAN1/HEATR5A/SORL1/TMEM87B/HEATR5B/SRSF10/AP1AR/VPS54/KIF5B/VPS35/YKT6/TBC1D23/ANKRD27/ACTR2/CLN5/MON2/ARFIP1/CLTC/RAB14/RAB5A/SNX2/MTMR2/CORO1A/ARL8B/CCDC91/TBC1D10B/RAB21/TBC1D10C/VTI1B/WIPI1/RDX/STX16/VPS26A/ATG14/HOOK1/VPS13A/PREPL/SNX6/PIKFYVE/GBF1/TRIM27/RAB9A/RAB7A/TRAPPC10/SNX3/SORT1/PIK3C3/KIF16B/BECN1/GAK/SGSM2/EEA1/AKTIP/STX8/MAPK1/EPS15/VPS51/SNX…
GOBP_REGULATION_OF_INTRINSIC_APOPTOTIC_SIGNALING_PATHWAY	GOBP_REGULATION_OF_INTRINSIC_APOPTOTIC_SIGNALING_PATHWAY	151	0.446657	2.09014	2.21545e-07	6.7718e-06	4.49267e-06	5289	tags=43%, list=24%, signal=33%	SOD2/HIF1A/IVNS1ABP/SIRT1/SGMS1/PRKRA/HYOU1/PIK3CB/RRN3/DNAJA1/CD44/BCLAF1/UBQLN1/NCK2/HERPUD1/VDAC2/HNRNPK/P4HB/DNM1L/S100A8/SKIL/ARMC10/XBP1/LCK/PLAGL2/TMBIM6/NME5/BAG5/UBB/SFPQ/CYLD/URI1/PTPN2/PMAIP1/TXNDC12/NCK1/USP47/DDX3X/NDUFS3/TP53/ENO1/PTTG1IP/AKT1/HELLS/HDAC1/TAF9B/CLU/TRIAP1/OPA1/PARK7/NONO/SIAH1/SLC9A3R1/SERINC3/BECN1/FBXW7/BID/ERP29/STYXL1/KDM1A/MDM2/GSDME/FIGNL1/BCL2L11/MIF
GOBP_T_CELL_DIFFERENTIATION	GOBP_T_CELL_DIFFERENTIATION	246	0.383147	1.92812	2.24419e-07	6.82847e-06	4.53027e-06	4213	tags=34%, list=19%, signal=27%	CD2/RASGRP1/NFKBIZ/THEMIS/CD3E/KIT/CD3G/GATA3/GPR18/IL7R/CD83/CD46/FZD7/PTPRC/RIPK2/CD8A/PTPN22/BCL11B/LY9/ITK/CCR7/SASH3/ATG5/PNP/RORA/CCR2/PTGER4/MALT1/ATF2/RC3H1/GPR183/RHOH/IRF1/CD3D/FOXP1/IL15/XBP1/CTNNB1/LCK/RABL3/CD27/TCF7/PRDM1/CHD7/SLAMF6/CBFB/TESPA1/RC3H2/CCL19/B2M/EGR3/BTN2A2/PTPN2/ZBTB1/TMEM98/STAT3/IRF4/IL1B/NKAP/ITPKB/LEF1/SOCS5/FANCD2/ENTPD7/DROSHA/TP53/SP3/SEMA4A/LIG4/IL7/SH3RF1/H…
GOBP_LYMPHOCYTE_MEDIATED_IMMUNITY	GOBP_LYMPHOCYTE_MEDIATED_IMMUNITY	271	0.366826	1.86293	2.27107e-07	6.87898e-06	4.56378e-06	4956	tags=33%, list=23%, signal=26%	AZGP1/CD96/RASGRP1/SUSD4/GAPT/GATA3/SLAMF7/CEACAM1/CD55/IL7R/GZMB/BCL10/IGHD/C1QBP/CD46/DENND1B/HPRT1/TNFSF13/PTPRC/CD8A/CADM1/TRBC1/CSF2RB/RAB27A/AP1G1/NDFIP1/SASH3/PAXIP1/VAMP7/BTN3A3/CCR2/KIF5B/SERPINB9/MALT1/NOD2/HLA-DQA1/RNF19B/MAP3K7/XCL1/CD1E/CD1C/MSH6/BTN3A2/CD27/HLA-DPA1/AHR/SLAMF6/MYD88/B2M/IGLL5/CORO1A/NBN/ARL8B/ZBTB1/IL1B/HLA-DMA/RNF168/IGHM/CD226/ERCC1/INPP5D/LIG4/KLRC4/NKG7/HLA-DOB/…
GOCC_INNER_MITOCHONDRIAL_MEMBRANE_PROTEIN_COMPLEX	GOCC_INNER_MITOCHONDRIAL_MEMBRANE_PROTEIN_COMPLEX	110	0.48204	2.16456	2.28794e-07	6.89885e-06	4.57696e-06	6668	tags=58%, list=31%, signal=40%	MICU2/TIMM23B/C15orf48/COX7B/NDUFA5/NDUFB1/TIMM9/HSPA9/COX7A2/UQCRC2/AGK/NDUFAB1/MTX2/APOO/SMDT1/NDUFA4/APOOL/NDUFB9/PHB2/NDUFA1/TIMM10B/IMMP1L/COX7C/NDUFS3/NDUFS1/GRPEL2/NDUFA12/NDUFB11/COX6C/NDUFS4/TIMM17A/UQCRFS1/NDUFA8/NDUFB4/DNAJC15/NDUFA9/COX7A2L/GRPEL1/NDUFS2/NDUFV2/UQCRB/NDUFA3/COX5A/UQCRC1/SDHD/NDUFB3/UQCRQ/NDUFV3/NDUFA6/UQCR10/MICU3/COX5B/CHCHD10/NDUFB6/NDUFB5/SDHC/MTX3/NDUFC1/NDUFB10/N…
GOCC_CYTOPLASMIC_STRESS_GRANULE	GOCC_CYTOPLASMIC_STRESS_GRANULE	75	0.532877	2.20645	2.66589e-07	7.96974e-06	5.28742e-06	5510	tags=57%, list=25%, signal=43%	YTHDF3/RBM4/ZFAND1/FMR1/PABPC3/PABPC1/HNRNPK/TIA1/RC3H1/NUFIP2/STAU1/TARDBP/YTHDF2/LARP4/PRRC2C/RC3H2/VCP/MBNL1/G3BP2/LSM14A/OGFOD1/DDX3X/KPNB1/EIF4E/DHX36/PUM1/NXF1/ELAVL1/CAPRIN1/LARP1/CSDE1/G3BP1/C9orf72/ATXN2/LARP1B/DDX6/DDX1/EIF4G1/EIF2S1/GIGYF2/YTHDF1/TIAL1/LARP4B
GOBP_STRESS_ACTIVATED_PROTEIN_KINASE_SIGNALING_CASCADE	GOBP_STRESS_ACTIVATED_PROTEIN_KINASE_SIGNALING_CASCADE	235	0.39043	1.95596	2.67722e-07	7.96974e-06	5.28742e-06	4473	tags=36%, list=21%, signal=29%	STK39/RASGRP1/PLCB1/TPD52L1/PDCD10/ZNF675/TNFRSF19/FZD7/SFRP1/RIPK2/PJA2/TRAF5/PTPN22/DNAJA1/CCR7/EZR/FAS/FKTN/ZMPSTE24/LYN/MAP3K4/PTGER4/MAP4K3/ATF2/XDH/TRAF1/NOD2/RB1CC1/F2RL1/EIF2AK2/TNIK/PAFAH1B1/MAP3K7/ARL6IP5/CD27/CCDC88C/MAP3K13/HIPK3/PHLPP1/PDCD4/HIPK2/MYD88/NFKB1/SH3RF2/CCL19/IKBKB/CYLD/WNT5A/NBR1/STK3/TGFB2/NCOR1/GPS2/TAOK3/MEN1/IL1B/MAPK8/COPS5/CDC42EP5/ITCH/RIPK1/MAPK9/MDFIC/SH3RF1/PR…
GOBP_MUSCLE_SYSTEM_PROCESS	GOBP_MUSCLE_SYSTEM_PROCESS	401	-0.280333	-1.70374	2.6788e-07	7.96974e-06	5.28742e-06	5071	tags=36%, list=23%, signal=28%	RYR2/TNNT3/RNF207/MYL3/STAC/MYL4/SPX/GAA/IGFBP5/KCNJ8/KCNB2/MYH4/GATA4/GATA5/SCN5A/SCN1A/MYOC/CACNA1C/CACNA1D/MYH7/STC1/TACR3/MYH3/MYOM3/CHGA/EMD/NOS1/TRIM72/DES/TRPM4/SCN4A/BMP10/GJC1/TACR1/CAV3/CCDC78/CLCN1/SCN2B/GSN/MYBPH/MYOM2/EDN2/CHRNE/TNNT2/GHSR/TBX3/MYL2/GATA6/DRD2/KCNE4/FLNA/DMPK/TNNC2/RANGRF/CACNA1G/SULF1/TACR2/GHRL/SCN4B/ADRA1A/CAMK2B/ADRA1B/PRKAG3/NKX2-5/SCNN1B/NPPA/NMUR1/SCN1B/TBXA2R…
GOBP_POSITIVE_REGULATION_OF_CELL_ACTIVATION	GOBP_POSITIVE_REGULATION_OF_CELL_ACTIVATION	337	0.355345	1.85353	2.74657e-07	8.13519e-06	5.39719e-06	4459	tags=32%, list=21%, signal=26%	CD24/VTCN1/CD2/RASGRP1/NFKBIZ/CD3E/GATA3/CD55/IL7R/CD83/BCL10/IGHD/CD46/TNFSF13/FCRL3/PTPRC/DOCK8/RIPK2/CD47/TRBC1/STAP1/HSPH1/PTPN22/AP1G1/VAMP8/CCR7/SASH3/PAXIP1/PNP/THBS1/VAMP7/CCR2/NCK2/LYN/YES1/SNX4/MALT1/DPP4/CCL2/GPR183/RHOH/NOD2/F2RL1/HLA-DQA1/PELI1/IL15/CCL5/XBP1/PPP2R3C/PRKCQ/XCL1/LCK/RPS6KA1/CD27/IL33/HLA-DPA1/CBFB/TNFSF13B/MYD88/PLA2G4A/TESPA1/CCL19/B2M/IGLL5/EGR3/BTN2A2/CORO1A/WNT5A/…
GOMF_EXTRACELLULAR_MATRIX_STRUCTURAL_CONSTITUENT	GOMF_EXTRACELLULAR_MATRIX_STRUCTURAL_CONSTITUENT	164	-0.368282	-1.99588	2.83349e-07	8.32118e-06	5.52059e-06	7957	tags=61%, list=37%, signal=39%	COL5A2/VWA1/UMODL1/LAMA2/COL5A1/COL18A1/COL6A5/LTBP1/COL14A1/LAMB3/SPON1/GP2/COL1A2/TINAGL1/COL4A1/LAMB2/HSPG2/SPARC/MUC4/FGA/LAMA3/LAMC2/THSD4/COL4A5/FN1/ELN/DPT/TFPI2/DCN/ZP4/FBN3/UMOD/POSTN/HAPLN1/AMBN/COL7A1/LAMA1/COL13A1/COL16A1/BGN/THBS2/MUC5AC/MFAP2/VWF/MUC6/COL8A2/COL2A1/COL12A1/COL1A1/EMILIN3/OPTC/MATN1/EDIL3/COL23A1/EMILIN2/CHADL/ASPN/LTBP4/SRPX2/ACAN/COL25A1/MFAP4/HMCN2/OGN/COL6A1/THBS…
GOBP_PROTEIN_METHYLATION	GOBP_PROTEIN_METHYLATION	173	0.423563	2.01489	2.84452e-07	8.32118e-06	5.52059e-06	6163	tags=49%, list=28%, signal=35%	SIRT1/GATA3/CTR9/EZH2/FAM98B/NFYB/KANSL1/PAXIP1/KDM6A/ZNF304/VCPKMT/GSPT1/PRMT3/METTL21A/KMT2E/FBXO11/DPY30/PCMT1/PRMT9/CTNNB1/KMT2C/WDR5B/MTF2/KDM3A/IWS1/BCOR/FBL/PAXBP1/PRDM2/OGT/ETF1/KANSL2/KMT2A/ASH1L/ATRX/KMT2D/TET2/PCMTD1/MEN1/SETD6/SETD2/WDR82/KDM4C/RAB3D/CTCFL/CTCF/SUV39H2/NFYA/SNW1/SNRPB/PRMT5/AUTS2/ARID4A/BTG1/PWP1/SUZ12/METTL21C/WDR61/EHMT1/NFYC/CAMKMT/PRMT6/NDUFAF7/KDM1A/PIH1D1/NSD1/S…
GOCC_SPECIFIC_GRANULE	GOCC_SPECIFIC_GRANULE	153	0.44215	2.07631	2.85854e-07	8.32118e-06	5.52059e-06	3174	tags=29%, list=15%, signal=25%	TCN1/OLFM4/LTF/LCN2/ANXA3/LYZ/SLPI/CEACAM1/FRK/CLCN3/CD47/CRISP3/RAB27A/CMTM6/VAMP8/LAMTOR3/STXBP3/PTPRJ/CLEC5A/GGH/CANT1/SNAP23/DEGS1/SCAMP1/TMEM30A/NEU1/CD59/ITGAL/HP/CXCL1/OLR1/NFKB1/ITGAV/ILF2/B2M/MLEC/PGRMC1/CKAP4/CD53/ATP8A1/ERP44/GPR84/ATP6V1D/GHDC/KPNB1
GOMF_NUCLEASE_ACTIVITY	GOMF_NUCLEASE_ACTIVITY	189	0.405419	1.96442	2.85909e-07	8.32118e-06	5.52059e-06	5133	tags=36%, list=24%, signal=28%	AZGP1/DNASE2B/SLFN13/ZC3H12D/XRN1/MBD4/ENPP3/PAN3/RBBP8/POP5/N4BP2/CNOT6L/PPP1R8/TSNAX/PGBD5/DCLRE1C/ANG/ANGEL2/ERN1/CNOT7/PLSCR1/RPP38/DBR1/AGO2/TDP2/DCP2/TATDN1/PNPT1/RAD1/DCPS/ISG20/ZC3H12C/CNOT1/ISG20L2/SAMHD1/RNASE6/ERI1/DROSHA/RNASE4/ERCC1/DICER1/PARN/CPSF3/KHNYN/RPP30/AGO3/N4BP1/G3BP1/LACTB2/MGME1/POP1/CNOT8/TSEN15/TSEN34/ERCC4/EXOSC9/ASTE1/DIS3/ERCC5/GEN1/EXOSC8/DDX1/RNASET2/DIS3L2/CNOT6/…
GOCC_MIDBODY	GOCC_MIDBODY	183	0.417595	2.01381	2.92742e-07	8.48319e-06	5.62807e-06	5164	tags=39%, list=24%, signal=30%	RASGEF1B/BIRC6/TTC19/TSG101/PIK3CB/RALA/UHMK1/USP8/LATS1/JTB/CHMP4C/PPP1CC/HSPA5/YPEL5/MPLKIP/SPAST/LAP3/PKP4/ERH/KATNBL1/RAN/GEM/RAB8A/EML4/SH3GLB1/CENPE/EXOC5/EXOC1/CNTRL/GNL3/VPS4B/CHMP2B/CCDC66/TOPORS/USP3/RACGAP1/CENPC/CYLD/KLHL9/ZFYVE26/ARL8B/ARF6/PKN2/PDCD6IP/CHAMP1/IQGAP1/MITD1/SLC2A1/RDX/HSP90B1/CHMP4B/CELF2/C6orf89/IST1/KIF20B/TXNDC9/ARL2BP/C9orf72/GNAI3/ASPM/EXOC2/CEP55/RHOA/PIK3C3/ECT…
GOCC_AZUROPHIL_GRANULE	GOCC_AZUROPHIL_GRANULE	139	0.45079	2.09241	2.99504e-07	8.64173e-06	5.73325e-06	6016	tags=47%, list=28%, signal=34%	PIGR/OLFM4/CEACAM6/LYZ/SERPINA3/PLAC8/FRK/LAMP2/MAGT1/CPNE3/CMTM6/VAMP8/CCT8/DNAJC3/VAMP7/C6orf120/PADI2/GGH/CCT2/CREG1/RAP1B/SNAP23/DDOST/ACTR2/TMEM30A/GDI2/NCSTN/AGA/VCP/CKAP4/ATP8A1/PSMD1/FAF2/RAB3D/IST1/CAP1/GCA/SLCO4C1/SDCBP/HEXB/VAPA/ATP11B/NHLRC3/MAPK1/RNASET2/PSEN1/GLIPR1/ACLY/TRAPPC1/B4GALT1/ACTR10/IMPDH1/CTSC/GM2A/S100A7/PRKCD/SURF4/PRDX6/DNAJC5/ANXA11/GNS/MAN2B1/VAMP1/MNDA/NPC2
GOBP_REGULATION_OF_STRESS_ACTIVATED_PROTEIN_KINASE_SIGNALING_CASCADE	GOBP_REGULATION_OF_STRESS_ACTIVATED_PROTEIN_KINASE_SIGNALING_CASCADE	189	0.405039	1.96258	3.02893e-07	8.70199e-06	5.77323e-06	4473	tags=37%, list=21%, signal=29%	STK39/RASGRP1/PLCB1/TPD52L1/PDCD10/ZNF675/TNFRSF19/FZD7/SFRP1/RIPK2/PJA2/TRAF5/PTPN22/DNAJA1/CCR7/EZR/FAS/FKTN/ZMPSTE24/LYN/MAP3K4/XDH/TRAF1/NOD2/RB1CC1/F2RL1/EIF2AK2/TNIK/PAFAH1B1/ARL6IP5/CD27/HIPK3/PHLPP1/PDCD4/HIPK2/MYD88/SH3RF2/CCL19/CYLD/WNT5A/NBR1/STK3/TGFB2/NCOR1/GPS2/TAOK3/MEN1/IL1B/COPS5/ITCH/RIPK1/MDFIC/SH3RF1/PRDX1/HMGB1/DLG1/SLAMF1/CLEC7A/ANKRD6/RNF13/EGFR/IGF1R/TIRAP/MAP3K5/APP/RASSF…
GOBP_REGULATION_OF_CELL_CYCLE_PHASE_TRANSITION	GOBP_REGULATION_OF_CELL_CYCLE_PHASE_TRANSITION	363	0.34783	1.82215	3.06145e-07	8.75783e-06	5.81028e-06	5131	tags=37%, list=24%, signal=29%	PLCB1/DBF4/FBXO6/RGCC/CRLF3/EZH2/ID2/RIOK2/PPP2CA/RRM2/PAXIP1/PSME1/ZNF655/CHMP4C/RPS27L/CUL3/CCNG1/RAD21/NABP1/WAC/KMT2E/RAB11A/SDE2/ATF2/CCL2/ANAPC4/RAD17/TPR/HUS1/CENPE/RBL2/NAE1/TIPRL/ETAA1/CDC23/BRD7/VPS4B/CDC16/ZNF207/DYNC1LI1/RHNO1/ACVR1/FEM1B/PSMG2/RINT1/RAD1/CCND1/ATM/ATR/CDKN1B/CRY1/ANAPC5/INO80/BTN2A2/ZW10/ANKRD17/NBN/METTL13/TOPBP1/WEE1/NPM1/PLRG1/CDK5RAP3/CCNH/BRCC3/TAOK3/PHB2/MEN1/L…
GOBP_POST_GOLGI_VESICLE_MEDIATED_TRANSPORT	GOBP_POST_GOLGI_VESICLE_MEDIATED_TRANSPORT	96	0.497959	2.17889	3.1492e-07	8.97052e-06	5.95139e-06	7138	tags=69%, list=33%, signal=46%	ANK3/EXOC8/KRT18/GOLPH3/ACSL3/VPS13C/BLZF1/AP1G1/SORL1/LYPLA1/AP1AR/VPS54/ARFGEF2/SEC16A/SNAP23/EXOC5/EXOC1/SCAMP1/MON2/SCFD1/RAB10/RAB14/GOLPH3L/ATP2C1/CCDC91/GOLGA4/AP3S1/VTI1B/WIPI1/COMMD1/VPS13A/PREPL/GBF1/STXBP6/RP2/OPTN/GOLGA7/GGA2/EXOC2/SORT1/RABEP1/VAMP4/KIF16B/GAK/RABIF/MYO5A/EPS15/SYS1/AP3D1/VPS52/RAB26/CSK/KLHL20/EXOC6/VAMP2/LAPTM5/EXOC4/MACF1/VAMP3/GGA3/AP1G2/CLN3/CNST/SCAMP2/LAMP1/VT…
GOBP_DNA_REPLICATION	GOBP_DNA_REPLICATION	266	0.378557	1.92614	3.26804e-07	9.2696e-06	6.14981e-06	6339	tags=47%, list=29%, signal=34%	BAZ1A/PCNA/DBF4/POLE3/RMI1/PRIM1/METTL4/CDK2AP1/PPP2CA/RRM2/LPIN1/ZMPSTE24/ESCO1/DNAJC2/SMARCA5/SDE2/ATF1/ACTL6A/POLA1/RAD17/POLI/TERF1/PDS5A/ETAA1/RBBP4/BOD1L1/KCTD13/NFIB/JADE3/ATR/SMC3/YY1/ORC2/INO80/ATRX/ANKRD17/GMNN/POLK/TOP1/NBN/RFC4/TOPBP1/ALYREF/SET/NAP1L1/UCHL5/SAMHD1/LIG3/KIN/ZBTB38/SSBP1/BLM/TIPIN/DUT/TP53/FBXO5/TTF1/LIG4/JADE1/HELB/EGF/S100A11/POLB/RFC3/PRIM2/SSRP1/GINS1/RPA3/CHRAC1/M…
GOMF_MOLECULAR_ADAPTOR_ACTIVITY	GOMF_MOLECULAR_ADAPTOR_ACTIVITY	344	0.346803	1.80941	3.43473e-07	9.70131e-06	6.43622e-06	5454	tags=38%, list=25%, signal=29%	HOMER2/ATP1B1/TRIM22/PSMG1/ANK3/CD3E/MPP7/TRAT1/PKP2/CD3G/PAG1/MLPH/KLHDC2/BLNK/PSMC6/ABI1/WWC1/TRIM5/ICE1/CDC42SE2/NAPA/STAP1/AP1G1/BANK1/VAMP8/STX17/ARRDC4/LAMTOR3/VAMP7/NCK2/CIB1/HERPUD1/DEDD2/SHANK2/BET1/SKP1/TJP2/SNAP23/LMBRD1/SAV1/RB1CC1/YKT6/DET1/TPR/SH2B2/ST13/FEM1C/AKAP9/SLC9A1/ISCU/NAPG/FEM1B/PSMG2/SPAG4/LAMTOR5/STX19/NCSTN/PPP4R2/CBX5/SORBS2/OTUD4/SYNE2/NMD3/G3BP2/CNOT1/HSH2D/NUP153/FR…
GOBP_VESICLE_BUDDING_FROM_MEMBRANE	GOBP_VESICLE_BUDDING_FROM_MEMBRANE	59	0.583193	2.31224	3.45001e-07	9.70353e-06	6.43769e-06	5302	tags=63%, list=24%, signal=47%	SEC23B/GOLPH3/SEC24A/SEC24B/ARFGAP3/PRKCI/PPP6C/CHMP4C/SAR1B/CUL3/SEC31A/TMED2/SEC16A/FNBP1L/TMED10/PREB/MIA3/RAB1A/INSIG1/GOLPH3L/CHMP4B/TFG/SEC24D/SAR1A/SEC13/GBF1/AP3B1/RAB7A/SNX3/VAPA/KLHL12/CHMP5/PDCD6/WASL/PICALM/TBC1D20/SEC24C
GOBP_MITOTIC_NUCLEAR_DIVISION	GOBP_MITOTIC_NUCLEAR_DIVISION	275	0.367256	1.87601	3.52049e-07	9.86033e-06	6.54172e-06	5050	tags=37%, list=23%, signal=29%	OFD1/KIF11/RGCC/MIS12/SMC5/NAA50/RIOK2/TOM1L1/CHMP4C/CCSAP/CUL3/BORA/RAD21/SPAST/USP16/STAG2/SMARCA5/REEP3/RAB11A/ANAPC4/SPICE1/RAN/PIBF1/TPR/EML4/PDS5A/NME6/CENPE/CDC23/EDN3/VPS4B/CDC16/ZNF207/DYNC1LI1/NIPBL/CHMP2B/PSMG2/SEH1L/ATM/STAG1/NUSAP1/CDKN1B/ANAPC5/SMC3/RACGAP1/PHIP/INO80/ZW10/ATRX/CENPC/CEP97/PTTG1/PDCD6IP/PHB2/CHAMP1/LSM14A/IL1B/KIF2A/SMC4/BUB3/KIF18A/INSR/CDC26/CHMP4B/KPNB1/CDC14A/ZW…
GOBP_REGULATION_OF_JNK_CASCADE	GOBP_REGULATION_OF_JNK_CASCADE	135	0.442224	2.04459	3.77658e-07	1.05335e-05	6.98834e-06	4473	tags=39%, list=21%, signal=31%	RASGRP1/PLCB1/TPD52L1/ZNF675/TNFRSF19/FZD7/SFRP1/RIPK2/PJA2/TRAF5/PTPN22/DNAJA1/CCR7/FKTN/TRAF1/NOD2/RB1CC1/F2RL1/TNIK/PAFAH1B1/CD27/HIPK3/PHLPP1/PDCD4/HIPK2/MYD88/SH3RF2/CCL19/CYLD/WNT5A/STK3/NCOR1/GPS2/TAOK3/MEN1/IL1B/COPS5/ITCH/RIPK1/MDFIC/SH3RF1/HMGB1/SLAMF1/ANKRD6/EGFR/IGF1R/TIRAP/MAP3K5/APP/RASSF2/SDCBP/ZMYND11/XIAP
GOMF_NUCLEAR_RECEPTOR_BINDING	GOMF_NUCLEAR_RECEPTOR_BINDING	136	0.452377	2.09289	3.83068e-07	1.06401e-05	7.05903e-06	5099	tags=46%, list=24%, signal=35%	NR4A2/HIF1A/PCNA/SIRT1/LCOR/HMGN3/STAT1/TAF7/NRIP1/SLC30A9/GTF2B/MED13/NCOA7/TRIP12/LATS1/PADI2/C1D/MED4/RNF6/TMF1/ARID1A/NCOA3/NCOA2/FOXP1/CTNNB1/KDM3A/TRIM24/CRY1/RNF14/DCAF13/NCOR1/CNOT1/NCOA1/PHB2/GTF2H1/WIPI1/LEF1/ZNHIT3/KDM4C/NR4A3/TAF10/MMS19/RERG/SNW1/CCDC62/JMJD1C/TAF11/PARK7/CTBP2/PRKCB/MED17/WBP2/TCF7L2/MED1/CALR/GRIP1/STRN/FKBP4/KDM1A/NSD1/LRIF1/MED14
GOBP_NEGATIVE_REGULATION_OF_PROTEIN_MODIFICATION_PROCESS	GOBP_NEGATIVE_REGULATION_OF_PROTEIN_MODIFICATION_PROCESS	455	0.329943	1.7724	3.90634e-07	1.08054e-05	7.1687e-06	5040	tags=34%, list=23%, signal=27%	PAX6/GSKIP/IVNS1ABP/PPP1R15B/ZNF675/SIRT1/PER2/DEPTOR/CEACAM1/KAT2B/OXR1/CHORDC1/TAF7/PTPRC/SFRP1/SOCS4/PTPN22/INPP5F/IBTK/TSG101/PIK3CB/PPP2CA/DNAJA1/NCOA7/DNAJC3/MASTL/ATG5/TRIP12/LATS1/PPP1R8/PPP1R1B/TRIM21/SEMA4D/DTX3L/SORL1/PTPRJ/PRMT3/NCK2/CIB1/TERF2IP/USP4/CBLB/LYN/LRP6/UBR5/SPOPL/IPO7/SAMSN1/ARPP19/TMED2/XDH/KDM5A/PIBF1/DUSP6/GPD1L/TIPRL/CTNNB1/DBI/TRIB2/MTF2/UFL1/PRKAR1A/KDM3A/YWHAE/DMD/…
GOBP_REGIONALIZATION	GOBP_REGIONALIZATION	329	-0.294376	-1.76622	4.03523e-07	1.1116e-05	7.37476e-06	5536	tags=41%, list=26%, signal=31%	SHH/SMARCD3/INTU/HOXC6/NEUROG1/DLX2/TBR1/VAX2/IRX1/OTX2/MYF5/ASCL1/NRP2/FEZF2/PCGF2/HOXC4/KAT2A/LHX2/HOXA10/HOXC11/GLI3/DLX1/GATA4/MSX2/ZIC3/GATA5/PKD1L1/IFT140/HOXB1/NODAL/NRP1/MESP1/HNF1B/CFC1/PCSK5/HEYL/SEMA3F/FUZ/CYP26B1/LHX1/HOXC8/TBX3/FOXN4/DMRT3/FOXA2/GLI1/MSX1/HOXB9/TDRD6/ZBTB16/HOXC5/HOXA7/HOXC13/NEUROD1/GDF3/NKX2-5/GLI2/HOXA6/DSCAML1/HOXB3/HOXA4/AR/MEGF8/WNT7A/FOXG1/TBX6/RIPPLY2/WNT7B/H…
GOCC_INTRINSIC_COMPONENT_OF_SYNAPTIC_MEMBRANE	GOCC_INTRINSIC_COMPONENT_OF_SYNAPTIC_MEMBRANE	153	-0.3824	-2.03022	4.10458e-07	1.12268e-05	7.44827e-06	7624	tags=58%, list=35%, signal=38%	LRRC4C/CHRNA10/CHRNA1/P2RX1/KCND3/GABRA5/GRM3/CACNG4/FXYD6/KCNA2/SORCS3/NLGN1/PCDH17/HTR2A/OPRM1/NLGN4Y/CPLX3/CNTN6/ABHD6/CDH2/SCN10A/EPHB2/CACNG5/LRRTM1/HTR1B/GPM6A/LRFN5/CEL/CNTN5/OPRK1/NRP2/GRID1/GRID2/SLC6A1/NLGN2/CHRNA6/DRD3/LRRC4/PTPRS/EFNB3/NRP1/CLSTN2/GABRA3/GHSR/DRD2/LRFN4/CACNG3/GABRG3/GRM2/ADRA1A/LRFN2/LRFN1/LRFN3/SLC6A11/SLITRK3/SHISA6/GRIA1/SHISA7/GRM5/GRIK4/NTNG2/GRIK5/DAGLA/CNIH2/C…
GOCC_ENDOPEPTIDASE_COMPLEX	GOCC_ENDOPEPTIDASE_COMPLEX	75	0.529481	2.19239	4.10899e-07	1.12268e-05	7.44827e-06	4838	tags=49%, list=22%, signal=38%	PSMA4/PSMC6/PIGK/PSMD14/PSMD6/PSME1/UBQLN1/PSME4/PSMA5/PSMD12/PSMA1/PSMC2/PSMD5/UBR1/PSMF1/RAD23B/VCP/TXNL1/PSMA2/UCHL5/PSMB1/PSMB3/PSMD1/PSMB4/PSMD10/PSMB9/CAPN2/PSMA3/CASP2/PSMB2/UBE3C/USP14/PSME3/PSMB7/PSMD11/CAPNS1/PSMC4
GOCC_PRECATALYTIC_SPLICEOSOME	GOCC_PRECATALYTIC_SPLICEOSOME	51	0.600272	2.32873	4.12642e-07	1.12286e-05	7.44945e-06	6747	tags=78%, list=31%, signal=54%	LSM5/PRPF38B/SF3B4/SF3A3/PHF5A/MAGOHB/ZMAT2/SNRPG/CWC27/PRPF3/SNRPA1/SNRPB2/SF3B1/SNRPF/PRPF4/SNRPB/LSM3/CWC22/SNRPD2/EFTUD2/PRPF38A/LSM7/SNRPE/SRRM2/PRPF8/SF3A1/LSM4/LSM8/RNF113A/WBP4/SF3B5/SNRPD1/SNRPD3/RBMX2/LSM6/DHX16/TXNL4A/LSM2/SNIP1/SF3A2
GOBP_VACUOLAR_TRANSPORT	GOBP_VACUOLAR_TRANSPORT	144	0.444088	2.06871	4.43701e-07	1.20248e-05	7.97772e-06	6844	tags=58%, list=32%, signal=40%	SCYL2/VPS13C/LAMP2/TMEM106B/LEPROTL1/TSG101/AP1G1/NDFIP1/VAMP7/CHMP4C/DTX3L/SORL1/TMEM50A/VPS54/VPS35/VPS36/NCOA4/SCARB2/VPS4B/GNPTAB/CHMP2B/GPRASP1/M6PR/MTM1/TRAK1/NDFIP2/VCP/RAB12/ARL8B/CCDC91/STAM/AP3S1/VTI1B/CHMP4B/ATP6V0D1/ATG14/HOOK1/VPS13A/VTA1/AP3M1/CLU/AP3B1/RAB7A/C9orf72/UEVLD/SORT1/BECN1/VPS41/GAK/MGRN1/CHMP2A/AKTIP/STX8/CHMP5/IGF2R/VPS37A/TMEM50B/VPS51/CHMP1B/LYST/VIPAS39/PIK3R4/SMURF…
GOBP_NEGATIVE_REGULATION_OF_IMMUNE_SYSTEM_PROCESS	GOBP_NEGATIVE_REGULATION_OF_IMMUNE_SYSTEM_PROCESS	378	0.340511	1.78851	4.46498e-07	1.20519e-05	7.99566e-06	3766	tags=28%, list=17%, signal=23%	CCL28/LTF/CD96/VTCN1/SUSD4/PLCB1/SOX9/GBP1/ZNF675/IDO1/YTHDF3/PAG1/CEACAM1/GPR18/CD55/SDC4/IL7R/NLRC3/ID2/CD46/ENPP3/FCRL3/PTPRC/SFRP1/CD47/GCSAM/STAP1/PVRIG/PTPN22/BANK1/ELF1/NDFIP1/THBS1/TRIM21/EZR/PTPRJ/PADI2/CCR2/CBLB/LYN/HSPA9/SERPINB9/YES1/CNOT7/PTGER4/PSMA1/SAMSN1/LPXN/DPP4/RC3H1/CCL2/IRF1/NOD2/MMP12/PIBF1/PELI1/CTNNB1/XCL1/TMEM178A/PRKAR1A/CD59/TMBIM6/NLRC5/IFI16/AHR/ATM/CBFB/MIA3/YTHDF2/…
GOBP_POSITIVE_REGULATION_OF_CYTOKINE_PRODUCTION	GOBP_POSITIVE_REGULATION_OF_CYTOKINE_PRODUCTION	433	0.329074	1.76034	4.51165e-07	1.20902e-05	8.02109e-06	4435	tags=31%, list=20%, signal=25%	CXCL17/VTCN1/PDE4B/CD2/RASGRP1/PLCB1/CD3E/HIF1A/SIRT1/KIT/IFIH1/AIM2/IDO1/GATA3/CD55/RGCC/CD83/BCL10/IGHD/STAT1/PLA2R1/CD46/DENND1B/PTPRC/RIPK2/OAS2/CADM1/PTPN22/HSP90AA1/LY9/ITK/NLRP2/CCR7/CD58/SASH3/PNP/LACC1/THBS1/PIK3CG/SORL1/PTPRJ/CLEC5A/RORA/CHUK/CCR2/GBP5/ARFGEF2/PTGER4/MALT1/ATF2/TMF1/IRF1/NOD2/MMP12/F2RL1/CASP1/EIF2AK2/PIBF1/PELI1/FOXP1/IL15/SLC7A5/MAP3K7/XBP1/TLR1/TLR2/PRKCQ/XCL1/TMED10…
GOBP_REGULATION_OF_RESPONSE_TO_DNA_DAMAGE_STIMULUS	GOBP_REGULATION_OF_RESPONSE_TO_DNA_DAMAGE_STIMULUS	213	0.39131	1.92414	4.51531e-07	1.20902e-05	8.02109e-06	5982	tags=44%, list=28%, signal=32%	PCNA/SIRT1/MORF4L2/PLA2R1/SMCHD1/RBBP8/CCDC117/USP1/CD44/FMR1/PAXIP1/TRIP12/BCLAF1/DTX3L/ZMPSTE24/TERF2IP/UBR5/HNRNPK/ARID2/EEF1E1/ACTL6A/MORF4L1/SKIL/DEK/ETAA1/ACTR2/PYHIN1/FEM1B/YEATS4/ATM/ATR/PPP4R2/CRY1/COPS3/NEK4/POT1/VPS72/UBE2N/PARP9/BRCC3/PMAIP1/EPC1/USP47/SETD2/RNF168/UBE2V2/TP53/PSMD10/FBXO5/ERCC1/SPRED1/ING3/HELB/HMGB1/PTTG1IP/MMS19/FXR1/TAF9B/CLU/TRIAP1/KLHL15/TRRAP/EGFR/RAD51AP1/RNAS…
GOBP_VACUOLE_ORGANIZATION	GOBP_VACUOLE_ORGANIZATION	171	0.412509	1.95878	4.81085e-07	1.28302e-05	8.51204e-06	6876	tags=51%, list=32%, signal=35%	TRAPPC8/TMEM106B/PPT1/TMEM41B/LRBA/MAN2A1/STX17/ATG5/ARFIP2/ATG3/UBQLN1/UBQLN2/SNX4/ATF2/SPG11/VPS35/RB1CC1/FIG4/SH3GLB1/CLN5/SCARB2/SCFD1/GNPTAB/CHMP2B/RAB1A/MTM1/LAPTM4B/ATG12/RAB14/RAB5A/CORO1A/ARL8B/MFSD8/ZKSCAN3/WIPI1/CHMP4B/ATG14/HOOK1/SNX30/SMCR8/MOAP1/PIKFYVE/MAP1LC3B/WDR45/AP3B1/RAB7A/RAB33B/C9orf72/IFT20/ACP2/RAB3GAP1/PIK3C3/HEXB/ATG13/ATP2A2/UBXN2B/BECN1/GABARAPL2/AKTIP/ATG101/STX12/PS…
GOBP_POSITIVE_REGULATION_OF_DNA_METABOLIC_PROCESS	GOBP_POSITIVE_REGULATION_OF_DNA_METABOLIC_PROCESS	209	0.391918	1.92853	5.00994e-07	1.33081e-05	8.82913e-06	5982	tags=45%, list=28%, signal=33%	ANXA3/PCNA/SIRT1/GRHL2/MORF4L2/RGCC/SMCHD1/RBBP8/TNFSF13/PTPRC/TNKS2/HSP90AA1/CCDC117/CCT8/PTGES3/PAXIP1/DTX3L/CCT2/MAP3K4/ARID2/ACTL6A/MORF4L1/CTNNB1/PRKCQ/ACTR2/CCT6A/GNL3/XRCC5/HNRNPD/YEATS4/ATM/MAPKAPK5/USP9X/ATR/POT1/OTUD4/VPS72/HNRNPA1/ATRX/UBE2N/NAF1/NBN/RFC4/PARP9/BRCC3/EPC1/RNF168/UBE2V2/DHX36/ERCC1/ING3/HNRNPA2B1/PARN/ST20/NEK7/HMGB1/CCT5/RFC3/AKT1/MMS19/UBE2B/PRIM2/GINS1/CCT4/MSH2/TRRA…
GOCC_CELL_SUBSTRATE_JUNCTION	GOCC_CELL_SUBSTRATE_JUNCTION	406	0.329856	1.75138	5.07554e-07	1.34291e-05	8.90939e-06	5523	tags=38%, list=26%, signal=29%	ITGB8/PPP1CB/SDC4/IRF2/ITGA4/CD46/ACTR3/PTPRC/HYOU1/PDIA3/CPNE3/GNA13/RALA/ITGA6/CD44/LAMTOR3/ALCAM/PPP1CC/EZR/HSPA5/YWHAQ/PABPC1/HSPA9/RRAS2/LAP3/YES1/HNRNPK/LPXN/DPP4/LCP1/NEDD9/P4HB/SNAP23/TADA1/CNN3/CTNNB1/ACTR2/RHOU/SCARB2/MTF2/CD59/YWHAE/YWHAZ/SLC9A1/CLTC/ANXA5/SRP68/DMD/USP33/ITGA2/FAT1/YWHAB/TNC/TNFSF13B/GDI2/DOCK7/NCSTN/RAB10/ITGAV/CASK/SORBS2/SYNE2/B2M/SNTB1/NCKAP1/HMCN1/NPM1/TNS4/ARF6/…
GOBP_SIGNAL_TRANSDUCTION_IN_RESPONSE_TO_DNA_DAMAGE	GOBP_SIGNAL_TRANSDUCTION_IN_RESPONSE_TO_DNA_DAMAGE	157	0.427733	2.00886	5.22756e-07	1.37417e-05	9.11676e-06	5014	tags=41%, list=23%, signal=32%	SIRT1/FBXO6/PLA2R1/CD44/PAXIP1/RPS27L/CCNG1/ZMPSTE24/WAC/EEF1E1/SDE2/ATF2/MDM4/RAD17/HUS1/USP10/TIPRL/ETAA1/SP100/RHNO1/PYHIN1/FEM1B/RINT1/HIPK2/RAD1/CCND1/ATM/ATR/CDKN1B/CRY1/COPS3/ATRX/NBN/TOPBP1/CDK5RAP3/BRCC3/PMAIP1/TAOK3/USP28/BLM/FANCD2/TIPIN/TP53/PSMD10/SPRED1/PTTG1IP/PTPN11/CASP2/TRIAP1/MSH2/BRCA2/RNASEH2B/MYO6/INTS7/BRIP1/ANKRD1/CLOCK/RFWD3/THOC1/BID/DYRK1A/KDM1A/MDM2/GIGYF2/CEP63
GOBP_PATTERN_RECOGNITION_RECEPTOR_SIGNALING_PATHWAY	GOBP_PATTERN_RECOGNITION_RECEPTOR_SIGNALING_PATHWAY	161	0.422674	1.99223	5.24925e-07	1.37417e-05	9.11676e-06	3923	tags=33%, list=18%, signal=27%	LTF/PIK3AP1/IFIH1/BIRC3/TIFA/BCL10/C1QBP/FCRL3/RIPK2/PJA2/PTPN22/LACC1/RAB11FIP2/UBQLN1/LYN/DDX60/CTSS/IRF1/NOD2/F2RL1/PELI1/SLC15A2/MAP3K7/TSPAN6/TLR1/TLR2/TNIP1/TLR10/TRIL/MYD88/OTUD4/RPS6KA3/ANKRD17/CYLD/WDFY1/RTN4/GPS2/RELA/OAS1/PHB2/IRF4/TNFAIP3/LSM14A/SCARA3/DDX3X/ITCH/PUM1/NMI/HMGB1/TNIP3/APPL1/AP3B1/CLEC7A
GOMF_RNA_POLYMERASE_II_SPECIFIC_DNA_BINDING_TRANSCRIPTION_FACTOR_BINDING	GOMF_RNA_POLYMERASE_II_SPECIFIC_DNA_BINDING_TRANSCRIPTION_FACTOR_BINDING	338	0.347452	1.80995	5.25526e-07	1.37417e-05	9.11676e-06	6320	tags=45%, list=29%, signal=32%	NR4A2/HIF1A/PCNA/SIRT1/GATA3/LCOR/HMGN3/BCL10/STAT1/ID2/FOXC1/RBBP8/TAF7/NRIP1/SLC30A9/GTF2B/DNAJA1/MED13/NCOA7/FAM220A/TRIP12/LATS1/DTX3L/PADI2/C1D/STK4/MED4/HCLS1/TCERG1/RNF6/BHLHE40/ATF2/TMF1/ARID1A/NCOA3/NCOA2/UHRF2/FOXP1/MTDH/GTF2A2/CTNNB1/TRIB2/KDM3A/TTC8/KAT6A/HIPK2/AHR/TRIM24/CRY1/RNF14/DCAF13/SP1/CSNK2B/NPM1/HES1/PTPN2/NCOR1/PARP9/CDK5RAP3/CNOT1/KAT6B/SPEN/RELA/NCOA1/SDR16C5/PHB2/STAT3/G…
GOCC_PHAGOCYTIC_VESICLE	GOCC_PHAGOCYTIC_VESICLE	133	0.446967	2.06191	5.30807e-07	1.38258e-05	9.17254e-06	4601	tags=37%, list=21%, signal=29%	DMBT1/LTF/ANXA3/ATP6V0A4/LAMP2/CLCN3/PDIA3/VAMP8/STXBP3/ATG5/VAMP7/TAP2/KIF5B/RAB11A/CTSS/SNAP23/NOD2/RAB8A/TLR1/TLR2/TAP1/TAPBP/RAB10/ITGAV/ATG12/RAB14/RAB5A/ATP6V0B/B2M/RAB11FIP1/CORO1A/RAC2/RAB11B/MPEG1/ATP6V0D1/ATG14/PIKFYVE/SLAMF1/APPL1/RAB9A/RAB8B/RAB7A/RAB38/SNX3/RAB22A/ATP6V0E1/PIK3C3/CALR/BECN1
GOBP_POSITIVE_REGULATION_OF_ADAPTIVE_IMMUNE_RESPONSE	GOBP_POSITIVE_REGULATION_OF_ADAPTIVE_IMMUNE_RESPONSE	99	0.48859	2.15349	5.84144e-07	1.51561e-05	1.00551e-05	6554	tags=49%, list=30%, signal=35%	AZGP1/NFKBIZ/SIRT1/GATA3/CD55/DENND1B/TNFSF13/PTPRC/RIPK2/SASH3/PAXIP1/CCR2/MALT1/NOD2/MAP3K7/PRKCQ/XCL1/CD1E/CD1C/TNFSF13B/PLA2G4A/B2M/SKAP1/ZBTB1/IL1B/CD226/CD274/SLAMF1/IL12B/CLEC7A/MSH2/IL18/HSPD1/IL6ST/CD28/RSAD2/HLA-F/CD40/TNF/STAT6/CD1B/CD1D/MAD2L2/EXOSC6/FBXO38/C3/HLA-DRA/NFKBID/HLA-A
GOBP_REGULATION_OF_PROTEIN_CATABOLIC_PROCESS	GOBP_REGULATION_OF_PROTEIN_CATABOLIC_PROCESS	362	0.340096	1.78089	6.05866e-07	1.56589e-05	1.03887e-05	6178	tags=43%, list=29%, signal=32%	RNF128/CDH1/SOX9/AZIN1/SVIP/PSMC6/WWP1/SOCS4/HSP90AA1/PSMD14/LAMP3/FMR1/NDFIP1/STYX/PSME1/USP8/LATS1/PIAS1/EZR/SORL1/UBQLN1/HERPUD1/CBLB/UBQLN2/UBE2K/WAC/TMF1/PSMC2/HACE1/VPS35/MDM4/HECTD1/ZDHHC2/DET1/ARIH1/RNF19B/IDE/RNF144B/TRIB2/UFL1/RNFT1/EIF3H/PYHIN1/PSMF1/SMURF2/HIPK2/OGT/CDKN1B/MTM1/LAPTM4B/SH3RF2/BAG5/UBB/RAD23B/RNF14/VCP/SUMO1/CSNK1A1/FBXL5/WNT5A/RNF139/UCHL5/CDK5RAP3/MFSD8/RELA/PSMD1/PT…
GOBP_VESICLE_MEDIATED_TRANSPORT_TO_THE_PLASMA_MEMBRANE	GOBP_VESICLE_MEDIATED_TRANSPORT_TO_THE_PLASMA_MEMBRANE	123	0.452647	2.073	6.16627e-07	1.58758e-05	1.05326e-05	7031	tags=59%, list=32%, signal=40%	ANK3/EXOC8/KRT18/GOLPH3/ACSL3/DENND1B/INPP5F/BLZF1/CMTM6/MICALL1/SORL1/LYPLA1/ARFGEF2/SNX4/RAB11A/DENND1C/SEC16A/VPS35/ZDHHC2/RAB8A/EXOC5/EXOC1/ANKRD27/RAB10/KIAA1109/RAB14/GOLPH3L/RAB17/ATP6AP1/ATP2C1/ARF6/GOLGA4/RAB11B/COMMD1/ACAP2/VPS26A/PREPL/CLSTN1/STXBP6/OPTN/RAB7A/GOLGA7/SLC1A1/GGA2/SNX3/EXOC2/RABEP1/VAMP4/GRIP1/EPS15/VPS51/ARL4C/SYS1/SCRIB/BVES/VPS52/RAB26/VPS53/CSK/EXOC6/VAMP2/EXOC4/RAB1…
GOBP_NEGATIVE_REGULATION_OF_INTRACELLULAR_SIGNAL_TRANSDUCTION	GOBP_NEGATIVE_REGULATION_OF_INTRACELLULAR_SIGNAL_TRANSDUCTION	455	0.327282	1.75811	6.27115e-07	1.60839e-05	1.06707e-05	4318	tags=31%, list=20%, signal=25%	HOMER2/SOD2/HIF1A/IVNS1ABP/RNF152/PPM1B/GBP1/ZNF675/SIRT1/DEPTOR/NLRC3/STAT1/C1QBP/RNF149/SH3BP4/WWC1/RASA1/PTPRC/SFRP1/TANK/HYOU1/PTPN22/PIK3CB/BANK1/PPP2CA/RASA2/RRN3/DNAJA1/CD44/TRIM59/THBS1/EZR/DUSP5/SORL1/CUL3/PTPRJ/FKTN/RORA/CIB1/HERPUD1/VDAC2/LYN/SHANK2/ADIPOR1/XDH/RHOH/DUSP4/F2RL1/DUSP6/C16orf72/GPD1L/ARMC10/USP10/PAFAH1B1/XBP1/TSPAN6/TNIP1/ARHGAP12/TLE1/TMBIM6/PLEKHA1/UBR1/HIPK3/PHLPP1/K…
GOBP_POSITIVE_REGULATION_OF_CELL_CYCLE	GOBP_POSITIVE_REGULATION_OF_CELL_CYCLE	296	0.359151	1.84751	6.952e-07	1.77621e-05	1.1784e-05	5388	tags=40%, list=25%, signal=30%	MEIS2/PLCB1/DBF4/CKS2/RGCC/EZH2/SMC5/RRM2/CCPG1/TRIM21/CUL3/RAD21/SPAST/LRP6/PKP4/TAS2R13/PLSCR1/CCNYL1/KMT2E/RAB11A/YTHDC2/ANAPC4/TPR/PAFAH1B1/ASNS/CDC23/EDN3/VPS4B/CDC16/CCNK/DYNC1LI1/RHNO1/CCNT1/CCND1/NUSAP1/CDKN1B/ANAPC5/RACGAP1/PHIP/SFPQ/INO80/ATRX/ANKRD17/WNT5A/EIF4EBP1/TGFB2/NPM1/HES1/PLRG1/PKN2/PHB2/LSM10/CUL4B/IL1B/SASS6/PKD2/RDX/CDC73/INSR/DDX3X/CDC14A/C6orf89/EIF4E/PSMD10/FBXO5/CDC27/C…
GOBP_POSITIVE_REGULATION_OF_CHROMOSOME_ORGANIZATION	GOBP_POSITIVE_REGULATION_OF_CHROMOSOME_ORGANIZATION	78	0.524282	2.1952	7.1453e-07	1.81866e-05	1.20657e-05	5823	tags=62%, list=27%, signal=45%	SMC5/TNKS2/CCT8/ZNF304/RAD21/PPHLN1/CCT2/MAP3K4/MPHOSPH8/TPR/CTNNB1/PRKCQ/CCT6A/GNL3/XRCC5/HNRNPD/ATM/MAPKAPK5/ATR/POT1/SFPQ/HNRNPA1/ATRX/NAF1/NBN/SMC4/SSBP1/DHX36/ERCC1/HNRNPA2B1/LIG4/PARN/NEK7/CCT5/CCT4/ACD/SMC2/MAPK1/NUMA1/SIN3A/HMBOX1/FEN1/SETDB2/ATF7IP/DDX11/PPP1R10/TRIM28/NCAPD2
GOBP_REGULATION_OF_APOPTOTIC_SIGNALING_PATHWAY	GOBP_REGULATION_OF_APOPTOTIC_SIGNALING_PATHWAY	330	0.351562	1.82632	7.3725e-07	1.86938e-05	1.24021e-05	5289	tags=40%, list=24%, signal=30%	NR4A2/SOD2/TPD52L1/HIF1A/IVNS1ABP/SIRT1/TNFSF10/DEPTOR/SGMS1/BCL10/PRKRA/PTPRC/SFRP1/HYOU1/BIRC6/PDIA3/PIK3CB/RRN3/DNAJA1/ITGA6/CD44/BCLAF1/THBS1/FAS/UBQLN1/NCK2/HERPUD1/STK4/DEDD2/VDAC2/HNRNPK/EEF1E1/P4HB/TRAF1/RB1CC1/DNM1L/GHITM/S100A8/CAAP1/SKIL/ARMC10/XBP1/CTNNB1/LCK/MAGED1/SP100/PLAGL2/ACVR1/FEM1B/TMBIM6/ITGAV/NME5/BAG5/UBB/PHIP/SFPQ/FXN/CYLD/CFLAR/URI1/STK3/PTPN2/TGFBR1/RBCK1/RELA/PMAIP1/TX…
GOBP_REGULATION_OF_MITOTIC_CELL_CYCLE_PHASE_TRANSITION	GOBP_REGULATION_OF_MITOTIC_CELL_CYCLE_PHASE_TRANSITION	281	0.367648	1.88412	7.56996e-07	1.9122e-05	1.26863e-05	5131	tags=39%, list=24%, signal=30%	PLCB1/RGCC/CRLF3/EZH2/ID2/RIOK2/PPP2CA/RRM2/PSME1/ZNF655/CHMP4C/RPS27L/CUL3/CCNG1/RAD21/NABP1/WAC/KMT2E/RAB11A/SDE2/CCL2/ANAPC4/RAD17/TPR/HUS1/CENPE/RBL2/NAE1/CDC23/BRD7/VPS4B/CDC16/ZNF207/DYNC1LI1/ACVR1/PSMG2/RINT1/CCND1/ATM/CDKN1B/ANAPC5/INO80/BTN2A2/ZW10/ANKRD17/NBN/TOPBP1/WEE1/PLRG1/CDK5RAP3/CCNH/BRCC3/TAOK3/PHB2/LSM10/CUL4B/USP47/BUB3/SASS6/PKD2/BLM/RDX/CDC73/CDK2AP2/CDC26/DDX3X/CDC14A/TP53/…
GOBP_JNK_CASCADE	GOBP_JNK_CASCADE	167	0.417713	1.97886	7.63674e-07	1.92182e-05	1.27501e-05	4473	tags=38%, list=21%, signal=30%	RASGRP1/PLCB1/TPD52L1/ZNF675/TNFRSF19/FZD7/SFRP1/RIPK2/PJA2/TRAF5/PTPN22/DNAJA1/CCR7/FKTN/PTGER4/MAP4K3/ATF2/TRAF1/NOD2/RB1CC1/F2RL1/TNIK/PAFAH1B1/MAP3K7/CD27/MAP3K13/HIPK3/PHLPP1/PDCD4/HIPK2/MYD88/NFKB1/SH3RF2/CCL19/CYLD/WNT5A/STK3/NCOR1/GPS2/TAOK3/MEN1/IL1B/MAPK8/COPS5/CDC42EP5/ITCH/RIPK1/MAPK9/MDFIC/SH3RF1/HMGB1/SLAMF1/MAP2K4/ANKRD6/EGFR/IGF1R/TIRAP/MAP3K5/APP/RASSF2/SDCBP/ZMYND11/XIAP
GOBP_NUCLEUS_ORGANIZATION	GOBP_NUCLEUS_ORGANIZATION	127	0.448415	2.06305	7.90716e-07	1.98242e-05	1.31521e-05	5842	tags=53%, list=27%, signal=39%	SIRT1/SYCP3/SRPK1/TBPL1/RRN3/NUP35/CHMP4C/LPIN1/PSME4/ZMPSTE24/ATXN7/SPAST/NUP205/NUP54/REEP3/NUP107/TMF1/TPR/LEMD3/PAFAH1B1/VPS4B/KDM3A/TOR1AIP1/SERBP1/CHMP2B/SPAG4/SEH1L/HIPK2/TARDBP/SUMO1/TMEM170A/RTN4/PDCD6IP/NUP153/ETS1/CHMP4B/EMG1/PITPNB/NUP98/NUP155/BANF1/NUP133/USPL1/PARP11/POLR1B/PRKCB/CEP55/UBXN2B/VRK1/LMNB1/CHMP2A/NDC1/SUN1/CHMP5/NUMA1/SF1/NOLC1/WDR73/SRPK2/CHMP1B/AHCTF1/PRKCA/USP36/DD…
GOCC_COPII_COATED_ER_TO_GOLGI_TRANSPORT_VESICLE	GOCC_COPII_COATED_ER_TO_GOLGI_TRANSPORT_VESICLE	85	0.503932	2.15143	8.41999e-07	2.10311e-05	1.39528e-05	5391	tags=51%, list=25%, signal=38%	FOLR1/SEC23B/SEC24A/SEC24B/MCFD2/ERGIC2/STX17/IER3IP1/YIPF5/SAR1B/LMAN1/SEC31A/USO1/TMED2/VMA21/SEC16A/HLA-DQA1/TMED10/CD59/ERGIC1/HLA-DPA1/DDHD2/B2M/TMED5/TMED4/VTI1B/YIPF6/SEC23IP/SEC24D/SAR1A/SEC13/F5/APP/LMAN2L/KLHL12/HLA-DPB1/GOSR2/PDCD6/HLA-DQB1/SEC24C/CTSC/ERGIC3/HLA-F
GOBP_EXTERNAL_ENCAPSULATING_STRUCTURE_ORGANIZATION	GOBP_EXTERNAL_ENCAPSULATING_STRUCTURE_ORGANIZATION	289	-0.295363	-1.72759	8.8e-07	2.18986e-05	1.45283e-05	5352	tags=39%, list=25%, signal=30%	POSTN/LTBP3/LOXL2/SMOC1/NOX1/CCDC80/MYF5/GFOD2/COL13A1/SERPINF2/COL16A1/GFAP/ADAMTSL4/ERCC2/PRDM5/COL8A2/OLFML2B/HPSE2/ADAMTS14/COL2A1/COL12A1/COL1A1/SMOC2/CYP1B1/MMP14/CTSK/ADAM15/OPTC/SPINK5/COL23A1/ADAMTSL3/GSN/ADAMTS12/MYO1E/NF1/ITGA8/CHADL/OLFML2A/SULF1/ECM2/BMP1/FGFR4/MFAP4/IHH/KLK4/MMP25/MMP16/FBLN1/ADAMTS16/LRP1/HAS1/C6orf15/MMP2/ADAMTS8/TMPRSS6/ADAMTS7/NTNG2/ZNF469/ADAMTS4/COL5A3/LOX/ADA…
GOBP_TELOMERE_MAINTENANCE	GOBP_TELOMERE_MAINTENANCE	119	0.46081	2.08877	8.88311e-07	2.20235e-05	1.46113e-05	5074	tags=49%, list=23%, signal=38%	PCNA/XRN1/TPRKB/SMC5/TNKS2/HSP90AA1/CCT8/PTGES3/DCLRE1C/TERF2IP/CCT2/MAP3K4/DCP2/TERF1/HUS1/CTNNB1/PRKCQ/CCT6A/GNL3/SP100/ZNF827/XRCC5/HNRNPD/ATM/MAPKAPK5/ATR/POT1/HNRNPA1/ATRX/NAF1/NBN/TINF2/BLM/YLPM1/DHX36/ERCC1/HNRNPA2B1/HNRNPC/PARN/TEP1/NOP10/NEK7/CCT5/RPA3/CCT4/RAD51D/BRCA2/GNL3L/ERCC4/ACD/SMC6/XRCC6/NHP2/HSP90AB1/MAPK1/HNRNPU/APEX1/GAR1
GOBP_CELLULAR_RESPONSE_TO_UNFOLDED_PROTEIN	GOBP_CELLULAR_RESPONSE_TO_UNFOLDED_PROTEIN	86	0.505794	2.16668	9.02191e-07	2.22851e-05	1.47848e-05	3392	tags=40%, list=16%, signal=33%	PPP1R15B/DNAJB9/HSPA13/SERP1/TMEM33/AGR2/HSPA5/NCK2/HERPUD1/ERMP1/HSPA9/ERN1/TMED2/ABCB10/EIF2AK2/ERLEC1/XBP1/UFL1/HERPUD2/TMBIM6/CCND1/ATF6/VCP/HSPA14/DERL2/PTPN2/CDK5RAP3/NCK1/COPS5/CREB3L2/MBTPS2/YOD1/PIK3R1/TBL2
GOCC_IMMUNOLOGICAL_SYNAPSE	GOCC_IMMUNOLOGICAL_SYNAPSE	41	0.62191	2.30378	9.15619e-07	2.25337e-05	1.49497e-05	2857	tags=46%, list=13%, signal=40%	CD3E/GZMB/BCL10/GZMA/NPTN/ALCAM/EZR/PTPRJ/RHOH/ATP2B1/PRKCQ/LCK/PRKAR1A/SKAP1/CORO1A/VAV3/PDCD6IP/CD6/CD53
GOMF_SINGLE_STRANDED_DNA_BINDING	GOMF_SINGLE_STRANDED_DNA_BINDING	108	0.476119	2.13531	9.8483e-07	2.41482e-05	1.60208e-05	6839	tags=63%, list=32%, signal=43%	RBBP8/NUP35/TERF2IP/NABP1/SUB1/MYEF2/TDP2/POLA1/TERF1/RNF138/CNBP/RAD23B/POT1/HNRNPA1/TOP1/SAMHD1/LRPPRC/FUBP1/SMC4/SSBP1/BLM/PCBP2/IGHM/TP53/DHX36/ERCC1/FUBP3/HNRNPA2B1/HMGB1/WBP11/RPA3/MSH2/PARK7/POLR3C/SMARCA1/RAD51D/RAD51AP1/BRCA2/ERCC4/HSPD1/ERCC5/RECQL/SMC6/SMC2/HNRNPU/MCM9/FAM111A/MSH3/SSBP3/POLR2G/DHX9/DDX11/PURA/SPRTN/RPA1/TSN/MCM6/WDR48/PCBP1/RAD23A/NUCKS1/RAD50/SSBP2/RPA2/RAD51B/CTC1/M…
GOMF_STRUCTURAL_CONSTITUENT_OF_RIBOSOME	GOMF_STRUCTURAL_CONSTITUENT_OF_RIBOSOME	140	0.436545	2.02655	1.00724e-06	2.46075e-05	1.63256e-05	8095	tags=70%, list=37%, signal=44%	MRPL42/MRPL32/MRPL3/RPS27L/MRPL19/MRPL49/MRPS33/RPL22L1/MRPL9/MRPS31/MRPL1/RPL36AL/MRPS21/RPL37A/RPS24/MRPL30/MRPL22/MRPL51/MRPL36/MRPS30/MRPL47/RSL24D1/RPL35/RPL7L1/RPL27/MRPL16/RPL10A/RPS27A/RPS5/RPL31/MRPL21/MRPL13/RPL6/RPS11/MRPS9/MRPL18/RPL24/MRPL35/RPL7/MRPS18C/RPS4X/RPL38/RPL22/RPS10/RPS15A/RPL15/RPL14/RPL30/RPS29/RPS12/RPS23/RPS14/MRPL33/MRPL15/RPS27/RPL9/RPS7/RPL37/RPL39/RPS25/RPL36/RPL3…
GOCC_SPLICEOSOMAL_SNRNP_COMPLEX	GOCC_SPLICEOSOMAL_SNRNP_COMPLEX	56	0.563924	2.22906	1.06201e-06	2.58513e-05	1.71507e-05	6747	tags=73%, list=31%, signal=51%	PRPF39/LSM5/SF3A3/SNRNP40/PHF5A/ZMAT2/SNRPG/SNRPN/PRPF3/SNRPA1/SNRPB2/SF3B1/SNRPF/SNRPA/LUC7L3/PRPF4/PRPF40A/LUC7L2/HTATSF1/SNRPB/LSM3/SNRPD2/EFTUD2/DDX23/PPIH/PRPF18/LSM7/TXNL4B/SNRPE/PRPF8/SF3A1/LSM4/LSM8/SF3B5/SNRPD1/SNRPD3/RBMX2/LSM6/TXNL4A/LSM2/SF3A2
GOBP_MITOTIC_SISTER_CHROMATID_SEGREGATION	GOBP_MITOTIC_SISTER_CHROMATID_SEGREGATION	161	0.417173	1.9663	1.0904e-06	2.64461e-05	1.75454e-05	5454	tags=43%, list=25%, signal=33%	MIS12/SMC5/NAA50/RIOK2/CHMP4C/CUL3/RAD21/SMARCA5/RAB11A/ANAPC4/RAN/PIBF1/TPR/EML4/PDS5A/CENPE/CDC23/VPS4B/CDC16/ZNF207/DYNC1LI1/NIPBL/CHMP2B/PSMG2/SEH1L/ATM/NUSAP1/ANAPC5/SMC3/RACGAP1/INO80/ZW10/ATRX/CENPC/PTTG1/PDCD6IP/CHAMP1/SMC4/BUB3/KIF18A/CDC26/CHMP4B/KPNB1/ZWILCH/FBXO5/ZWINT/CDC27/RB1/APC/CCNB1/TUBG1/PPP2R1A/SMC1A/NCAPD3/CEP55/GEN1/CDC6/CHTF8/BECN1/SMC2/CHMP2A/CHMP5/HNRNPU/NUMA1/DIS3L2/MAD2…
GOBP_OLEFINIC_COMPOUND_METABOLIC_PROCESS	GOBP_OLEFINIC_COMPOUND_METABOLIC_PROCESS	139	-0.377153	-1.99791	1.14507e-06	2.76719e-05	1.83586e-05	6610	tags=47%, list=31%, signal=33%	CYP2A7/RPE65/ELOVL2/CYP2C9/RDH5/SRD5A2/CYP11A1/CYP19A1/ABHD6/CYP3A4/DHRS9/CYP1A1/DGAT1/CYP4A11/RDH12/ALDH8A1/CYP2D6/ALOX15/ALOXE3/BMP6/PLA2G4C/BMP5/CYP1B1/DHRS13/CYP2A6/TTR/ALOX12B/ABCA4/WNT4/PLA2G2F/ADM/FADS2/SCNN1B/PNLIP/CYP2F1/RETSAT/CYP46A1/PTGES2/GRIN1/CYP4Z1/DAGLA/PNPLA2/ADH6/AWAT1/CYP4F2/CLCN2/FSHB/CYP2A13/AFP/CACNA1H/DGAT2/CYP27C1/DKKL1/CYP17A1/CYP11B2/STARD3/RDH16/CYP4F12/AKR1C1/AKR1C3/A…
GOMF_CATALYTIC_ACTIVITY_ACTING_ON_DNA	GOMF_CATALYTIC_ACTIVITY_ACTING_ON_DNA	207	0.391211	1.92281	1.23952e-06	2.98465e-05	1.98013e-05	4918	tags=36%, list=23%, signal=28%	DNASE2B/CHD1/PCNA/POLE3/MBD4/BTAF1/TOP2B/RBBP8/METTL4/PTGES3/CHD2/SMARCAD1/PGBD5/DCLRE1C/ASCC3/SMARCA5/TDP2/BPTF/POLA1/RAD17/POLI/TERF1/TATDN1/MSH6/CHD9/XRCC5/CHD6/RBBP4/CHD8/RAD1/CHD7/CRY1/SMC3/ISG20/INO80/ATRX/POLK/TOP1/RFC4/LIG3/TOP2A/BLM/SETX/DDX3X/GTF2F2/DHX36/ERCC1/TDG/DICER1/CHD1L/SMARCA2/LIG4/TEP1/HELB/POLB/RFC3/FTO/ALKBH1/G3BP1/CHRAC1/MSH2/MGME1/SMARCA1/RAD51D/ERCC4/ERCC5/RECQL/GEN1/BRIP…
GOBP_ENDOSOME_ORGANIZATION	GOBP_ENDOSOME_ORGANIZATION	70	0.531923	2.18308	1.25949e-06	3.02188e-05	2.00483e-05	5164	tags=49%, list=24%, signal=37%	EXOC8/CLCN3/RAB27A/TSG101/USP8/CHMP4C/STAM2/ARFGEF2/RAB11A/VPS36/SNX10/SCARB2/VPS4B/CHMP2B/LAPTM4B/PDCD6IP/STAM/SYNJ1/BLOC1S6/CHMP4B/HOOK1/IST1/VTA1/RAB7A/SNX3/RAB22A/VAMP4/PIK3C3/CHMP2A/EEA1/AKTIP/CHMP5/VPS37A/CHMP1B
GOCC_LARGE_RIBOSOMAL_SUBUNIT	GOCC_LARGE_RIBOSOMAL_SUBUNIT	96	0.483872	2.11725	1.27215e-06	3.03348e-05	2.01252e-05	7764	tags=71%, list=36%, signal=46%	MRPL42/MRPL32/MRPL3/MRPL19/MRPL49/MRPL9/MRPL1/MRPL50/RPL36AL/RPL37A/MRPL48/MRPL30/MRPL22/MRPL51/MRPL36/MRPS30/MRPL47/RPL35/RPL7L1/RPL27/MRPL16/RPL10A/RPL31/MRPL40/MRPL21/MRPL13/RPL6/MRPL18/RPL24/MRPL45/MRPL35/RPL7/RPL38/RPL22/RPL15/RPL14/RPL30/MRPL33/MRPL15/RPL9/RPL37/NSUN4/RPL39/ZCCHC17/RPL36/MRPL39/RPL34/RPL29/MRPL17/MRPL57/MRPL37/MRPL2/RPL11/MTERF4/MRPL43/RPL35A/MRPL11/RPLP0/MRPL44/MRPL14/MRPL…
GOBP_VASOCONSTRICTION	GOBP_VASOCONSTRICTION	81	-0.447438	-2.11626	1.27339e-06	3.03348e-05	2.01252e-05	4128	tags=47%, list=19%, signal=38%	TRPM4/TACR1/ECE1/EDN2/CASR/ASIC2/HRH2/DRD5/ADRA1A/ADRA1B/ADM/DBH/SCNN1B/ACE/TBXA2R/FGB/MMP2/SMTNL1/SNTA1/ADRA2B/AVPR1A/AVPR2/CRP/HTR2B/AGTR1/ADRA2C/KCNA5/AVPR1B/CAV1/GJA5/ADRA1D/FGG/HRH1/GRIP2/SMTNL2/COMP/ATP1A2/LEP
GOBP_NUCLEAR_CHROMOSOME_SEGREGATION	GOBP_NUCLEAR_CHROMOSOME_SEGREGATION	253	0.371949	1.87799	1.3202e-06	3.13384e-05	2.07911e-05	5646	tags=41%, list=26%, signal=31%	RMI1/TOP2B/ACTR3/MIS12/SMC5/NAA50/RIOK2/LATS1/CHMP4C/CUL3/RAD21/ESCO1/STAG2/SMARCA5/RAB11A/ANAPC4/SPICE1/RAN/PIBF1/GEM/TERF1/TPR/EML4/PDS5A/CENPE/CTNNB1/ACTR2/CDC23/VPS4B/CDC16/ZNF207/DYNC1LI1/NIPBL/CHMP2B/PSMG2/SEH1L/ATM/STAG1/NUSAP1/ANAPC5/SMC3/RACGAP1/SFPQ/INO80/ZW10/ATRX/CENPC/PTTG1/PDCD6IP/PHB2/CHAMP1/SMC4/BUB3/TOP2A/FANCD2/KIF18A/CDC26/CHMP4B/KPNB1/ZWILCH/FBXO5/ZWINT/CDC27/CTCF/UBE2B/RB1/AP…
GOMF_UBIQUITIN_BINDING	GOMF_UBIQUITIN_BINDING	92	0.494266	2.14132	1.33262e-06	3.15213e-05	2.09124e-05	6340	tags=58%, list=29%, signal=41%	UCHL3/CKS2/N4BP2/TOM1L1/TSG101/CXCR4/SMARCAD1/USP16/UBR5/STAM2/VPS36/RNF19B/TAB2/TAB3/RNFT1/USP33/RAD23B/UBE2N/NBR1/RBCK1/STAM/TNFAIP3/FAF2/BUB3/TOP2A/RNF168/PLAA/UBXN8/CUEDC2/AUP1/N4BP1/USPL1/UBE2A/GGA2/UEVLD/UBAP1/UBE2L6/UBXN2B/FBXW7/FBXO7/USP25/MDM2/AMFR/BIRC2/NUP62/SPRTN/NSFL1C/WDR48/JARID2/UBXN7/RAD23A/VPS28/RNF185
GOMF_VOLTAGE_GATED_POTASSIUM_CHANNEL_ACTIVITY	GOMF_VOLTAGE_GATED_POTASSIUM_CHANNEL_ACTIVITY	85	-0.450865	-2.15464	1.42048e-06	3.34812e-05	2.22127e-05	3915	tags=42%, list=18%, signal=35%	HCN2/KCNJ14/KCNF1/KCNS3/KCNE4/KCNQ4/KCNN1/KCNH5/KCNH4/KCNC2/KCNK9/KCNQ2/KCNH2/LRRC38/KCNH6/ABCC8/KCNJ11/KCNAB3/KCNB1/KCNK3/KCNA4/KCNE2/KCNH3/KCND1/HCN3/KCNH1/KCNJ9/KCNJ4/KCNT1/ABCC9/KCNA10/KCNA7/KCNA5/KCNS2/KCNE1/KCNIP2
GOBP_CHROMATIN_ASSEMBLY_OR_DISASSEMBLY	GOBP_CHROMATIN_ASSEMBLY_OR_DISASSEMBLY	149	0.427251	1.99837	1.4693e-06	3.45105e-05	2.28955e-05	4431	tags=38%, list=20%, signal=31%	BAZ1A/SOX9/SIRT1/CTR9/POLE3/EZH2/ASF1A/TSPYL4/SMCHD1/HAT1/ZNF304/PADI2/TLK1/PPHLN1/FAM172A/SPTY2D1/ARID2/SMARCA5/TSPYL1/MPHOSPH8/ARID1A/TPR/RBBP4/HP1BP3/KAT6A/CENPW/CBX3/ATRX/ZDBF2/SET/NPM1/NAP1L1/KMT2D/KAT6B/BRD2/UBR2/MBD2/SMARCC1/TSPYL5/TP53/UBN2/RSF1/CTCF/SUV39H2/HELLS/RB1/HDAC1/ITGB3BP/PIK3CA/SSRP1/IPO4/CHRAC1/NAP1L3/CTBP1/ANP32B/NAP1L5/DNAJC9
GOBP_REGULATION_OF_DNA_REPLICATION	GOBP_REGULATION_OF_DNA_REPLICATION	125	0.433882	1.99484	1.49008e-06	3.48762e-05	2.31382e-05	5633	tags=46%, list=26%, signal=35%	BAZ1A/PCNA/DBF4/POLE3/METTL4/PPP2CA/LPIN1/ZMPSTE24/ESCO1/SMARCA5/ATF1/ACTL6A/RAD17/TERF1/PDS5A/KCTD13/JADE3/ATR/SMC3/YY1/INO80/ATRX/ANKRD17/GMNN/NBN/RFC4/UCHL5/LIG3/ZBTB38/SSBP1/BLM/TIPIN/TP53/FBXO5/TTF1/JADE1/EGF/S100A11/RFC3/GINS1/CHRAC1/EGFR/ORC5/BRCA2/PPP2R1A/CDC6/CHTF8/USP37/CDC42/CDC7/KAT7/INO80D/BRPF3/CCDC88A/INO80C/DHX9/BCL6/SLFN11
GOMF_PHOSPHATASE_ACTIVITY	GOMF_PHOSPHATASE_ACTIVITY	241	0.370833	1.8602	1.54827e-06	3.61114e-05	2.39576e-05	4866	tags=35%, list=22%, signal=28%	SGPP2/ENOPH1/PON3/PPM1B/PTP4A1/PPP1CB/PTPRK/SACM1L/PTPRC/UBLCP1/PPP3CA/PTPN22/INPP5F/PPP2CA/HDDC2/PPM1H/PPP6C/STYX/PPP1CC/DUSP5/PTPRJ/LPIN1/PPTC7/PDP1/PPM1K/SGPP1/HDHD2/ATP1A1/PFKFB3/DUSP4/PTP4A2/FIG4/CTDSPL2/DUSP11/DUSP6/MTMR12/LCK/CILP/INPP4B/PHLPP1/MTM1/DUSP14/RNGTT/IMPA1/MTMR2/NT5C2/PTPN2/NT5DC1/PPM1L/PTPRF/MTMR6/SYNJ1/PPM1A/CDC14A/MTMR1/INPP5D/PPP1R3D/SYNJ2/ALPL/LHPP/DLG1/PIKFYVE/PTPN11/PPP3…
GOBP_PROTEIN_N_LINKED_GLYCOSYLATION	GOBP_PROTEIN_N_LINKED_GLYCOSYLATION	67	0.530638	2.15604	1.55364e-06	3.61114e-05	2.39576e-05	4851	tags=51%, list=22%, signal=40%	NUS1/MGAT4A/GFPT1/OSTC/MAGT1/DPAGT1/UBE2J1/RPN2/STT3B/PGM3/TMEM258/DAD1/FUT8/ALG9/ALG14/ALG10/DDOST/KRTCAP2/ALG8/ALG6/MLEC/UGGT1/ST3GAL1/ST6GAL1/PMM2/SLC39A8/STT3A/MOGS/MGAT2/ALG5/OST4/ALG2/SRD5A3/RPN1
GOMF_UBIQUITIN_LIKE_PROTEIN_SPECIFIC_PROTEASE_ACTIVITY	GOMF_UBIQUITIN_LIKE_PROTEIN_SPECIFIC_PROTEASE_ACTIVITY	100	0.473436	2.0917	1.63319e-06	3.78291e-05	2.50972e-05	5166	tags=50%, list=24%, signal=38%	UCHL3/ATG4A/TANK/USP1/PSMD14/USP48/USP8/USP54/USP4/USP16/MYSM1/SENP6/USP10/HINT1/ALG13/USP45/EIF3H/USP33/USP9X/USP3/OTUD6B/USP38/OTUD4/CYLD/UCHL5/BRCC3/TNFAIP3/USP47/COPS5/USP28/YOD1/STAMBPL1/USP34/USP42/USPL1/ZRANB1/USP14/SENP7/COPS4/USP37/MPND/DESI1/USP32/USP53/USP25/EIF3F/USP18/PRPF8/USP9Y/USP24
GOCC_RNA_POLYMERASE_II_HOLOENZYME	GOCC_RNA_POLYMERASE_II_HOLOENZYME	69	0.538488	2.21318	1.70001e-06	3.91493e-05	2.59731e-05	6535	tags=59%, list=30%, signal=42%	CTR9/TAF7/GTF2E1/TBPL1/GTF2B/RPRD1A/GTF2A2/PEX2/TAF5/POLR2B/POLR2K/CCNH/GTF2H1/CDC73/TAF4B/GTF2F2/TAF10/TAF13/TAF2/MMS19/TAF9B/GTF2H3/TAF11/TRRAP/TAF12/MYO6/WDR61/POLR2D/POLR2J/MNAT1/POLR2C/POLR2G/GTF2A1/GTF2H5/POLR2I/RPAP2/LEO1/TAF4/RPRD2/TAF6/CDK7
GOCC_INTRINSIC_COMPONENT_OF_POSTSYNAPTIC_MEMBRANE	GOCC_INTRINSIC_COMPONENT_OF_POSTSYNAPTIC_MEMBRANE	118	-0.398623	-2.04215	1.70189e-06	3.91493e-05	2.59731e-05	7830	tags=63%, list=36%, signal=40%	SHISA9/KCND2/LRRC4C/CHRNA10/CHRNA1/P2RX1/KCND3/GABRA5/GRM3/CACNG4/FXYD6/SORCS3/NLGN1/PCDH17/HTR2A/OPRM1/NLGN4Y/ABHD6/CDH2/EPHB2/CACNG5/LRRTM1/LRFN5/CEL/OPRK1/NRP2/GRID1/GRID2/SLC6A1/NLGN2/CHRNA6/DRD3/LRRC4/PTPRS/EFNB3/NRP1/CLSTN2/GABRA3/DRD2/LRFN4/CACNG3/GRM2/ADRA1A/LRFN2/LRFN1/LRFN3/SLC6A11/SLITRK3/SHISA6/GRIA1/SHISA7/GRM5/GRIK4/GRIK5/DAGLA/CNIH2/CHRND/NLGN3/DRD1/CLSTN3/DLG4/CHRNB2/ADORA1/HTR5A/…
GOCC_RNA_POLYMERASE_COMPLEX	GOCC_RNA_POLYMERASE_COMPLEX	93	0.483563	2.0929	1.83255e-06	4.18872e-05	2.77896e-05	6535	tags=53%, list=30%, signal=37%	CTR9/PRIM1/TAF7/GTF2E1/TBPL1/GTF2B/RPRD1A/POLR1D/POLA1/GTF2A2/PEX2/TAF5/POLR3K/POLR2B/POLR2K/CCNH/GTF2H1/CDC73/TAF4B/GTF2F2/TAF10/TAF13/TAF2/MMS19/TAF9B/PRIM2/GTF2H3/TAF11/TRRAP/POLR3C/POLR1B/TAF12/MYO6/WDR61/POLR2D/POLR3F/POLR2J/MNAT1/POLR2C/POLR2G/GTF2A1/GTF2H5/POLR2I/RPAP2/LEO1/TAF4/RPRD2/TAF6/CDK7
GOBP_MRNA_3_END_PROCESSING	GOBP_MRNA_3_END_PROCESSING	57	0.571264	2.26195	1.83343e-06	4.18872e-05	2.77896e-05	4386	tags=53%, list=20%, signal=42%	SCAF8/CTR9/CPSF6/SLBP/NUDT21/RPRD1A/PABPC1/PAPOLA/CPSF7/GRSF1/PNPT1/PAPOLG/CCNT1/NCBP1/ZC3H14/YTHDC1/CPSF2/LSM10/CDC73/CSTF3/DHX36/SNRPA/CPSF3/MTPAP/PCF11/AHCYL1/CPSF1/APP/POLR2D/CSTF1
GOBP_NEGATIVE_REGULATION_OF_ANTIGEN_RECEPTOR_MEDIATED_SIGNALING_PATHWAY	GOBP_NEGATIVE_REGULATION_OF_ANTIGEN_RECEPTOR_MEDIATED_SIGNALING_PATHWAY	33	0.655124	2.32515	1.89551e-06	4.31584e-05	2.86329e-05	2827	tags=42%, list=13%, signal=37%	GBP1/CEACAM1/FCRL3/PVRIG/PTPN22/ELF1/EZR/PTPRJ/CBLB/LPXN/PRNP/BTN2A2/PTPN2/GPS2
GOBP_RESPONSE_TO_IONIZING_RADIATION	GOBP_RESPONSE_TO_IONIZING_RADIATION	130	0.433796	1.99121	1.95103e-06	4.42718e-05	2.93716e-05	5122	tags=40%, list=24%, signal=31%	CXCL10/SOD2/SIRT1/GATA3/PTPRC/SFRP1/TANK/PAXIP1/TRIM13/DCLRE1C/HSPA5/ZMPSTE24/NABP1/HUS1/NIPBL/XRCC5/RHNO1/RAD1/IFI16/CCND1/ATM/ATR/PRKAA1/NET1/INO80/TOPBP1/BRCC3/MEN1/USP28/RNF168/BLM/FANCD2/TSPYL5/TP53/ERCC1/LIG4/CRYAB/POLB/EEF1D/MSH2/RAD51AP1/BRCA2/INTS7/ANXA1/CLOCK/XRCC6/RFWD3/ECT2/KDM1A/MDM2/XRCC4/FIGNL1
GOBP_VESICLE_LOCALIZATION	GOBP_VESICLE_LOCALIZATION	178	0.399082	1.91933	1.98623e-06	4.49182e-05	2.98005e-05	5082	tags=40%, list=23%, signal=31%	RASGRP1/RAB27B/SDC4/MLPH/ITGA4/MYO5C/ARFGAP3/RAB27A/MYO5B/TSG101/CCDC186/PPP6C/SAR1B/PIK3CG/CUL3/BLOC1S2/AP1AR/KIF5B/USO1/RAB11A/TMED2/SPG11/SEC16A/TMEM230/SNAP23/YKT6/FNBP1L/PAFAH1B1/TBC1D23/CTNNB1/TMED10/VPS4B/PREB/WDR11/RAB1A/TRAK1/RAB17/TRIP11/C17orf75/PDCD6IP/RAB11B/STAM/AP3S1/SYNJ1/COPS5/WIPI1/FBXW11/BLOC1S6/TFG/SAR1A/GBF1/MKKS/STARD3NL/AP3M1/AP3B1/RAB7A/MYO6/CDK5/CLASP2/SDCBP/AP3M2/KLHL12/…
GOBP_REGULATION_OF_ORGANELLE_ASSEMBLY	GOBP_REGULATION_OF_ORGANELLE_ASSEMBLY	208	0.381575	1.87615	2.00145e-06	4.51102e-05	2.99278e-05	6049	tags=45%, list=28%, signal=33%	SDC4/KAT2B/MDM1/PAN3/TBC1D30/TSG101/CNOT6L/ATG5/CHMP4C/EZR/CCSAP/ATG3/UBQLN2/SNX4/LCP1/SENP6/SPICE1/MPHOSPH9/TPR/SH3GLB1/VPS4B/SCFD1/CEP76/CHMP2B/GDI2/PRKAA1/MTM1/RAB5A/SYNE2/CYLD/G3BP2/CEP97/NPM1/CNOT1/PDCD6IP/TBC1D15/TBC1D10B/TBC1D10C/STAM/DYNC2LI1/WIPI1/SASS6/RDX/CHMP4B/TRIM37/RNF4/VDAC3/MAPK9/SNX30/TBC1D24/SMCR8/MOAP1/PIKFYVE/TBC1D8/WDR45/G3BP1/GSK3B/IL1RAP/C9orf72/SDCBP/RHOA/IFT20/RAB3GAP1/C…
GOBP_CELL_CYCLE_G1_S_PHASE_TRANSITION	GOBP_CELL_CYCLE_G1_S_PHASE_TRANSITION	219	0.378924	1.87619	2.01855e-06	4.53428e-05	3.00821e-05	5131	tags=41%, list=24%, signal=32%	PLCB1/DBF4/RGCC/CRLF3/EZH2/ID2/RBBP8/PPP3CA/PPP2CA/RRM2/PPP6C/PSME1/ZNF655/LATS1/RPS27L/CUL3/GSPT1/WAC/E2F6/KMT2E/SDE2/CCL2/RBL2/RHOU/BRD7/ACVR1/CCND1/CDK17/ATM/CDKN1B/INO80/BTN2A2/ANKRD17/METTL13/EIF4EBP1/WEE1/PLRG1/CCNH/NPAT/PHB2/MEN1/LSM10/CUL4B/SASS6/PKD2/BACH1/RDX/CDC73/CDK2AP2/DDX3X/EIF4E/TP53/CDK4/CPSF3/JADE1/TAF10/TMEM14B/DLG1/AKT1/KHDRBS1/RB1/APPL1/APC/CASP2/TRIAP1/UBE2E2/EGFR/PSME3/RPS6…
GOBP_COTRANSLATIONAL_PROTEIN_TARGETING_TO_MEMBRANE	GOBP_COTRANSLATIONAL_PROTEIN_TARGETING_TO_MEMBRANE	20	0.767926	2.38151	2.11422e-06	4.73331e-05	3.14026e-05	3723	tags=75%, list=17%, signal=62%	SRP9/SRP19/SSR1/SRP72/TRAM1/SRP54/SEC63/SSR3/ARL6IP1/SRP68/SEC61B/SEC62/SEC61A1/SSR2/SRP14
GOBP_REGULATION_OF_PROTEASOMAL_PROTEIN_CATABOLIC_PROCESS	GOBP_REGULATION_OF_PROTEASOMAL_PROTEIN_CATABOLIC_PROCESS	169	0.412004	1.95741	2.15579e-06	4.80296e-05	3.18646e-05	5499	tags=45%, list=25%, signal=34%	SVIP/PSMC6/SOCS4/PSMD14/LAMP3/FMR1/STYX/PSME1/PIAS1/UBQLN1/HERPUD1/UBQLN2/UBE2K/WAC/TMF1/PSMC2/HECTD1/DET1/ARIH1/RNF19B/RNF144B/TRIB2/UFL1/RNFT1/EIF3H/PSMF1/OGT/MTM1/SH3RF2/BAG5/UBB/RAD23B/RNF14/VCP/SUMO1/CSNK1A1/UCHL5/FHIT/SOCS5/SMARCC1/COMMD1/TMTC3/PSMD10/RYBP/RNF19A/MAPK9/RCHY1/XPO1/SH3RF1/AKT1/N4BP1/NUB1/CLU/GSK3B/PARK7/RNF180/USP14/PSME3/CHFR/SDCBP/ANKIB1/FBXW7/DESI1/GABARAPL2/HSP90AB1/ZYG11…
GOBP_NON_MEMBRANE_BOUNDED_ORGANELLE_ASSEMBLY	GOBP_NON_MEMBRANE_BOUNDED_ORGANELLE_ASSEMBLY	344	0.335946	1.75276	2.15968e-06	4.80296e-05	3.18646e-05	5789	tags=41%, list=27%, signal=31%	YTHDF3/OFD1/KAT2B/KIF11/MDM1/C1QBP/PAN3/MIS12/MTERF3/EIF2A/CDS1/CNOT6L/CHMP4C/RPS27L/MDN1/EZR/CCSAP/NEBL/KRT19/CNOT7/TIA1/STAG2/RAB11A/LCP1/RC3H1/BRIX1/SENP6/SPICE1/PIBF1/TPR/CENPE/HAUS6/PRKAR1A/VPS4B/ZNF207/XRCC5/CETN2/CEP76/CHMP2B/BIN2/STAG1/CENPW/TUBGCP3/YTHDF2/PRKAA1/PRRC2C/SMC3/RACGAP1/GOLGA8A/INO80/HAUS3/NOP2/CENPC/GOLGA8N/CFLAR/G3BP2/CEP97/NPM1/NCOR1/CNOT1/SIX4/PDCD6IP/NIP7/LSM14A/KIF2A/OG…
GOBP_GLYCOPROTEIN_BIOSYNTHETIC_PROCESS	GOBP_GLYCOPROTEIN_BIOSYNTHETIC_PROCESS	282	0.355318	1.82056	2.25097e-06	4.98939e-05	3.31015e-05	5540	tags=38%, list=26%, signal=28%	PHLDA1/GALNT7/PLCB1/NUS1/ITM2A/MGAT4A/SERP1/GOLPH3/GALNT3/TM9SF2/GFPT1/SOAT1/GALNT5/OSTC/MAGT1/DPAGT1/EDEM3/MAN2A1/UBE2J1/CCR7/RPN2/HS3ST3B1/SLC2A10/STT3B/GALNT1/PGM3/TMEM258/FKTN/DAD1/DPM1/FUT8/C1GALT1/ALG9/AGO2/CANT1/ALG14/GALNT13/ALG10/IL15/DDOST/CTNNB1/TNIP1/IL33/KRTCAP2/C1GALT1C1/ITM2B/OGT/DPM2/NCSTN/ALG8/ST8SIA4/TRAK1/ALG6/CCL19/GALNT6/MLEC/CHST11/TMEM59/TRIP11/TET2/UGGT1/POGLUT1/ARFGEF1/CO…
GOMF_GTPASE_ACTIVITY	GOMF_GTPASE_ACTIVITY	291	0.356428	1.83369	2.2853e-06	5.04878e-05	3.34955e-05	5096	tags=38%, list=24%, signal=30%	GCH1/ARL5B/GBP1/ATL2/ARHGAP5/RAB27B/ARF4/GPN3/RAB25/ARL1/EIF5B/GBP3/RGS1/RASA1/GSPT2/RAB27A/GNA13/RALA/RHOBTB3/SAR1B/RAP2C/SRP54/GSPT1/RHOT1/RRAGD/RRAS2/GBP5/RAP1B/RAB11A/RHOH/RAN/DNM1L/RIT1/NRAS/GEM/RAB8A/GFM2/GNL2/EIF2S3/TUBD1/RHOU/GPN1/GFM1/RABL3/TUBB2A/RAB39B/RHOQ/ARF3/ENTPD4/RAB1A/RAB10/MTIF2/MFN1/RAB14/RAB5A/GNG5/RAB12/ARL15/RAB17/GIMAP7/ARL8B/ATL1/ARF6/RAC2/RAB11B/RAB21/RRAGA/GUF1/ENTPD7/D…
GOMF_EXTRACELLULAR_LIGAND_GATED_ION_CHANNEL_ACTIVITY	GOMF_EXTRACELLULAR_LIGAND_GATED_ION_CHANNEL_ACTIVITY	67	-0.469312	-2.16604	2.42314e-06	5.3357e-05	3.53991e-05	5938	tags=51%, list=27%, signal=37%	GRIN2B/GRIN2C/HTR3C/HTR3A/GABRB3/GABRA6/GRID1/GRID2/CHRNA6/GABRQ/GABRR3/GABRA3/CHRNE/CHRNA2/GABRG3/GLRA2/GRIK3/P2RX2/CHRNA4/GRIA1/HTR3B/GRIK4/GRIN1/CHRNB4/GRIK5/GRIN3B/CHRND/CHRNG/CHRNB2/GRIK1/P2RX6/GABRD/P2RX3/GLRA1
GOBP_FEEDING_BEHAVIOR	GOBP_FEEDING_BEHAVIOR	97	-0.418857	-2.04705	2.47817e-06	5.43896e-05	3.60841e-05	6764	tags=61%, list=31%, signal=42%	SLC24A4/AGT/BRS3/ADM2/GALR2/OPRM1/CCK/CALCA/HAND2/OXTR/TBR1/DACH1/HTR1B/OPRL1/OPRK1/GAL/GNB3/MCHR1/NPB/TACR3/INS/HCRT/TACR1/GHSR/DRD2/GHRL/NPW/GDF15/STRA6/ACE/MC1R/GALR3/HCRTR1/TRH/PYY/HCRTR2/MC3R/PRLH/AGRP/NMU/TH/RETN/NTRK2/GCG/DRD1/OXT/APLN/MMP17/UCN/SGIP1/ATP8A2/CNTFR/CNTN2/TCF15/OPRD1/ASIP/LEPR/REN/LEP
GOMF_HISTONE_DEACETYLASE_BINDING	GOMF_HISTONE_DEACETYLASE_BINDING	112	0.455462	2.04434	2.70478e-06	5.90646e-05	3.91857e-05	3760	tags=38%, list=17%, signal=32%	HIF1A/ANKRA2/KAT2B/LCOR/TOP2B/NRIP1/MIER1/HSP90AA1/SUDS3/IKZF3/NUDT21/KPNA2/PHF6/YWHAE/NIPBL/BCOR/RBBP4/HNRNPD/PRDM1/YWHAB/CCND1/CRY1/CBX5/NR2C1/SP1/SFPQ/GMNN/BEX4/HES1/NCOR1/SP2/PKN2/RELA/MAPK8/MIER3/TOP2A/LEF1/HDAC2/TP53/DHX36/UHRF1BP1/BHLHE41/HDAC1
GOBP_SRP_DEPENDENT_COTRANSLATIONAL_PROTEIN_TARGETING_TO_MEMBRANE	GOBP_SRP_DEPENDENT_COTRANSLATIONAL_PROTEIN_TARGETING_TO_MEMBRANE	15	0.795885	2.29348	2.70882e-06	5.90646e-05	3.91857e-05	2377	tags=67%, list=11%, signal=59%	SRP9/SRP19/SRP72/TRAM1/SRP54/SEC63/SSR3/SRP68/SEC61B/SEC61A1
GOBP_REGULATION_OF_INNATE_IMMUNE_RESPONSE	GOBP_REGULATION_OF_INNATE_IMMUNE_RESPONSE	209	0.376279	1.85157	2.71926e-06	5.90997e-05	3.92089e-05	5492	tags=40%, list=25%, signal=30%	CD96/RASGRP1/SUSD4/AIM2/BIRC3/YTHDF3/CEACAM1/NLRC3/TRIM5/CADM1/PTPN22/HSP90AA1/AP1G1/TRIM21/LYN/GBP5/UBE2K/SERPINB9/CNOT7/PLSCR1/IRF1/NOD2/MMP12/CCL5/MAP3K7/XRCC5/PYHIN1/NLRC5/TXK/IFI16/SLAMF6/ERAP1/YTHDF2/SFPQ/IKBKB/WNT5A/PTPN2/PARP14/PARP9/SAMHD1/OAS1/TNFAIP3/LSM14A/CASP8/ADAR/CD226/BANF1/NMI/KLRC4/HMGB1/SERPINB4/METTL3/PTPN11/N4BP1/APPL1/IL12B/CLEC7A/CRTAM/NONO/POLR3C/TIRAP/FYN/MED1/XIAP/KLRD1…
GOBP_REGULATION_OF_SYSTEMIC_ARTERIAL_BLOOD_PRESSURE	GOBP_REGULATION_OF_SYSTEMIC_ARTERIAL_BLOOD_PRESSURE	93	-0.419539	-2.05472	2.77175e-06	5.99011e-05	3.97406e-05	6752	tags=61%, list=31%, signal=42%	AGT/ENPEP/ADM2/GAS6/AGTR2/KLK3/CALCA/SUCNR1/OXTR/CYP4A11/SLC2A5/NOX1/PLCB3/SPX/SERPINF2/AVP/ADRB3/EMP2/KLK2/CPA3/TACR1/PCSK5/KLK1/ECE1/EDN2/DRD2/ASIC2/DRD5/ADRA1A/ADRA1B/ADM/AR/NPPA/ACE/ADM5/ADAMTS16/P2RX2/NPPB/AVPR1A/NTSR1/AVPR2/TNNI3/GPR37L1/CYP4F2/AGTR1/ADORA1/NOS3/PDGFB/RASL10B/CTSG/AVPR1B/CYP11B2/GJA5/ADRA1D/CMA1/CYP4F12/REN
GOBP_MITOCHONDRIAL_RESPIRATORY_CHAIN_COMPLEX_ASSEMBLY	GOBP_MITOCHONDRIAL_RESPIRATORY_CHAIN_COMPLEX_ASSEMBLY	77	0.507676	2.12661	2.77403e-06	5.99011e-05	3.97406e-05	7396	tags=65%, list=34%, signal=43%	OMA1/TTC19/NDUFA5/NDUFB1/FASTKD3/TMEM126B/NDUFAB1/TMEM126A/NDUFAF4/COX20/NDUFB9/NDUFA1/SCO2/NDUFS3/NDUFS1/COX16/NDUFA12/NDUFB11/NDUFS4/OXA1L/UQCRFS1/NDUFA8/NDUFB4/COX18/NDUFA9/NDUFS2/NDUFA3/COA3/NDUFB3/NDUFAF7/PET117/COA1/PET100/NDUFA6/TFAM/UQCC1/SLC25A33/NDUFB6/NDUFB5/NDUFC1/NDUFB10/NDUFB2/SDHAF2/NDUFA11/SCO1/COX17/IMMP2L/NDUFB8/NDUFA10/LYRM7
GOBP_ENDOPLASMIC_RETICULUM_UNFOLDED_PROTEIN_RESPONSE	GOBP_ENDOPLASMIC_RETICULUM_UNFOLDED_PROTEIN_RESPONSE	69	0.532235	2.18748	2.89517e-06	6.20116e-05	4.11409e-05	3392	tags=42%, list=16%, signal=36%	PPP1R15B/DNAJB9/SERP1/TMEM33/AGR2/HSPA5/NCK2/HERPUD1/ERMP1/ERN1/TMED2/EIF2AK2/ERLEC1/XBP1/UFL1/HERPUD2/CCND1/ATF6/VCP/DERL2/PTPN2/CDK5RAP3/NCK1/COPS5/CREB3L2/MBTPS2/YOD1/PIK3R1/TBL2
GOCC_COATED_VESICLE	GOCC_COATED_VESICLE	270	0.36408	1.85172	2.89812e-06	6.20116e-05	4.11409e-05	4733	tags=36%, list=22%, signal=28%	FOLR1/SEC23B/CD3G/SEC24A/RAB27B/IL7R/SEC24B/SCYL2/SH3BP4/NCALD/DENND1B/COPZ1/RAB27A/INPP5F/AP1G1/MCFD2/ERGIC2/VAMP8/STX17/IER3IP1/COPB2/VAMP7/YIPF5/SAR1B/COPB1/LMAN1/HEATR5B/CLINT1/SEC31A/AFTPH/USO1/ARCN1/DENND1C/TMED2/VMA21/SEC16A/LMBRD1/CD3D/KDELR2/HLA-DQA1/RAB8A/SCAMP1/SCARB2/TMED10/CD59/ERGIC1/CLTC/HLA-DPA1/M6PR/DDHD2/RAB14/RAB5A/B2M/TYRP1/COPA/WNT5A/PIK3C2A/TMED5/FCGR1B/TMED4/VTI1B/YIPF6/WIP…
GOBP_DNA_TEMPLATED_TRANSCRIPTION_ELONGATION	GOBP_DNA_TEMPLATED_TRANSCRIPTION_ELONGATION	72	0.516963	2.14163	2.89956e-06	6.20116e-05	4.11409e-05	6204	tags=58%, list=29%, signal=42%	SOX10/SCAF8/CTR9/EZH2/ELL2/EAF1/TCERG1/CTNNB1/EAPP/CCNK/ZNF326/CCNT1/WDR43/EAF2/ALYREF/NELFCD/SETD2/RNF168/CDC73/GTF2F2/VHL/CDK12/HTATSF1/HMGN1/ENY2/WDR61/ZMYND11/BTBD18/THOC1/CCNT2/HNRNPU/SETD5/KAT7/SUPT4H1/SUPT6H/GTF2H5/TSFM/POLR2I/SUPT16H/LEO1/ELP2/ELP4
GOBP_REGULATION_OF_MRNA_SPLICING_VIA_SPLICEOSOME	GOBP_REGULATION_OF_MRNA_SPLICING_VIA_SPLICEOSOME	95	0.485876	2.11655	2.9164e-06	6.21731e-05	4.1248e-05	4160	tags=45%, list=19%, signal=37%	RBM4/C1QBP/SRPK1/RBM7/FMR1/SRSF10/FAM172A/SRRM1/SRSF4/HNRNPK/TIA1/RBM39/SF3B4/SRSF6/RBM3/WTAP/SON/NCBP1/YTHDC1/MBNL1/HNRNPA1/RBMXL1/MBNL3/SRSF7/RAVER2/RBM5/RBM8A/REST/RBM25/CELF2/NUP98/HNRNPA2B1/DDX17/KHDRBS1/FXR1/SNW1/TRA2B/CWC22/NSRP1/SFSWAP/SRSF3/RBM15B/MBNL2
GOMF_PROTEIN_MACROMOLECULE_ADAPTOR_ACTIVITY	GOMF_PROTEIN_MACROMOLECULE_ADAPTOR_ACTIVITY	294	0.348005	1.78837	2.99475e-06	6.36408e-05	4.22217e-05	5237	tags=37%, list=24%, signal=28%	HOMER2/ATP1B1/TRIM22/ANK3/CD3E/MPP7/TRAT1/CD3G/PAG1/MLPH/KLHDC2/BLNK/PSMC6/ABI1/TRIM5/ICE1/CDC42SE2/NAPA/STAP1/AP1G1/BANK1/VAMP8/STX17/ARRDC4/VAMP7/NCK2/CIB1/HERPUD1/DEDD2/SHANK2/BET1/SKP1/TJP2/SNAP23/LMBRD1/SAV1/YKT6/DET1/TPR/SH2B2/ST13/FEM1C/SLC9A1/NAPG/FEM1B/SPAG4/STX19/NCSTN/PPP4R2/CBX5/SORBS2/SYNE2/NMD3/G3BP2/HSH2D/NUP153/FRS2/STAT3/MEN1/IQGAP1/NCK1/CUL4B/VTI1B/STAP2/STX16/PIK3R1/VHL/UBXN8/S…
GOBP_MITOCHONDRIAL_GENE_EXPRESSION	GOBP_MITOCHONDRIAL_GENE_EXPRESSION	94	0.483533	2.1017	3.03327e-06	6.42295e-05	4.26123e-05	6892	tags=62%, list=32%, signal=42%	TRMT61B/C1QBP/METTL4/MTERF2/FASTKD3/NOA1/QRSL1/GFM2/LARS2/PNPT1/GFM1/TRMT10C/PRKAA1/MTIF2/MTO1/MTRF1/MALSU1/IARS2/LRPPRC/MRPS21/TRNT1/MRPL51/MRPL47/ALKBH1/TRMT5/MTIF3/GATC/MRPL16/MTERF1/COA3/NGRN/FASTKD2/TRIT1/YARS2/MRPS28/FOXO3/FASTKD1/DARS2/EARS2/WARS2/RARS2/TFAM/CHCHD10/TSFM/SLC25A33/TFB1M/MRPS7/MRPL57/MRPL2/TUFM/MRPS15/PTCD3/MTERF4/SHMT2/MRPS6/SARS2/MRPS16/MTRF1L
GOBP_HOMEOSTASIS_OF_NUMBER_OF_CELLS	GOBP_HOMEOSTASIS_OF_NUMBER_OF_CELLS	266	0.360874	1.83617	3.04164e-06	6.42295e-05	4.26123e-05	5993	tags=43%, list=28%, signal=32%	PDE4B/SMAP1/GAPT/SOX9/HIF1A/GPR174/TNFRSF17/KIT/GATA3/IL7R/EZH2/BCL10/STAT1/ID2/UBA5/SLC11A2/PIK3CB/RRN3/CCR7/SASH3/FAS/TMEM14C/CCR2/OCIAD2/LYN/HSPA9/VPS54/HCLS1/KMT2E/RC3H1/GPR183/MB/ABCB10/SKIL/PPP2R3C/ALAS1/DOCK10/UFL1/HIPK2/TNFSF13B/NCSTN/RC3H2/B2M/ACVR2A/CORO1A/CRISPLD1/MIR17HG/PTPN2/CDK5RAP3/PMAIP1/FAM210B/STAT3/TNFAIP3/ETS1/ITPKB/NAPEPLD/RPS24/PTBP3/ADAR/SP3/INPP5D/SFXN1/JAK2/IL7/PRDX1/HMG…
GOBP_UBIQUITIN_DEPENDENT_ERAD_PATHWAY	GOBP_UBIQUITIN_DEPENDENT_ERAD_PATHWAY	79	0.501959	2.11179	3.21165e-06	6.76063e-05	4.48525e-05	4865	tags=49%, list=22%, signal=38%	DNAJB9/FBXO6/SVIP/ERLIN2/PSMC6/DNAJB14/EDEM3/CCDC47/UBE2J1/FAM8A1/UBXN4/STT3B/TRIM13/HSPA5/UBQLN1/HERPUD1/UBQLN2/ERLEC1/JKAMP/CANX/SEC61B/SEL1L/VCP/DNAJC10/DERL2/FAF2/HSP90B1/YOD1/UBXN8/ERLIN1/SGTB/AUP1/DERL1/USP14/MAN1A1/EDEM1/CALR/RHBDD2/UBE4A
GOCC_FICOLIN_1_RICH_GRANULE_LUMEN	GOCC_FICOLIN_1_RICH_GRANULE_LUMEN	117	0.445955	2.01944	3.22302e-06	6.76329e-05	4.48703e-05	5363	tags=48%, list=25%, signal=36%	PRDX4/AGL/DYNLT1/HSP90AA1/PSMD14/CCT8/PSMD6/PNP/YPEL5/PSMA5/PSMD12/PSMC2/CTSS/CANT1/ACTR2/GYG1/BIN2/ILF2/KCMF1/VCP/CSNK2B/PSMA2/CAND1/PSMB1/DDX3X/KPNB1/HMGB1/JUP/SRP14/PGM2/APAF1/GPI/COMMD3/IMPDH2/CAB39/CTSH/ALDOA/DERA/FGL2/PSMB7/ASAH1/CTSB/XRCC6/PSMD11/TNFAIP6/HSP90AB1/CAPN1/MAPK1/EEF2/ACLY/ACTR10/IDH1/QPCT/MIF/OSTF1/IMPDH1
GOCC_TRANSPORTER_COMPLEX	GOCC_TRANSPORTER_COMPLEX	354	-0.27115	-1.64603	3.27258e-06	6.84582e-05	4.54178e-05	6027	tags=40%, list=28%, signal=30%	HCN4/ABHD6/ANO2/GRIN2B/ABCD4/KCNG1/GRIN2C/CACNA1I/SCN10A/TRPC4/ATP1A4/ABCB6/KCNG3/HTR3C/CACNG5/KCNJ5/BEST4/ATP1B4/KCNIP4/CACNA2D4/HTR3A/GABRB3/CACNG6/ABCG8/RYR2/TRPC1/SCN9A/GABRA6/RYR3/KCNQ3/KCNJ8/KCNB2/GRID2/CLCN7/SCN5A/CACNB4/CHRNA6/SCN1A/CACNA1C/CACNA1D/CACNA1E/TRPM4/PKD1L1/GABRQ/SCN4A/SCNN1D/GABRR3/HCN2/CNGB1/ABCA2/GABRA3/CLCN1/KCNJ14/SCN2B/KCNF1/CPT1C/ATP4B/CHRNE/SCNN1G/HSPA2/KCNS3/CATSPER1/…
GOBP_LEUKOCYTE_MEDIATED_IMMUNITY	GOBP_LEUKOCYTE_MEDIATED_IMMUNITY	362	0.330909	1.73278	3.43465e-06	7.16247e-05	4.75185e-05	4956	tags=31%, list=23%, signal=24%	AZGP1/CD96/ANXA3/RASGRP1/SUSD4/GAPT/KIT/GATA3/SLAMF7/CEACAM1/CD55/IL7R/GZMB/BCL10/IGHD/C1QBP/CD46/DENND1B/HPRT1/TNFSF13/PTPRC/CD8A/CADM1/TRBC1/STAP1/CSF2RB/RAB27A/AP1G1/VAMP8/NDFIP1/STXBP3/SASH3/PAXIP1/VAMP7/BTN3A3/PIK3CG/CCR2/LYN/JAGN1/KIF5B/SERPINB9/SNX4/MALT1/KMT2E/SNAP23/NOD2/F2RL1/HLA-DQA1/RNF19B/MAP3K7/XCL1/CD1E/CD1C/MSH6/BTN3A2/CD27/HLA-DPA1/AHR/SLAMF6/MYD88/B2M/IGLL5/C12orf4/CORO1A/NBN/AR…
GOBP_PRODUCTION_OF_MOLECULAR_MEDIATOR_OF_IMMUNE_RESPONSE	GOBP_PRODUCTION_OF_MOLECULAR_MEDIATOR_OF_IMMUNE_RESPONSE	205	0.373151	1.8308	3.57789e-06	7.43801e-05	4.93466e-05	5716	tags=41%, list=26%, signal=30%	CD96/GAPT/SIRT1/KIT/DNAJB9/GATA3/CD55/BCL10/DENND1B/TNFSF13/FCRL3/PTPRC/TRDV3/PTPN22/NDFIP1/SASH3/ATG5/PAXIP1/LACC1/CCR2/MALT1/NOD2/F2RL1/HLA-DQA1/SLC7A5/MAP3K7/XBP1/XCL1/TRIL/MSH6/TMBIM6/HLA-DPA1/B2M/YY1/NBN/WNT5A/TGFB2/SAMHD1/PHB2/IL1B/PMS2P1/HLA-DMA/RNF168/NR4A3/DHX36/CD226/ERCC1/LIG4/IGLV1-44/HLA-DOB/CUEDC2/POLB/SLAMF1/GPI/CLEC7A/CD40LG/MSH2/TRAF3IP2/IL18/HSPD1/DDX21/DDX58/THOC1/IGKC/HLA-DPB1…
GOMF_PEPTIDE_RECEPTOR_ACTIVITY	GOMF_PEPTIDE_RECEPTOR_ACTIVITY	147	-0.362684	-1.93448	3.79682e-06	7.86006e-05	5.21466e-05	7760	tags=61%, list=36%, signal=40%	GPR35/BDKRB2/MLNR/CMKLR1/LGR5/INPP5K/NMUR2/EDNRA/S1PR2/CCR3/CXCR2/SORCS3/TSHR/BRS3/GUCY2C/GALR2/AGTR2/OPRM1/KISS1R/GPR143/SSTR2/F2RL3/CALCR/CCKAR/RAMP3/GHRHR/OXTR/CYSLTR2/SSTR4/FPR2/OPRL1/CXCR3/CCKBR/OPRK1/GAL/MCHR1/GCGR/PTH1R/TACR3/GALR1/TACR1/SSTR3/OGFR/GIPR/VIPR2/NLRP6/NPBWR2/CRHR2/TACR2/CXCR1/SORCS1/NMUR1/RAMP1/MC1R/GALR3/HCRTR1/GRPR/ADCYAP1R1/HCRTR2/NPBWR1/MC3R/CRHR1/GUCY2F/AVPR1A/GUCY2D/NTS…
GOBP_NEGATIVE_REGULATION_OF_CELL_CYCLE	GOBP_NEGATIVE_REGULATION_OF_CELL_CYCLE	338	0.331885	1.72886	3.80439e-06	7.86006e-05	5.21466e-05	5025	tags=34%, list=23%, signal=27%	FZD3/SIRT1/FBXO6/GATA3/KAT2B/RGCC/CRLF3/EZH2/MDM1/FOXC1/PTPRK/TOM1L1/ZNF655/LATS1/CHMP4C/RPS27L/CCNG1/RAD21/NABP1/ANGEL2/WAC/IPO7/SMARCA5/SDE2/ATF2/CCL2/YTHDC2/RAD17/TERF1/TPR/HUS1/NME6/RBL2/NAE1/TIPRL/CTNNB1/ETAA1/THAP5/BRD7/ZNF207/DYNC1LI1/RHNO1/ACVR1/FEM1B/PSMG2/RINT1/PDCD4/RAD1/CCND1/ATM/ATR/CDKN1B/CRY1/BTN2A2/ZW10/ATRX/GMNN/NBN/METTL13/TOPBP1/WEE1/NPM1/PTTG1/CDK5RAP3/BRCC3/TAOK3/MEN1/TNFAIP3…
GOMF_CATALYTIC_ACTIVITY_ACTING_ON_A_TRNA	GOMF_CATALYTIC_ACTIVITY_ACTING_ON_A_TRNA	95	0.484004	2.10839	3.84549e-06	7.92053e-05	5.25478e-05	6865	tags=60%, list=32%, signal=41%	TRMT13/TRMT61B/TYW3/POP5/METTL2B/RPP38/QRSL1/PTRH2/TRMT11/LARS2/TRMT10C/TRPT1/LRRC47/FTSJ1/IARS2/FARSB/PTRHD1/MTFMT/TRNT1/TRMT1L/MARS2/CDKAL1/RPP30/THUMPD3/FTO/DTWD1/ALKBH1/PUS3/DUS1L/THUMPD2/TRMT5/NT5C3A/POP1/TRMT12/TSEN34/GATC/TRIT1/YARS2/NARS2/SEPSECS/DARS2/EARS2/WARS2/RARS2/DTD2/TYW1/DTD1/TRMT10A/METTL8/TRMT2B/METTL1/LCMT2/ELAC1/SARS2/WDR4/TARBP1/PARS2
GOBP_CELLULAR_RESPONSE_TO_BIOTIC_STIMULUS	GOBP_CELLULAR_RESPONSE_TO_BIOTIC_STIMULUS	220	0.373726	1.85172	3.86764e-06	7.94172e-05	5.26883e-05	4286	tags=30%, list=20%, signal=24%	LACRT/LTF/CXCL10/CXCL9/PDE4B/CXCL11/CXCL13/PPP1R15B/CTR9/CD55/BCL10/CMPK2/TRIM5/RIPK2/STAP1/PTPN22/CCDC47/LDOC1/HSPA5/ZMPSTE24/LYN/MALT1/CCL2/KMO/NOD2/CARD16/CASP1/MTDH/CCL5/XBP1/TLR1/TLR2/TNIP1/CXCL1/PDCD4/MYD88/NFKB1/TMCO1/WNT5A/CD6/RELA/TNFAIP3/IL1B/MAPK8/EDNRB/CDC73/ASS1/PLAA/TP53/CX3CL1/CDK4/LY86/JAK2/CD274/HMGB1/AKT1/TNIP3/CAPN2/APAF1/IL12B/GSK3B/CLEC7A/TIRAP/IL18/LITAF/SMC1A
GOBP_ORGANELLE_DISASSEMBLY	GOBP_ORGANELLE_DISASSEMBLY	109	0.455729	2.0444	3.90092e-06	7.98555e-05	5.29792e-05	4809	tags=42%, list=22%, signal=33%	HIF1A/UFM1/VPS13C/UBA5/ZFAND1/CISD2/LRBA/ATG5/ARFIP2/ATG3/SLC25A46/SPAST/BNIP3/FUNDC2/FUNDC1/KIF5B/DENR/RB1CC1/DNM1L/GFM2/VDAC1/UFL1/EIF2D/MTIF2/ATG12/VCP/SPATA18/PHB2/WIPI1/TP53/ATG14/MAP1LC3B/GBF1/WDR45/MCTS1/PARK7/OPTN/MTIF3/RNF41/ATG13/BECN1/VRK1/FBXW7/UFC1/GABARAPL2/FBXO7
GOBP_ENERGY_DERIVATION_BY_OXIDATION_OF_ORGANIC_COMPOUNDS	GOBP_ENERGY_DERIVATION_BY_OXIDATION_OF_ORGANIC_COMPOUNDS	257	0.356982	1.80662	3.95406e-06	8.06965e-05	5.35371e-05	6420	tags=51%, list=30%, signal=37%	SOD2/HIF1A/PER2/PPP1CB/GFPT1/C2orf69/DHTKD1/AGL/EPM2AIP1/SUCLG2/PTGES3/NDUFA5/NDUFB1/CISD1/PPP1CC/BNIP3/NOA1/PPP1R2/COX7A2/UQCRC2/RB1CC1/GHITM/IDE/PNPT1/NDUFAB1/CYCS/SUCLA2/ISCU/PASK/GPD2/DLD/GYG1/PHKB/VCP/FXN/NDUFA4/NDUFB9/UGP2/ACADM/DYRK2/NDUFA1/COX7C/DLAT/SCO2/INSR/NR4A3/NDUFS3/TP53/NDUFS1/CS/PPP1R3D/OPN3/MRPS36/NDUFA12/AKT1/IL10RB/PRELID1/SLC25A12/PPP1R3B/IREB2/NDUFS4/PIK3CA/OXA1L/GSK3B/CCNB1…
GOBP_REGULATION_OF_ADAPTIVE_IMMUNE_RESPONSE	GOBP_REGULATION_OF_ADAPTIVE_IMMUNE_RESPONSE	170	0.399104	1.89337	4.01043e-06	8.15982e-05	5.41354e-05	4737	tags=32%, list=22%, signal=25%	AZGP1/SUSD4/NFKBIZ/SIRT1/GATA3/CEACAM1/CD55/IL7R/CD46/DENND1B/TNFSF13/PTPRC/RIPK2/NDFIP1/SASH3/PAXIP1/CCR2/MALT1/SAMSN1/RC3H1/IRF1/CD48/NOD2/MAP3K7/PRKCQ/XCL1/CD1E/CD1C/AHR/TNFSF13B/PLA2G4A/RC3H2/CCL19/B2M/SKAP1/ZBTB1/TNFAIP3/IL1B/SOCS5/CD226/CD274/HMGB1/SLAMF1/TRIM27/IL12B/PPP3CB/CLEC7A/MSH2/IL18/HSPD1/ANXA1/IL6ST/KLRD1/THOC1/ADCY7
GOBP_REGULATION_OF_TELOMERE_MAINTENANCE	GOBP_REGULATION_OF_TELOMERE_MAINTENANCE	70	0.516479	2.11969	4.03339e-06	8.16991e-05	5.42023e-05	4368	tags=50%, list=20%, signal=40%	XRN1/TNKS2/CCT8/TERF2IP/CCT2/MAP3K4/DCP2/TERF1/CTNNB1/PRKCQ/CCT6A/GNL3/XRCC5/HNRNPD/ATM/MAPKAPK5/ATR/POT1/HNRNPA1/ATRX/NAF1/NBN/TINF2/YLPM1/DHX36/ERCC1/HNRNPA2B1/HNRNPC/PARN/NEK7/CCT5/CCT4/GNL3L/ERCC4/ACD
GOBP_PHOSPHOLIPID_BIOSYNTHETIC_PROCESS	GOBP_PHOSPHOLIPID_BIOSYNTHETIC_PROCESS	236	0.368054	1.84273	4.04144e-06	8.16991e-05	5.42023e-05	4822	tags=36%, list=22%, signal=28%	SERINC5/CHPT1/NUS1/GNPAT/SGMS1/ACSL3/ABHD3/EFR3A/SACM1L/PIGA/SOCS4/INPP5F/CDS1/PTDSS1/PIK3CB/PIGK/DGKA/PIK3CG/SH3YL1/LPIN1/ABHD5/PIGH/DPM1/HMGCS1/PLSCR1/LPGAT1/PIGX/FIG4/FAM126B/SERAC1/CEPT1/INPP4B/SPTLC1/ATM/DPM2/MTM1/PLA2G4A/FAR1/PIP5K1B/ETNK1/IMPA1/MTMR2/PIGV/PIK3C2A/TTC7B/SPTLC2/MTMR6/SYNJ1/PI4KA/ITPKB/SOCS5/GGPS1/MTMR1/SLC44A3/PIK3R1/INPP5D/PIGN/ATG14/SYNJ2/PIGF/PIKFYVE/SOCS7/PIGP/CAPN2/AGPA…
GOBP_RNA_EXPORT_FROM_NUCLEUS	GOBP_RNA_EXPORT_FROM_NUCLEUS	76	0.510101	2.12273	4.052e-06	8.16991e-05	5.42023e-05	5855	tags=54%, list=27%, signal=39%	THOC7/CPSF6/NUP160/NUP107/RAN/DDX39A/TPR/NUP88/IWS1/NCBP1/YTHDC1/HNRNPA1/ALYREF/NPM1/XPOT/NUP153/SSB/SETD2/PHAX/FYTTD1/THOC2/SMG7/HNRNPA2B1/NUP155/NXF1/NUP133/KHDRBS1/POM121C/UPF2/ENY2/SRSF3/RBM15B/POLR2D/NXT1/THOC1/DHX9/NUP62/MCM3AP/SUPT6H/AGFG1/GLE1
GOBP_ORGANOPHOSPHATE_BIOSYNTHETIC_PROCESS	GOBP_ORGANOPHOSPHATE_BIOSYNTHETIC_PROCESS	483	0.309075	1.66443	4.27001e-06	8.57884e-05	5.69153e-05	4773	tags=33%, list=22%, signal=26%	GCH1/SERINC5/CHPT1/NUS1/IDO1/GNPAT/SGMS1/ACSL3/SLC26A2/CMPK1/ABHD3/EFR3A/PDK3/SACM1L/PIGA/DCK/GK5/HPRT1/PAPSS1/CMPK2/PPT1/SOCS4/TBPL1/INPP5F/CDS1/AMPD1/PTDSS1/PIK3CB/PIGK/RRM2/PNP/ATP6V1A/DGKA/PIK3CG/AKR1A1/SH3YL1/UPRT/LPIN1/NAMPT/ABHD5/PIGH/SLC35B3/DPM1/AK6/HMGCS1/PFAS/PLSCR1/PDK1/LPGAT1/KMO/PIGX/PANK3/FIG4/FAM126B/NME6/SERAC1/CEPT1/NMRK1/PRPS2/GMPS/INPP4B/SPTLC1/DLD/AK9/ADK/ATM/PRPSAP1/DPM2/MTM…
GOCC_RECYCLING_ENDOSOME	GOCC_RECYCLING_ENDOSOME	180	0.394266	1.8998	4.28045e-06	8.57884e-05	5.69153e-05	5296	tags=38%, list=24%, signal=29%	LTF/SLC31A2/C1orf210/ABHD17C/RNF11/RAB25/SLC11A2/CLCN3/FZD7/PDIA3/MYO5B/INPP5F/AP1G1/CMTM6/VAMP8/MICALL1/SORL1/RAP2C/RAB11FIP2/ARFGEF2/RAB11A/TMEM230/RAN/FIG4/ZDHHC2/RAB8A/TNIK/FCHSD2/SCAMP1/SLC9A7/RAB10/RAB14/B2M/ATP13A3/RAB12/RAB11FIP1/RAB17/ARF6/RAB11B/VTI1B/COMMD1/CD274/TUBGCP4/ATP11C/RAC1/LDLRAP1/RAB8B/PACSIN2/INPP4A/ACKR4/OPTN/TUBG1/SLC1A1/TF/APP/RABEP1/SLC39A4/PLEKHB2/ATP11B/MYO5A/STX8/ITG…
GOBP_B_CELL_RECEPTOR_SIGNALING_PATHWAY	GOBP_B_CELL_RECEPTOR_SIGNALING_PATHWAY	64	0.527154	2.12119	4.33685e-06	8.66593e-05	5.74931e-05	3131	tags=34%, list=14%, signal=29%	MS4A1/KLHL6/IGHD/BLNK/FCRL3/PTPRC/TRBC1/GCSAM/STAP1/PTPN22/ITK/BANK1/LYN/LPXN/FOXP1/SH2B2/LCK/PLEKHA1/IGLL5/VAV3/GPS2/IGHM
GOCC_ER_TO_GOLGI_TRANSPORT_VESICLE_MEMBRANE	GOCC_ER_TO_GOLGI_TRANSPORT_VESICLE_MEMBRANE	55	0.548408	2.15357	4.48008e-06	8.91782e-05	5.91642e-05	5391	tags=55%, list=25%, signal=41%	FOLR1/SEC23B/SEC24A/SEC24B/MCFD2/STX17/SAR1B/LMAN1/SEC31A/USO1/TMED2/VMA21/SEC16A/HLA-DQA1/TMED10/CD59/HLA-DPA1/B2M/VTI1B/SEC23IP/SEC24D/SAR1A/SEC13/KLHL12/HLA-DPB1/GOSR2/PDCD6/HLA-DQB1/SEC24C/HLA-F
GOBP_ATP_SYNTHESIS_COUPLED_ELECTRON_TRANSPORT	GOBP_ATP_SYNTHESIS_COUPLED_ELECTRON_TRANSPORT	68	0.526112	2.145	4.48955e-06	8.91782e-05	5.91642e-05	6420	tags=71%, list=30%, signal=50%	NDUFA5/NDUFB1/GHITM/NDUFAB1/CYCS/ISCU/DLD/NDUFA4/NDUFB9/NDUFA1/COX7C/NDUFS3/NDUFS1/NDUFA12/NDUFS4/CCNB1/UQCRFS1/COA6/PARK7/NDUFA8/NDUFB4/DNAJC15/DGUOK/NDUFA9/COX7A2L/NDUFS2/NDUFV2/UQCRB/NDUFA3/COX5A/SDHD/NDUFB3/BID/COQ9/UQCRQ/NDUFV3/CHCHD2/NDUFA6/UQCR10/COX5B/NDUFB6/NDUFB5/SDHC/NDUFC1/NDUFB10/NDUFB2/CDK1/SDHAF2
GOBP_COPII_COATED_VESICLE_BUDDING	GOBP_COPII_COATED_VESICLE_BUDDING	31	0.645667	2.26155	4.51949e-06	8.95074e-05	5.93826e-05	5302	tags=74%, list=24%, signal=56%	SEC23B/SEC24A/SEC24B/PPP6C/SAR1B/CUL3/SEC31A/TMED2/SEC16A/TMED10/PREB/MIA3/RAB1A/INSIG1/TFG/SEC24D/SAR1A/SEC13/VAPA/KLHL12/PDCD6/TBC1D20/SEC24C
GOBP_PATTERN_SPECIFICATION_PROCESS	GOBP_PATTERN_SPECIFICATION_PROCESS	424	-0.258927	-1.58263	4.6046e-06	9.09239e-05	6.03224e-05	4836	tags=36%, list=22%, signal=28%	NRP2/FEZF2/PCGF2/HOXC4/KAT2A/LHX2/SIM2/HOXA10/HOXC11/GLI3/BMP5/ASB2/DLX1/GATA4/MSX2/ZIC3/GATA5/WNT6/STC1/DAAM2/PKD1L1/IFT140/HOXB1/NODAL/NRP1/MESP1/HNF1B/CFC1/PCSK5/HEYL/SEMA3F/DNAI1/FUZ/CYP26B1/MEIS3/NKX3-2/LHX1/HOXC8/TBX3/DCHS1/FOXN4/DMRT3/FOXA2/GLI1/MSX1/HOXB9/TDRD6/STIL/PSKH1/ZBTB16/HOXC5/HOXA7/HOXC13/NEUROD1/GDF3/IHH/NKX2-5/GLI2/HOXA6/DSCAML1/HOXB3/HOXA4/AR/MEGF8/WNT7A/FOXG1/LBX1/TBX6/RIPPLY…
GOBP_REGULATION_OF_CYSTEINE_TYPE_ENDOPEPTIDASE_ACTIVITY	GOBP_REGULATION_OF_CYSTEINE_TYPE_ENDOPEPTIDASE_ACTIVITY	215	0.374635	1.8512	4.64024e-06	9.1222e-05	6.05201e-05	5430	tags=42%, list=25%, signal=32%	LTF/SIRT1/AIM2/TNFSF10/BIRC3/BCL10/RIPK2/DNAJB6/NLRP2/LAMP3/CD44/DIABLO/THBS1/RPS27L/CYFIP2/PERP/FAS/ATP2A3/SERPINB9/MALT1/XDH/ARL6IP1/CARD16/MTCH1/CASP1/S100A8/CAAP1/LCK/DAP/RPS6KA1/CYCS/ARL6IP5/CD27/LAMTOR5/IFI16/DHCR24/VCP/PRDX3/DAPK1/RPS6KA3/CST7/CFLAR/EPHA7/PMAIP1/F3/REST/USP47/TNFSF15/DDX3X/CASP8/PSMB9/TNFAIP8/JAK2/ST20/SH3RF1/HSPE1/CRYAB/HMGB1/AKT1/CASP2/TRIAP1/APAF1/GPI/CLEC7A/CSN2/CAST/F…
GOBP_PROTEIN_IMPORT	GOBP_PROTEIN_IMPORT	190	0.386411	1.87346	4.64695e-06	9.1222e-05	6.05201e-05	5726	tags=46%, list=26%, signal=34%	CDH1/TIMM23B/UFM1/LAMP2/PPP3CA/HSP90AA1/PEX7/TOMM20/NUP35/RANBP2/KPNA2/NXT2/STK4/CBLB/UBR5/IPO7/HCLS1/NUP54/ATF2/NUP107/RAN/MMP12/PEX1/TPR/PEX2/KPNA1/NUP88/PEX13/TARDBP/HEATR3/SUMO1/KPNA6/STK3/RANBP6/TMCO6/NUP153/PHB2/STAT3/KPNB1/TP53/NUP98/RBM22/PIK3R1/NUP155/GRPEL2/MDFIC/KPNA4/JAK2/KPNA3/ELAVL1/SEC13/NUP133/PTTG1IP/AKT1/JUP/NUP50/APPL1/POM121C/TNPO1/TIMM17A/CLU/RAB8B/IPO4/TRAF3IP2/CSE1L/DNAJC15…
GOBP_NEGATIVE_REGULATION_OF_RESPONSE_TO_BIOTIC_STIMULUS	GOBP_NEGATIVE_REGULATION_OF_RESPONSE_TO_BIOTIC_STIMULUS	102	0.465412	2.07514	4.80916e-06	9.41302e-05	6.24496e-05	3624	tags=34%, list=17%, signal=29%	LACRT/LTF/CD96/SUSD4/PPM1B/YTHDF3/CEACAM1/NLRC3/C1QBP/MICB/ATG5/TRIM21/SERPINB9/CNOT7/MMP12/CARD16/TSPAN6/NLRC5/IFI16/AHR/YTHDF2/ATG12/PTPN2/PARP14/SAMHD1/OAS1/TNFAIP3/PCBP2/TRIM38/ITCH/ADAR/BANF1/NMI/SERPINB4/METTL3
GOBP_PHOSPHATIDYLINOSITOL_BIOSYNTHETIC_PROCESS	GOBP_PHOSPHATIDYLINOSITOL_BIOSYNTHETIC_PROCESS	124	0.432024	1.97877	4.82393e-06	9.4144e-05	6.24587e-05	4822	tags=40%, list=22%, signal=31%	EFR3A/SACM1L/PIGA/SOCS4/INPP5F/CDS1/PIK3CB/PIGK/PIK3CG/SH3YL1/PIGH/DPM1/PIGX/FIG4/FAM126B/INPP4B/ATM/DPM2/MTM1/PIP5K1B/IMPA1/MTMR2/PIGV/PIK3C2A/TTC7B/MTMR6/SYNJ1/PI4KA/ITPKB/SOCS5/MTMR1/PIK3R1/INPP5D/PIGN/ATG14/SYNJ2/PIGF/PIKFYVE/SOCS7/PIGP/PIK3CA/INPP4A/MTMR4/CDIPT/PIK3C3/BECN1/PGAP2/PIK3R3/PGAP1
GOBP_NUCLEOBASE_CONTAINING_SMALL_MOLECULE_METABOLIC_PROCESS	GOBP_NUCLEOBASE_CONTAINING_SMALL_MOLECULE_METABOLIC_PROCESS	487	0.309289	1.66855	4.90284e-06	9.54059e-05	6.32959e-05	4373	tags=31%, list=20%, signal=25%	APOBEC3B/PDE4B/NUDT19/HIF1A/IDO1/ACSL3/SLC26A2/GFPT1/CMPK1/GMDS/PDK3/MBD4/UAP1/DHTKD1/ENPP3/DCK/HPRT1/PAPSS1/CMPK2/PPT1/AMD1/DPAGT1/TBPL1/SUCLG2/AMPD1/SLC35A3/RRM2/PNP/LACC1/ATP6V1A/UXS1/PGM3/UPRT/NAMPT/RORA/NUDT9/ENTPD3/SLC35B3/DPM1/AK6/FUT8/HMGCS1/PFAS/PDK1/ERH/XDH/GNPNAT1/KMO/TJP2/RAN/PANK3/UAP1L1/NME6/LDHA/HINT1/NMRK1/DPYD/PRPS2/SUCLA2/GMPS/RHOQ/DLD/AK9/ADK/ENTPD4/OGT/ENPP4/PRPSAP1/PRKAA1/MCC…
GOBP_REGULATION_OF_PROTEASOMAL_UBIQUITIN_DEPENDENT_PROTEIN_CATABOLIC_PROCESS	GOBP_REGULATION_OF_PROTEASOMAL_UBIQUITIN_DEPENDENT_PROTEIN_CATABOLIC_PROCESS	125	0.423099	1.94526	4.94273e-06	9.59033e-05	6.36259e-05	5342	tags=46%, list=25%, signal=35%	SVIP/SOCS4/STYX/PIAS1/UBQLN1/HERPUD1/UBQLN2/UBE2K/WAC/HECTD1/DET1/ARIH1/RNF19B/RNF144B/TRIB2/UFL1/EIF3H/OGT/MTM1/SH3RF2/BAG5/RAD23B/RNF14/VCP/SUMO1/CSNK1A1/UCHL5/FHIT/SOCS5/SMARCC1/COMMD1/PSMD10/RYBP/RNF19A/MAPK9/RCHY1/XPO1/SH3RF1/AKT1/N4BP1/NUB1/CLU/GSK3B/PARK7/RNF180/USP14/CHFR/SDCBP/ANKIB1/DESI1/HSP90AB1/ZYG11B/MDM2/GLMN/PSEN1/ARIH2/ARAF/TRIB1
GOBP_REGULATION_OF_VIRAL_GENOME_REPLICATION	GOBP_REGULATION_OF_VIRAL_GENOME_REPLICATION	78	0.503503	2.1082	4.96668e-06	9.60894e-05	6.37493e-05	5887	tags=53%, list=27%, signal=38%	LTF/APOBEC3B/SLPI/IFIH1/TOP2B/SRPK1/OAS2/PABPC1/CNOT7/PLSCR1/MPHOSPH8/STAU1/EIF2AK2/CCL5/TNIP1/IFI16/ISG20/APOBEC3D/ZC3HAV1/PKN2/OAS1/TOP2A/TRIM38/DDX3X/ADAR/BANF1/LARP1/N4BP1/PPIH/MX1/CD28/MAVS/FAM111A/SRPK2/TRIM6/RSAD2/PDE12/TRIM28/ILF3/TNF/IFITM1
GOMF_PEPTIDE_N_ACETYLTRANSFERASE_ACTIVITY	GOMF_PEPTIDE_N_ACETYLTRANSFERASE_ACTIVITY	42	0.599892	2.24235	5.04036e-06	9.70159e-05	6.4364e-05	5793	tags=62%, list=27%, signal=45%	BAZ1A/KAT2B/NAA16/NAA50/GTF2B/HAT1/ESCO1/ATF2/NCOA3/KAT6A/SUPT7L/NAA20/KAT6B/NCOA1/TAF10/NAA11/BRCA2/NAA15/CLOCK/KAT7/ATAT1/MCM3AP/MSL3/NAA25/EP300/GTF3C4
GOBP_REGULATION_OF_TRANS_SYNAPTIC_SIGNALING	GOBP_REGULATION_OF_TRANS_SYNAPTIC_SIGNALING	396	-0.263315	-1.60364	5.04355e-06	9.70159e-05	6.4364e-05	6522	tags=43%, list=30%, signal=30%	RIMS1/NLGN1/PCDH17/SLC4A10/GIP/DBN1/HTR2A/GRM6/BACE1/NRXN1/AKAP7/NLGN4Y/CPLX3/BAIAP2/ABHD6/GRIN2B/CDH2/CRTC1/GRIN2C/DLGAP2/RIMS2/CALB2/AKAP12/RASGRF1/ADORA2B/NPTXR/ACHE/EPHB2/OXTR/SCT/CACNG5/ZDHHC12/AGER/LRRTM1/SYN1/HTR1B/RAPSN/SLC1A3/LGI1/GRM1/CEL/GFAP/DISC1/GRM8/KAT2A/GRID1/DNM1/APOE/NTF3/PRKAR1B/SLC8A2/DGKI/GRID2/LZTS1/SLC6A1/NLGN2/CHRNA6/DRD3/CELF4/LRRC4/INS/MPP2/SHANK3/GRM4/ITPKA/HCRT/BRSK1/…
GOMF_NUCLEOSOME_BINDING	GOMF_NUCLEOSOME_BINDING	49	0.580539	2.23379	5.10156e-06	9.78505e-05	6.49177e-05	7394	tags=76%, list=34%, signal=50%	HMGN3/HMGN4/SMARCA5/ACTL6A/ARID1A/RBBP4/HP1BP3/GATAD2B/RNF168/MBD2/HDAC2/SMARCC1/RNF4/HMGN2/HNRNPC/GLYR1/HDAC1/SSRP1/HMGN1/SMARCA1/ZNHIT1/SUPT6H/SUPT16H/MLLT10/DNTTIP1/HMGN5/ARID1B/MTA2/MLLT6/SMARCC2/EED/HIRA/ACTR6/CHD4/SMARCE1/SMARCA4/SAP30L
GOBP_REGULATION_OF_VASOCONSTRICTION	GOBP_REGULATION_OF_VASOCONSTRICTION	63	-0.479544	-2.16949	5.17915e-06	9.9055e-05	6.57168e-05	4128	tags=51%, list=19%, signal=41%	TRPM4/TACR1/ECE1/EDN2/CASR/ASIC2/HRH2/ADRA1A/ADRA1B/ADM/DBH/ACE/TBXA2R/FGB/MMP2/SMTNL1/SNTA1/ADRA2B/AVPR1A/AVPR2/AGTR1/ADRA2C/KCNA5/AVPR1B/CAV1/GJA5/ADRA1D/FGG/HRH1/SMTNL2/ATP1A2/LEP
GOBP_POSITIVE_REGULATION_OF_VASOCONSTRICTION	GOBP_POSITIVE_REGULATION_OF_VASOCONSTRICTION	32	-0.610582	-2.34193	5.33344e-06	0.000101715	6.74818e-05	4128	tags=62%, list=19%, signal=51%	TRPM4/TACR1/CASR/HRH2/ADRA1A/ADRA1B/DBH/ACE/TBXA2R/FGB/SMTNL1/AVPR1A/AVPR2/AVPR1B/CAV1/GJA5/ADRA1D/FGG/HRH1/SMTNL2
GOBP_PROTEIN_LOCALIZATION_TO_CHROMOSOME	GOBP_PROTEIN_LOCALIZATION_TO_CHROMOSOME	78	0.501822	2.10116	5.38324e-06	0.000102373	6.79183e-05	5084	tags=46%, list=23%, signal=35%	EZH2/MIS12/SMC5/TNKS2/CCT8/RAD21/PPHLN1/TERF2IP/CCT2/TERF1/CCT6A/GNL3/ZNF827/NIPBL/XRCC5/ATR/POT1/VCP/ZW10/ATRX/CHAMP1/BUB3/SETD2/TINF2/ZWILCH/CTCF/CCT5/RB1/CCT4/MSH2/BRCA2/GNL3L/ACD/MCM9/PIH1D1/XRCC4
GOBP_DNA_RECOMBINATION	GOBP_DNA_RECOMBINATION	276	0.349208	1.78277	5.41963e-06	0.00010265	6.81016e-05	5982	tags=41%, list=28%, signal=30%	MORF4L2/IL7R/RMI1/TOP2B/SMCHD1/RBBP8/TPRKB/TNFSF13/PTPRC/SMC5/BCL11B/PSMD14/NDFIP1/KPNA2/PAXIP1/SMARCAD1/PGBD5/DCLRE1C/RAD21/TERF2IP/NABP1/ARID2/ACTL6A/MORF4L1/HUS1/RNF138/ACTR2/KPNA1/MSH6/NIPBL/XRCC5/RHNO1/TCF7/YEATS4/ATM/PPP4R2/VPS72/YY1/SFPQ/INO80/UBE2N/NBN/ALYREF/ZFYVE26/UCHL5/SAMHD1/LIG3/KIN/EPC1/UBR2/TOP2A/SETD2/RNF168/LEF1/BLM/FANCD2/SETX/ERCC1/ING3/LIG4/TEP1/HELB/HMGB1/POLB/MMS19/UBE2B/RP…
GOCC_INTRINSIC_COMPONENT_OF_POSTSYNAPTIC_SPECIALIZATION_MEMBRANE	GOCC_INTRINSIC_COMPONENT_OF_POSTSYNAPTIC_SPECIALIZATION_MEMBRANE	76	-0.449264	-2.11275	5.42843e-06	0.00010265	6.81016e-05	7830	tags=63%, list=36%, signal=40%	SHISA9/KCND2/LRRC4C/CHRNA10/CHRNA1/KCND3/GABRA5/CACNG4/SORCS3/NLGN1/NLGN4Y/CDH2/LRRTM1/LRFN5/CEL/GRID1/GRID2/NLGN2/DRD3/LRRC4/PTPRS/EFNB3/CLSTN2/GABRA3/LRFN4/CACNG3/LRFN2/LRFN1/LRFN3/SLITRK3/SHISA6/GRIA1/SHISA7/GRIK5/CNIH2/CHRND/NLGN3/CLSTN3/DLG4/CHRNB2/HTR5A/ADCY1/CACNG2/LRRC4B/P2RX6/GSG1L/OPRD1/CACNG7
GOMF_SINGLE_STRANDED_RNA_BINDING	GOMF_SINGLE_STRANDED_RNA_BINDING	82	0.487719	2.06538	5.69682e-06	0.000107421	7.12672e-05	5802	tags=51%, list=27%, signal=38%	IFIH1/MSI2/PAN3/RBM7/STRBP/FMR1/ZFR/PABPC3/PABPC1/TIA1/AGO2/DDX60/HNRNPH1/PNPT1/CBX4/CNBP/LARP4/ZC3H14/HNRNPA1/SSB/LSM14A/DDX3X/HNRNPDL/EIF4H/HNRNPC/KHDRBS1/FXR1/AGO3/PATL1/LACTB2/ATXN1/DDX58/DDX1/HNRNPU/DIS3L2/EIF4A3/EIF4B/POLR2G/DHX9/DDX11/ILF3/DAZAP1
GOCC_NUCLEAR_CHROMOSOME	GOCC_NUCLEAR_CHROMOSOME	187	0.382923	1.85193	5.78964e-06	0.000108865	7.2225e-05	5442	tags=39%, list=25%, signal=29%	CHD1/BAZ1A/PCNA/SYCP3/POLE3/CPSF6/SMCHD1/PRIM1/SUDS3/SMARCAD1/RAD21/TERF2IP/ANP32E/STAG2/SMARCA5/SAP130/ACTL6A/MORF4L1/POLA1/HUS1/ETAA1/RBBP4/RAD1/ADD3/TRIM24/SMC3/YY1/ORC2/INO80/ATRX/TOP1/TOPBP1/UCHL5/LRPPRC/PHF12/TOP2A/HDAC2/BLM/SETX/TIPIN/CFDP1/ING3/AGO3/HDAC1/PRIM2/NIFK/PBRM1/GINS1/RPA3/CHRAC1/TUBG1/TRRAP/ORC5/BRCA2/SMC1A/EXOSC9/BRMS1L/CSNK2A1/SMC2/NUFIP1/HNRNPU/ORC4/CCNB1IP1/SIN3A/LRIF1/FIGN…
GOBP_RNA_POLYADENYLATION	GOBP_RNA_POLYADENYLATION	42	0.598171	2.23592	5.81264e-06	0.000108991	7.23088e-05	4236	tags=57%, list=20%, signal=46%	SCAF8/CTR9/CPSF6/NUDT21/PABPC1/PAPOLA/CPSF7/GRSF1/PNPT1/PAPOLG/CCNT1/NCBP1/ZC3H14/YTHDC1/CPSF2/CDC73/CSTF3/SNRPA/CPSF3/MTPAP/PCF11/AHCYL1/CPSF1/APP
GOBP_REGULATION_OF_ALPHA_BETA_T_CELL_ACTIVATION	GOBP_REGULATION_OF_ALPHA_BETA_T_CELL_ACTIVATION	94	0.476563	2.0714	5.88808e-06	0.000110097	7.30427e-05	5008	tags=43%, list=23%, signal=33%	NFKBIZ/CD3E/GATA3/CD55/CD83/PTPRC/RIPK2/HSPH1/PTPN22/SASH3/PNP/CCR2/CBLB/MALT1/RC3H1/IRF1/PRKCQ/XCL1/PRDM1/CBFB/RC3H2/CCL19/IRF4/NKAP/ITPKB/SOCS5/ITCH/JAK2/CD274/SH3RF1/HMGB1/IL12B/AP3B1/CRTAM/IL18/ANXA1/RHOA/CD28/RUNX3/TYK2
GOBP_INTERLEUKIN_2_PRODUCTION	GOBP_INTERLEUKIN_2_PRODUCTION	60	0.53525	2.14714	6.03347e-06	0.000112501	7.46377e-05	2973	tags=37%, list=14%, signal=32%	HOMER2/VTCN1/PDE4B/CD3E/GBP1/GATA3/CD83/PTPRC/RIPK2/SASH3/PNP/EZR/CCR2/MALT1/NOD2/MAP3K7/PRKCQ/XCL1/PRNP/IRF4/TNFAIP3/IL1B
GOBP_CELLULAR_COMPONENT_DISASSEMBLY	GOBP_CELLULAR_COMPONENT_DISASSEMBLY	426	0.313694	1.67038	6.13195e-06	0.00011402	7.56453e-05	4826	tags=33%, list=22%, signal=26%	DNASE2B/HIF1A/EXOC8/SCAF8/UFM1/MMP7/VPS13C/UBA5/LAMP2/CAPZA1/ZFAND1/CISD2/NAPA/GSPT2/TSG101/LRBA/VAMP8/STX17/ATG5/VAMP7/ARFIP2/CHMP4C/ABCE1/CCSAP/ATG3/LPIN1/PADI2/GSPT1/CAMSAP3/UBQLN1/SLC25A46/CIB1/ZMPSTE24/DEDD2/ATXN7/SPAST/BNIP3/FUNDC2/FUNDC1/KIF5B/ARID2/DPP4/LCP1/DENR/CTSS/ARID1A/MMP12/RB1CC1/MMP10/DNM1L/F2RL1/GFM2/PAFAH1B1/VDAC1/NOSTRIN/UFL1/VPS4B/SCAF4/CHMP2B/EIF2D/ADD3/MTIF2/ATG12/ETF1/MMP3…
GOBP_REGULATION_OF_TUBE_SIZE	GOBP_REGULATION_OF_TUBE_SIZE	137	-0.354086	-1.86815	6.22139e-06	0.000115363	7.65361e-05	4876	tags=44%, list=23%, signal=34%	SERPINF2/AVP/ADRB3/HTR1A/APOE/SOD3/ADCY6/NOS1/TRPM4/INS/TACR1/ECE1/EDN2/CASR/ASIC2/HRH2/ITGB1BP1/DRD5/ADRA1A/ADRA1B/ADM/DBH/SCNN1B/NPPA/ACE/TBXA2R/FGB/NPPB/MMP2/SMTNL1/SNTA1/ADRA2B/AVPR1A/VSTM4/AVPR2/CRP/UTS2R/HTR2B/DRD1/AGTR1/ADORA1/NOS3/UCN/ADRA2C/KCNA5/AVPR1B/NPR1/CAV1/GJA5/ADRA1D/GPER1/P2RY2/FGG/HRH1/GRIP2/SMTNL2/COMP/ATP1A2/LEP/NPR3
GOCC_NEUROTRANSMITTER_RECEPTOR_COMPLEX	GOCC_NEUROTRANSMITTER_RECEPTOR_COMPLEX	42	-0.546805	-2.25103	6.25564e-06	0.000115677	7.67448e-05	8294	tags=79%, list=38%, signal=49%	PORCN/GRIN3A/EPS8/CNIH3/SHISA9/SHISA8/CACNG4/GRIA3/ABHD6/GRIN2B/GRIN2C/HTR3C/CACNG5/HTR3A/GRID2/CPT1C/CACNG3/CACNG8/OLFM2/GRIK3/SHISA6/GRIA1/SHISA7/HTR3B/GRIK4/GRIN1/GRIK5/GRIN3B/CNIH2/DLG4/VWC2/CACNG2/CACNG7
GOMF_DOUBLE_STRANDED_RNA_BINDING	GOMF_DOUBLE_STRANDED_RNA_BINDING	72	0.506897	2.09993	6.35276e-06	0.00011715	7.77216e-05	5477	tags=51%, list=25%, signal=39%	SIDT1/IFIH1/PRKRA/OAS2/STRBP/ZFR/AGO2/RC3H1/DDX60/STAU1/DHX15/EIF2AK2/MTDH/CLTC/ILF2/RC3H2/MBNL1/OAS1/LSM14A/DROSHA/ADAR/DHX36/EIF4H/DICER1/ELAVL1/AGO3/HSPD1/DHX33/DDX21/DDX58/HSP90AB1/DDX1/HNRNPU/LRRFIP1/EIF4B/DHX9/ACTN1
GOCC_FIBRILLAR_CENTER	GOCC_FIBRILLAR_CENTER	126	0.433876	1.99457	6.4473e-06	0.000118567	7.86615e-05	6372	tags=49%, list=29%, signal=35%	SIRT1/KIT/NOP58/NRIP1/EZR/RPP38/USO1/MALT1/SMARCA5/DUSP11/TERF1/MTDH/HERC4/TXNRD1/MAP3K14/FBL/NFIB/WDR43/AFF4/DDX46/ZNF415/UBE2N/TOP1/E2F5/PLRG1/HEATR1/EIF3L/SNRPB2/FHIT/TAF4B/IMP4/EEF1D/RERG/TRIM27/MBD6/NONO/MRI1/RAI14/RNMT/UTP15/EXOSC8/ANKRD1/ARHGAP32/NUFIP1/AKNA/FAM111A/GAR1/NOLC1/RSAD2/PEX14/DDX11/NFIC/CAMK4/TRAF4/PAX5/LIPA/LEO1/JAZF1/COIL/RPAIN/SPATA2/PSPC1
GOBP_POSITIVE_REGULATION_OF_NF_KAPPAB_TRANSCRIPTION_FACTOR_ACTIVITY	GOBP_POSITIVE_REGULATION_OF_NF_KAPPAB_TRANSCRIPTION_FACTOR_ACTIVITY	146	0.419804	1.95683	6.56018e-06	0.000120312	7.98194e-05	4236	tags=36%, list=20%, signal=29%	LTF/TRIM22/AIM2/TNFRSF11A/BCL10/TRIM5/RIPK2/TRAF5/PRKCI/TRIM52/TRIM21/TRIM13/CHUK/CIB1/TERF2IP/MALT1/TRAF1/RPS6KA5/NOD2/CARD16/EIF2AK2/S100A8/MTDH/MAP3K7/TLR2/PRKCQ/MAP3K13/LAMTOR5/MYD88/PRDX3/UBE2N/IKBKB/WNT5A/CFLAR/NPM1/RBCK1/RELA/STAT3/IL1B/TRIM38/TRIM37/RIPK1/CX3CL1/TRIM27/CLU/CLEC7A/CD40LG/IL1RAP/PRKCB/TIRAP/IL18/APP
GOBP_SENSORY_PERCEPTION_OF_BITTER_TASTE	GOBP_SENSORY_PERCEPTION_OF_BITTER_TASTE	37	0.6134	2.21435	6.61451e-06	0.000120977	8.02606e-05	1849	tags=27%, list=9%, signal=25%	PIP/AZGP1/PIGR/CST4/LPO/CST1/CST2/TAS2R14/TAS2R13/TAS2R50
GOBP_PROTEIN_K11_LINKED_UBIQUITINATION	GOBP_PROTEIN_K11_LINKED_UBIQUITINATION	27	0.663426	2.23461	6.67182e-06	0.000121377	8.05259e-05	4005	tags=63%, list=18%, signal=51%	ANAPC13/UBE2W/UBE2D3/UBE2E3/ANAPC4/CDC23/CDC16/ANAPC10/ANAPC5/AREL1/CDC26/RNF4/CDC27/UBE2B/UBE2E2/UBE2L3/UBE2A
GOBP_REGULATION_OF_BLOOD_PRESSURE	GOBP_REGULATION_OF_BLOOD_PRESSURE	174	-0.336621	-1.83317	6.67263e-06	0.000121377	8.05259e-05	5227	tags=43%, list=24%, signal=33%	SLC2A5/OPRL1/NOX1/PLCB3/SPX/SERPINF2/AVP/ADRB3/EMP2/GNB3/GCGR/KLK2/DRD3/CPA3/TACR3/CHGA/NOS1/TACR1/PCSK5/KLK1/ECE1/EDN2/DRD2/ASIC2/NOS2/DRD5/ADRA1A/ADRA1B/ADM/AR/NPPA/ACE/TBXA2R/ADM5/ADAMTS16/P2RX2/NPPB/MYH6/MC3R/ADRA2B/AVPR1A/NTSR1/AVPR2/UTS2R/TNNI3/GPR37L1/CYP4F2/OXT/AGTR1/APLN/ADORA1/NOS3/UCN/PDGFB/BDKRB1/POMC/RASL10B/CTSG/RAMP2/AVPR1B/NPR1/CYP11B2/HBB/GJA5/ADRA1D/CMA1/CD34/CYP4F12/GRIP2/REN/A…
GOCC_ATPASE_COMPLEX	GOCC_ATPASE_COMPLEX	84	0.489653	2.08083	6.76251e-06	0.000122678	8.13893e-05	5360	tags=48%, list=25%, signal=36%	BAZ1A/POLE3/BCL11A/BCL11B/SS18L1/ANP32E/ARID2/SMARCA5/ACTL6A/BPTF/ARID1A/DEK/RBBP4/VCP/YY1/INO80/UCHL5/GATAD2B/SF3B1/HDAC2/SMARCC1/CFDP1/ING3/SMARCA2/RSF1/SS18/RB1/HDAC1/PBRM1/CHRAC1/TRRAP/SMARCA1/DDX21/CSNK2A1/PHF10/INO80D/ZNHIT1/RBBP7/INO80C/SMARCD1
GOBP_POSITIVE_REGULATION_OF_LEUKOCYTE_MEDIATED_IMMUNITY	GOBP_POSITIVE_REGULATION_OF_LEUKOCYTE_MEDIATED_IMMUNITY	122	0.434322	1.98187	6.83003e-06	0.000123568	8.19798e-05	6554	tags=46%, list=30%, signal=32%	AZGP1/RASGRP1/KIT/GATA3/CD55/DENND1B/TNFSF13/PTPRC/CADM1/STAP1/AP1G1/SASH3/PAXIP1/MALT1/NOD2/F2RL1/MAP3K7/XCL1/CD1E/CD1C/SLAMF6/B2M/ZBTB1/IL1B/DHX36/CD226/KLRC4/SLAMF1/IL12B/CLEC7A/MSH2/CRTAM/IL18/HSPD1/DDX21/DDX58/KLRD1/DDX1/CLNK/CD28/MAVS/RSAD2/HLA-F/CD40/KLRC3/CAMK4/TNF/STAT6/CD1B/CD1D/MAD2L2/EXOSC6/FBXO38/C3/HLA-DRA/HLA-A
GOBP_NEGATIVE_REGULATION_OF_MITOTIC_CELL_CYCLE	GOBP_NEGATIVE_REGULATION_OF_MITOTIC_CELL_CYCLE	203	0.37716	1.84397	7.15679e-06	0.000129131	8.56704e-05	6596	tags=48%, list=30%, signal=34%	FZD3/RGCC/CRLF3/EZH2/FOXC1/TOM1L1/ZNF655/CHMP4C/RPS27L/CCNG1/RAD21/NABP1/ANGEL2/WAC/SDE2/ATF2/CCL2/YTHDC2/RAD17/TPR/HUS1/NME6/RBL2/NAE1/CTNNB1/BRD7/ZNF207/DYNC1LI1/ACVR1/PSMG2/RINT1/CCND1/ATM/CDKN1B/BTN2A2/ZW10/NBN/TOPBP1/WEE1/CDK5RAP3/BRCC3/TAOK3/BTG3/USP47/BUB3/PKD2/BLM/FANCD2/TIPIN/CDC73/CDK2AP2/TP53/ZWILCH/FBXO5/ZWINT/JADE1/DLG1/RB1/APC/CASP2/TRIAP1/CCNB1/BTG1/MSH2/SLC9A3R1/CHFR/GEN1/CDC6/CTD…
GOBP_NEGATIVE_REGULATION_OF_T_CELL_RECEPTOR_SIGNALING_PATHWAY	GOBP_NEGATIVE_REGULATION_OF_T_CELL_RECEPTOR_SIGNALING_PATHWAY	25	0.684215	2.23599	7.4792e-06	0.000134585	8.92891e-05	2670	tags=44%, list=12%, signal=39%	GBP1/CEACAM1/PVRIG/PTPN22/ELF1/EZR/PTPRJ/CBLB/PRNP/BTN2A2/PTPN2
GOBP_RNA_PHOSPHODIESTER_BOND_HYDROLYSIS_EXONUCLEOLYTIC	GOBP_RNA_PHOSPHODIESTER_BOND_HYDROLYSIS_EXONUCLEOLYTIC	39	0.60911	2.23833	7.52149e-06	0.00013493	8.95177e-05	5287	tags=56%, list=24%, signal=43%	XRN1/PAN3/CNOT6L/ANGEL2/CNOT7/DCP2/PNPT1/DCPS/ISG20/CNOT1/ISG20L2/ERI1/PARN/CPSF3/CNOT8/EXOSC9/DIS3/EXOSC8/DIS3L2/CNOT6/CNOT2/PDE12
GOBP_VASCULAR_PROCESS_IN_CIRCULATORY_SYSTEM	GOBP_VASCULAR_PROCESS_IN_CIRCULATORY_SYSTEM	256	-0.290579	-1.68107	7.53867e-06	0.00013493	8.95177e-05	6292	tags=47%, list=29%, signal=34%	HTR7/SLIT2/HTR2A/AGTR2/ABCG2/SLC28A2/MTNR1B/FOXC2/CALCA/SH3GL2/AKAP12/ANGPT1/ADORA2B/OXTR/ATP1A4/SLC19A1/HTR1D/AGER/ABCC2/PDE3A/HTR1B/AZU1/SLC1A3/MFSD2A/SLC7A8/SERPINF2/BMP6/AVP/ADRB3/HTR1A/KCNJ8/APOE/SOD3/SLC8A2/SLC38A5/SLC6A1/MYLK3/ADCY6/SLC29A4/NOS1/TRPM4/INS/SLC29A1/TACR1/ABCA2/ECE1/EDN2/CASR/TACR2/ASIC2/HRH2/ITGB1BP1/DRD5/ADRA1A/SLC22A8/ADRA1B/FABP5/ADM/DBH/SCNN1B/NPPA/ACE/TBXA2R/LRP1/SLC6A1…
GOBP_PEPTIDYL_LYSINE_METHYLATION	GOBP_PEPTIDYL_LYSINE_METHYLATION	120	0.436194	1.98164	7.57162e-06	0.000135043	8.95924e-05	5029	tags=42%, list=23%, signal=33%	SIRT1/GATA3/CTR9/EZH2/NFYB/KANSL1/PAXIP1/KDM6A/ZNF304/VCPKMT/METTL21A/KMT2E/DPY30/CTNNB1/KMT2C/WDR5B/MTF2/KDM3A/IWS1/BCOR/OGT/KANSL2/KMT2A/ASH1L/ATRX/KMT2D/TET2/MEN1/SETD6/SETD2/WDR82/KDM4C/CTCFL/SUV39H2/NFYA/SNW1/AUTS2/ARID4A/PWP1/METTL21C/WDR61/EHMT1/NFYC/CAMKMT/PRMT6/KDM1A/PIH1D1/NSD1/SMAD4/METTL18/SETD5
GOCC_LATE_ENDOSOME_MEMBRANE	GOCC_LATE_ENDOSOME_MEMBRANE	133	0.419908	1.93709	7.5853e-06	0.000135043	8.95924e-05	5164	tags=38%, list=24%, signal=29%	RAB27B/SPPL2A/SLC11A2/LAMP2/CLCN3/TMEM106B/RAB27A/TSG101/LAMP3/VAMP8/LAMTOR3/MICALL1/VAMP7/CHMP4C/SORL1/AP5M1/VPS36/FIG4/TMEM30A/SCARB2/VPS4B/CHMP2B/LAMTOR5/LAPTM4B/NDFIP2/ATP13A3/OSBPL9/TMEM59/OSBPL11/ARL8B/MITD1/VTI1B/HLA-DMA/SLC39A14/CHMP4B/SNX14/PIKFYVE/YIPF1/STARD3NL/RNF13/RAB7A/SLC1A1/LITAF/VPS41/CHMP2A/GOSR2/STX8/CHMP5/VPS37A/LAPTM4A/CHMP1B
GOMF_POTASSIUM_ION_TRANSMEMBRANE_TRANSPORTER_ACTIVITY	GOMF_POTASSIUM_ION_TRANSMEMBRANE_TRANSPORTER_ACTIVITY	145	-0.360224	-1.91919	7.68395e-06	0.000136078	9.02794e-05	7438	tags=58%, list=34%, signal=38%	KCNJ6/KCNN2/HCN1/CCDC51/KCNK10/SLC12A9/KCND3/SLC12A1/KCNIP3/KCNA2/KCNN3/SLC24A4/KCNE3/KCNV2/KCNK17/HCN4/KCNG1/TMEM38A/ATP1A4/KCNG3/KCNK12/KCNJ5/KCNIP4/KCNK13/KCNQ3/SLC12A3/KCNJ8/KCNB2/SLC9A9/SLC9A2/HCN2/KCNJ14/KCNF1/ATP4B/KCNS3/KCNE4/KCNQ4/KCNN1/KCNH5/SLC12A4/KCNH4/KCNC2/GRIK3/KCNK9/KCNQ2/KCNH2/LRRC38/KCNH6/ABCC8/KCNK4/GRIK4/PKD2L1/KCNJ11/KCNAB3/KCNK7/KCNIP1/KCNB1/FXYD4/KCNK3/KCNA4/GRIK5/KCNK16/K…
GOBP_CYTOKINE_MEDIATED_SIGNALING_PATHWAY	GOBP_CYTOKINE_MEDIATED_SIGNALING_PATHWAY	447	0.30897	1.6562	7.68413e-06	0.000136078	9.02794e-05	3744	tags=25%, list=17%, signal=21%	CXCL10/STK39/CD24/CXCL9/PLCB1/CXCL11/CXCL13/HIF1A/TNFRSF17/ZNF675/SIRT1/KIT/AIM2/BIRC3/KRT18/YTHDF3/CEACAM1/CTR9/TNFRSF19/IL7R/TNFRSF11A/SPPL2A/STAT1/FOXC1/IL2RG/ZC3H15/GPR75/PTPRC/RIPK2/OAS2/STAP1/TRAF5/CSF2RB/CXCR4/CD44/CCR7/VRK2/UGCG/FAS/PTPRJ/PADI2/CHUK/CCR2/CIB1/JAGN1/UBE2K/CNOT7/ADIPOR1/CCL2/P4HB/TRAF1/IRF1/XCR1/RPS6KA5/MMP12/CARD16/F2RL1/CASP1/STAT4/IL15/CCL5/PAFAH1B1/MAP3K7/XCL1/SP100/HIP…
GOBP_MYELOID_CELL_DIFFERENTIATION	GOBP_MYELOID_CELL_DIFFERENTIATION	353	0.327074	1.7086	7.76791e-06	0.000136889	9.08174e-05	6045	tags=40%, list=28%, signal=29%	LTF/MEIS2/MEIS1/ITGB8/SMAP1/HIF1A/ZNF675/SIRT1/KIT/KLF10/GPR171/GATA3/EVI2B/CEACAM1/CTR9/TNFRSF11A/STAT1/ID2/UBA5/SLC11A2/ABI1/SFRP1/PRKX/CCR7/NDFIP1/SRP54/CLEC5A/TMEM14C/CIB1/LYN/HSPA9/JAGN1/HCLS1/KMT2E/EIF2AK1/GPR183/MB/ABCB10/F2RL1/FOXP1/IL15/SNX10/PAFAH1B1/TLR2/ALAS1/CTNNB1/TMEM178A/UFL1/KAT6A/HIPK2/IFI16/CBFB/CCL19/B2M/PRDX3/ACVR2A/ATP6AP1/PTPN2/CDK5RAP3/TET2/FAM210B/GLO1/STAT3/IRF4/NKAP/ETS…
GOMF_METAL_ION_TRANSMEMBRANE_TRANSPORTER_ACTIVITY	GOMF_METAL_ION_TRANSMEMBRANE_TRANSPORTER_ACTIVITY	404	-0.25919	-1.57713	7.77082e-06	0.000136889	9.08174e-05	5408	tags=40%, list=25%, signal=31%	GRIN2B/KCNG1/ATP2C2/GRIN2C/TMEM38A/CACNA1I/SCN10A/SLC4A9/TRPC4/ATP1A4/KCNG3/SLC18A1/KCNK12/CACNG5/KCNJ5/HTR1B/KCNIP4/KCNK13/GPM6A/TMC1/CACNA2D4/SLC1A3/MFSD2A/CACNG6/NIPAL4/SLC6A12/RYR2/TRPC1/SLC39A2/SLC5A4/SCN9A/RYR3/KCNQ3/NCS1/SLC18A2/SLC12A3/KCNJ8/KCNB2/SLC17A1/SLC8A2/SLC9A9/SLC6A1/SCN5A/SLC13A4/CACNB4/SCN1A/CACNA1C/CACNA1D/SLC5A2/TRPV5/CACNA1E/TRPM4/PKD1L1/SLC9A2/SCN4A/SLC11A1/SCNN1D/SLC6A2/HC…
GOBP_HISTONE_H4_ACETYLATION	GOBP_HISTONE_H4_ACETYLATION	71	0.506561	2.08826	8.15017e-06	0.000142866	9.47827e-05	5100	tags=48%, list=24%, signal=37%	SIRT1/MORF4L2/TAF7/NAA50/KANSL1/HAT1/ATG5/MSL2/ZMPSTE24/ATF2/ACTL6A/MORF4L1/IWS1/YEATS4/KAT6A/OGT/JADE3/KANSL2/KMT2A/VPS72/NCOA1/IRF4/EPC1/LEF1/ING3/JADE1/AUTS2/TRRAP/CTBP1/BRCA2/MBTD1/EPC2/PIH1D1/KAT7
GOBP_POSITIVE_REGULATION_OF_CELL_ADHESION	GOBP_POSITIVE_REGULATION_OF_CELL_ADHESION	419	0.312666	1.66423	8.1528e-06	0.000142866	9.47827e-05	4548	tags=30%, list=21%, signal=24%	CCL28/OLFM4/CEACAM6/CD24/VTCN1/RASGRP1/NFKBIZ/CXCL13/ANK3/CD3E/GATA3/CD55/SDC4/IL7R/CD83/ITGA4/BCL10/C1QBP/CD46/AGR2/PTPRC/DOCK8/SFRP1/RIPK2/CD47/PPP3CA/HSPH1/PTPN22/CD44/CCR7/SASH3/PNP/PTPRJ/CCR2/NCK2/CIB1/STK4/LYN/YES1/MALT1/DPP4/NFAT5/IFT74/NEDD9/CCL2/P4HB/RHOH/NOD2/HLA-DQA1/IL15/CCL5/XBP1/PRKCQ/XCL1/LCK/CD27/ITGA2/HLA-DPA1/ATM/CBFB/TNFSF13B/ITGAV/TESPA1/CCL19/B2M/EGR3/BTN2A2/SKAP1/CORO1A/WNT5…
GOBP_REGULATION_OF_DNA_TEMPLATED_TRANSCRIPTION_ELONGATION	GOBP_REGULATION_OF_DNA_TEMPLATED_TRANSCRIPTION_ELONGATION	52	0.537149	2.09398	8.38925e-06	0.000146476	9.71774e-05	6095	tags=62%, list=28%, signal=44%	SCAF8/EZH2/ELL2/EAF1/TCERG1/CTNNB1/EAPP/CCNK/ZNF326/CCNT1/WDR43/EAF2/ALYREF/NELFCD/RNF168/CDC73/VHL/CDK12/HTATSF1/HMGN1/ZMYND11/BTBD18/THOC1/CCNT2/HNRNPU/SETD5/KAT7/SUPT4H1/SUPT6H/TSFM/SUPT16H/LEO1
GOCC_RNA_POLYMERASE_II_TRANSCRIPTION_REGULATOR_COMPLEX	GOCC_RNA_POLYMERASE_II_TRANSCRIPTION_REGULATOR_COMPLEX	220	0.366931	1.81805	8.40254e-06	0.000146476	9.71774e-05	5799	tags=43%, list=27%, signal=32%	HIF1A/STAT1/TAF7/GTF2E1/TBPL1/NFYB/TCF12/GTF2B/CEBPZ/MED31/LMO4/ASCC3/MED4/E2F6/ATF2/ATF1/MED23/IRF9/ADNP/MXI1/STAT4/GTF2A2/NFE2L3/XBP1/CTNNB1/TLE1/TCF7/HIPK2/TAF5/CBFB/ATF6/CBX3/HNRNPAB/MED29/SFPQ/RFX5/E2F5/CCNH/NCOA1/STAT3/GTF2H1/LEF1/BACH1/DR1/TAF4B/GTF2F2/SMAD2/CREB1/TAF10/TAF13/TAF2/BACH2/MMS19/NFYA/RB1/TAF9B/GTF2H3/MED6/TAF11/NONO/TRRAP/GEMIN5/NFATC2/TAF12/TLE4/MED17/TCF7L2/NFIL3/MAX/MED1/N…
GOBP_RNA_METHYLATION	GOBP_RNA_METHYLATION	71	0.50499	2.08179	8.78114e-06	0.000152678	0.000101292	7281	tags=63%, list=34%, signal=42%	TRMT13/TRMT61B/TYW3/METTL4/CBLL1/METTL5/METTL2B/DIMT1/TRMT11/TRMT10C/WTAP/FBL/MTO1/NOP2/FTSJ1/TRMT1L/CMTR2/EMG1/THUMPD3/METTL3/THUMPD2/TRMT5/RBM15B/TRMT12/RNMT/ZCCHC4/ZC3H13/METTL14/METTL15/TRMT10A/NSUN4/TFB1M/RBM15/METTL8/TRMT2B/METTL1/LCMT2/TRMT112/WDR4/TARBP1/TGS1/BCDIN3D/THADA/LARP7/WDR6
GOBP_NUCLEOTIDE_SUGAR_METABOLIC_PROCESS	GOBP_NUCLEOTIDE_SUGAR_METABOLIC_PROCESS	29	0.641273	2.2007	9.16021e-06	0.000158856	0.000105391	4295	tags=59%, list=20%, signal=47%	GFPT1/GMDS/UAP1/DPAGT1/SLC35A3/UXS1/PGM3/DPM1/FUT8/GNPNAT1/UAP1L1/UGP2/UGGT1/PMM2/TGDS/GNE/NANS
GOBP_ANTIGEN_PROCESSING_AND_PRESENTATION	GOBP_ANTIGEN_PROCESSING_AND_PRESENTATION	94	0.470952	2.04702	9.22285e-06	0.000159529	0.000105838	6260	tags=51%, list=29%, signal=36%	AZGP1/MFSD6/CD8A/PDIA3/RAB27A/CCR7/ATG5/PSME1/THBS1/SAR1B/TAP2/ERAP2/CTSS/NOD2/HLA-DQA1/IDE/CD1E/CD1C/TAP1/HLA-DPA1/ERAP1/TAPBP/RAB10/CCL19/B2M/IKBKB/ARL8B/HLA-DMA/HLA-DOB/PIKFYVE/RAB8B/AP3B1/CTSH/FGL2/LNPEP/CALR/HLA-DPB1/HLA-DQB1/YTHDF1/PSMB8/HLA-F/TAPBPL/AP3D1/HLA-C/FCER1G/CD1B/CD1D/ICAM1
GOBP_REGULATION_OF_PEPTIDASE_ACTIVITY	GOBP_REGULATION_OF_PEPTIDASE_ACTIVITY	407	0.311449	1.65436	9.38622e-06	0.000161937	0.000107435	4647	tags=32%, list=21%, signal=25%	SMR3A/SMR3B/CST4/LTF/RARRES1/LCN1/CST1/SERPINA3/COL28A1/SLPI/CST2/PI3/SIRT1/AIM2/TNFSF10/BIRC3/BCL10/CST5/MIR205/RIPK2/TANK/BIRC6/DNAJB6/PSMD14/NLRP2/LAMP3/CD44/LXN/DIABLO/PSME1/THBS1/RPS27L/CYFIP2/PERP/SPINT1/SORL1/FAS/CLDN3/PSME4/ATP2A3/LYN/SERPINB9/MALT1/XDH/SPINT2/ARL6IP1/CARD16/MTCH1/CASP1/S100A8/CAAP1/LCK/TMED10/DAP/RPS6KA1/CYCS/ARL6IP5/CD27/PSMF1/LAMTOR5/IFI16/NCSTN/UBE2Z/WFDC2/DHCR24/PRNP…
GOBP_REGULATION_OF_UBIQUITIN_DEPENDENT_PROTEIN_CATABOLIC_PROCESS	GOBP_REGULATION_OF_UBIQUITIN_DEPENDENT_PROTEIN_CATABOLIC_PROCESS	152	0.410791	1.92785	9.55266e-06	0.000164147	0.000108901	6654	tags=56%, list=31%, signal=39%	SVIP/SOCS4/STYX/LATS1/PIAS1/UBQLN1/HERPUD1/UBQLN2/UBE2K/WAC/HECTD1/DET1/ARIH1/RNF19B/RNF144B/TRIB2/UFL1/EIF3H/PYHIN1/HIPK2/OGT/MTM1/SH3RF2/BAG5/RAD23B/RNF14/VCP/SUMO1/CSNK1A1/RNF139/UCHL5/CDK5RAP3/PTK2/FHIT/SOCS5/SMARCC1/COMMD1/PSMD10/RYBP/RNF19A/MAPK9/RCHY1/XPO1/SH3RF1/EGF/AKT1/N4BP1/NUB1/CLU/GSK3B/PARK7/RNF180/USP14/CHFR/SDCBP/ANKIB1/CSNK2A1/FBXW7/DESI1/HSP90AB1/ZYG11B/MDM2/GLMN/PSEN1/ARIH2/ARA…
GOBP_CYTOPLASMIC_TRANSLATIONAL_INITIATION	GOBP_CYTOPLASMIC_TRANSLATIONAL_INITIATION	23	0.700501	2.25011	9.56339e-06	0.000164147	0.000108901	5822	tags=87%, list=27%, signal=64%	RBM4/SLBP/EIF3M/DENR/EIF2S3/EIF2D/YTHDF2/NCK1/EIF3D/EIF4H/EIF3A/DHX29/METTL3/MCTS1/EIF4G1/EIF4B/EIF5/EIF3I/EIF2B3/EIF2S2
GOBP_REGULATION_OF_RESPONSE_TO_ENDOPLASMIC_RETICULUM_STRESS	GOBP_REGULATION_OF_RESPONSE_TO_ENDOPLASMIC_RETICULUM_STRESS	74	0.502349	2.08299	9.69612e-06	0.000165999	0.00011013	4868	tags=46%, list=22%, signal=36%	PPP1R15B/SIRT1/DNAJB9/TMEM33/SVIP/AGR2/HYOU1/HSPA5/UBQLN1/NCK2/HERPUD1/ERN1/UBQLN2/XBP1/UFL1/RNFT1/TMBIM6/ATF6/PTPN2/PMAIP1/TXNDC12/NCK1/COPS5/MBTPS2/PIK3R1/CLU/OPA1/PARK7/USP14/MANF/SERINC3/ERP29/USP25/FICD
GOCC_TRANS_GOLGI_NETWORK	GOCC_TRANS_GOLGI_NETWORK	227	0.358486	1.7802	9.74272e-06	0.000166372	0.000110377	5179	tags=38%, list=24%, signal=29%	CDH1/ARL5B/GSAP/GOLPH3/ARL1/BIRC6/SCOC/CCDC186/AP1G1/RHOBTB3/MICALL1/VAMP7/ARFIP2/YIPF5/SORL1/LAP3/VPS54/ARFGEF2/AFTPH/RAB11A/COG5/TMEM230/DPY30/HLA-DQA1/RAB8A/COG6/TBC1D23/SCAMP1/ARFIP1/CLTC/HLA-DPA1/WDR11/SLC9A7/M6PR/RAB10/RAB14/GOLPH3L/PAM/PIK3C2A/ATP2C1/CCDC91/C17orf75/GOLGA4/ATP8A1/RAB21/ARFGEF1/COG3/ST3GAL1/YIPF6/WIPI1/BACE2/STX16/CHST2/TRAPPC6B/PREPL/GBF1/YIPF1/ATP11C/TGOLN2/RAC1/RAB9A/OPT…
GOBP_CATECHOLAMINE_SECRETION	GOBP_CATECHOLAMINE_SECRETION	52	-0.496875	-2.17377	9.79219e-06	0.000166791	0.000110656	9188	tags=85%, list=42%, signal=49%	STX1A/PINK1/LY6E/SYT2/FGF20/CARTPT/VIP/CNR1/SYT8/SYT11/RAB3A/KCNA2/SNCA/SYT4/SYT17/AGT/SYT15/HTR2A/HRH3/OXTR/SYT9/HTR1B/CRH/OPRK1/CHRNA6/DRD3/CHGA/GHSR/SYT6/DRD2/SYT12/GRM2/SYT5/SYT3/ADORA3/CHRNA4/ADRA2B/KCNB1/SYT1/SNCG/OXT/CHRNB2/GDNF/ADRA2C
GOMF_CARBOXYLIC_ACID_BINDING	GOMF_CARBOXYLIC_ACID_BINDING	156	-0.343864	-1.83938	9.95304e-06	0.000169101	0.000112188	6012	tags=40%, list=28%, signal=29%	P4HA3/GPR143/FABP6/GRIN2B/NAGS/SLC19A1/PADI4/FABP2/CRABP1/SERPINA5/SLC1A3/SHMT1/GAD2/SIGLEC7/CYP26A1/EPDR1/NR1H4/MAG/SIGLEC9/SIGLEC8/NOS1/RTN4R/HNF4A/UGT1A6/OGFOD2/CYP26B1/SIGLEC11/RBP7/PLOD2/NOS2/FABP5/PYGL/ACOXL/DBH/FTCD/GLRA2/CYP2W1/FOLR2/FABP1/UCP1/CRABP2/GRIN1/GPR31/GRIN3B/PRR7/EGLN2/ACACB/NOS3/AFP/TM4SF5/CYP27C1/FFAR4/AKR1C1/GLRA1/AKR1C3/ACOX2/FABP3/UGT1A1/PPARG/FOLR3/FABP4/PCK1/ADIPOQ
GOMF_PHOSPHORIC_ESTER_HYDROLASE_ACTIVITY	GOMF_PHOSPHORIC_ESTER_HYDROLASE_ACTIVITY	330	0.331907	1.72421	9.98299e-06	0.00016918	0.00011224	4868	tags=32%, list=22%, signal=25%	SGPP2/PDE4B/ENOPH1/PLCB1/PON3/PPM1B/PTP4A1/PPP1CB/PTPRK/GPCPD1/ENPP3/SACM1L/PTPRC/UBLCP1/PDIA3/PPP3CA/PTPN22/INPP5F/PPP2CA/HDDC2/PPM1H/PPP6C/STYX/PPP1CC/DUSP5/PTPRJ/LPIN1/CHRM1/PPTC7/PDP1/PPM1K/SGPP1/HDHD2/ATP1A1/PFKFB3/TDP2/DUSP4/PTP4A2/FIG4/CTDSPL2/DUSP11/DUSP6/MTMR12/CCL5/LCK/CILP/INPP4B/PHLPP1/GDE1/MTM1/FAM83B/DUSP14/RNGTT/GDPD1/PDE7A/PDE8B/IMPA1/MTMR2/NT5C2/CHRM3/PTPN2/PDE3B/NT5DC1/PPM1L/PTP…
GOMF_HEAT_SHOCK_PROTEIN_BINDING	GOMF_HEAT_SHOCK_PROTEIN_BINDING	112	0.440807	1.97856	1.02119e-05	0.000172623	0.000114525	5573	tags=45%, list=26%, signal=33%	SLC12A2/HIF1A/GBP1/DNAJB9/HSPA13/METTL23/CHORDC1/DNAJB14/DNAJB6/DNAJA1/PTGES3/HSPA5/DNAJC2/METTL21A/HSPA9/ERN1/NOD2/SACS/DNAJA2/TPR/ST13/DNAJC7/BCOR/AHR/CDKN1B/HSPA14/DNAJC10/HDAC2/KPNB1/DNAJB1/APAF1/METTL21C/CDK5/DNAJC9/NR3C1/CAMKMT/CSNK2A1/PPEF2/HSP90AB1/FKBP4/FICD/ARNTL/METTL18/CDC37/AHSA1/DNAJA3/NUP62/BAG6/CDC37L1/TFAM
GOBP_TYPE_I_INTERFERON_PRODUCTION	GOBP_TYPE_I_INTERFERON_PRODUCTION	88	0.475805	2.05574	1.02763e-05	0.000173274	0.000114956	4435	tags=40%, list=20%, signal=32%	PPM1B/IFIH1/NLRC3/STAT1/REL/RIPK2/OAS2/PTPN22/HSP90AA1/TRIM21/CHUK/IRF1/POLA1/MMP12/DTX4/TLR2/MYD88/YY1/CYLD/OAS1/SETD2/TRIM38/DDX3X/ITCH/DHX36/BANF1/NMI/ZBTB20/PTPN11/G3BP1/POLR3C/TIRAP/HSPD1/DHX33/DDX58
GOCC_OUTER_MEMBRANE	GOCC_OUTER_MEMBRANE	205	0.36354	1.78365	1.09991e-05	0.000184994	0.000122732	3529	tags=29%, list=16%, signal=24%	SOX10/ACSL3/VPS13C/SLC11A2/ARMC1/TRAF3IP3/MTERF3/CISD2/BCL2A1/TOMM20/CISD1/PPP1CC/LPIN1/SLC25A46/RHOT1/VDAC2/ATAD1/HSPA9/BNIP3/FUNDC2/FUNDC1/ATF2/KMO/AGK/DNM1L/MTCH1/MFF/STARD7/SH3GLB1/SYNE4/VDAC1/ARMCX3/ARMCX2/CYP27B1/MTX2/MLXIP/APOO/MFN1/UBB/TOMM5/SYNE2/PGRMC1/SPATA18/APOOL/PMAIP1/RAC2/FAM210B/LRPPRC/PHB2/BRI3BP/ASS1/CASP8/ACSL1/VDAC3/ENO1/CLMN/EPHA4/VPS13A/MOAP1
GOBP_POSITIVE_REGULATION_OF_INTERLEUKIN_2_PRODUCTION	GOBP_POSITIVE_REGULATION_OF_INTERLEUKIN_2_PRODUCTION	33	0.625763	2.22094	1.10602e-05	0.000185557	0.000123105	4981	tags=58%, list=23%, signal=44%	VTCN1/PDE4B/CD3E/CD83/PTPRC/RIPK2/SASH3/PNP/CCR2/MALT1/MAP3K7/PRKCQ/IRF4/IL1B/PDE4D/CLEC7A/ANXA1/CD28/GLMN
GOBP_OXIDATIVE_PHOSPHORYLATION	GOBP_OXIDATIVE_PHOSPHORYLATION	96	0.458794	2.00752	1.13513e-05	0.000189965	0.00012603	7363	tags=74%, list=34%, signal=49%	C2orf69/NDUFA5/NDUFB1/COX7A2/UQCRC2/GHITM/NDUFAB1/CYCS/ISCU/DLD/VCP/FXN/NDUFA4/NDUFB9/NDUFA1/COX7C/NDUFS3/NDUFS1/NDUFA12/NDUFS4/CCNB1/UQCRFS1/COA6/MSH2/PARK7/NDUFA8/NDUFB4/DNAJC15/DGUOK/NDUFA9/COX7A2L/NDUFS2/RHOA/NDUFV2/UQCRB/NDUFA3/COX5A/UQCRC1/SDHD/NDUFB3/BID/COQ9/UQCRQ/NDUFV3/PDE12/CHCHD2/NDUFA6/UQCR10/COX5B/CHCHD10/TNF/SLC25A33/NDUFB6/NDUFB5/SDHC/NDUFC1/NDUFB10/NDUFB2/CDK1/SDHAF2/SHMT2/SLC25A…
GOCC_COATED_VESICLE_MEMBRANE	GOCC_COATED_VESICLE_MEMBRANE	161	0.395927	1.86616	1.14457e-05	0.000190768	0.000126563	5028	tags=41%, list=23%, signal=32%	FOLR1/SEC23B/CD3G/SEC24A/IL7R/SEC24B/NCALD/COPZ1/AP1G1/MCFD2/VAMP8/STX17/COPB2/VAMP7/SAR1B/COPB1/LMAN1/CLINT1/SEC31A/AFTPH/USO1/ARCN1/TMED2/VMA21/SEC16A/CD3D/KDELR2/HLA-DQA1/SCARB2/TMED10/CD59/CLTC/HLA-DPA1/M6PR/RAB5A/B2M/TYRP1/COPA/WNT5A/FCGR1B/VTI1B/SEC23IP/SEC24D/SAR1A/SEC13/EGF/BTC/TGOLN2/KDELR3/LDLRAP1/AP3B1/KDELR1/EGFR/AP2B1/TF/MYO6/COPG1/HIP1R/VAMP4/SYNRG/KLHL12/HLA-DPB1/GOSR2/PDCD6/IGF2R/…
GOMF_ENZYME_ACTIVATOR_ACTIVITY	GOMF_ENZYME_ACTIVATOR_ACTIVITY	487	0.303459	1.63709	1.14564e-05	0.000190768	0.000126563	4792	tags=29%, list=22%, signal=23%	LTF/CD24/SEC23B/SMAP1/PLCB1/PCNA/DBF4/FAM20A/CKS2/AZIN1/ERBB3/ARHGAP5/RGCC/BCL10/EBAG9/ARL1/ARFGAP3/TBC1D30/RGS1/ABI1/PRKRA/RASA1/TANK/TOM1L1/ARHGAP18/RASA2/PSMD14/LAMTOR3/RANBP2/PSME1/RPS27L/DTX3L/BNIP2/GMFB/DAD1/PSME4/STK4/ATP2A3/TAGAP/TCL1A/MALT1/CCNYL1/PPP2R5C/DNM1L/CASP1/CCL5/MOB1B/MOB1A/RICTOR/DDOST/PHACTR4/ANKRD27/ETAA1/LCK/ARHGAP12/RABGAP1L/PPP2R5E/CCNK/PREB/XRCC5/ALDH1A1/MAP3K13/KRTCAP2/…
GOMF_CORE_PROMOTER_SEQUENCE_SPECIFIC_DNA_BINDING	GOMF_CORE_PROMOTER_SEQUENCE_SPECIFIC_DNA_BINDING	39	0.602543	2.21419	1.1534e-05	0.000191584	0.000127104	4041	tags=49%, list=19%, signal=40%	PAX6/KLF10/EZH2/STAT1/TBPL1/GTF2B/RRN3/AGO2/MMP12/TAF1B/FOXP1/SNAPC3/NPM1/RELA/REST/DR1/TP53/HDAC1/PARK7
GOBP_AUTOPHAGOSOME_MATURATION	GOBP_AUTOPHAGOSOME_MATURATION	56	0.529726	2.09389	1.20986e-05	0.000200465	0.000132996	5316	tags=52%, list=25%, signal=39%	LAMP2/TSG101/VAMP8/STX17/ATG5/VAMP7/CHMP4C/UBQLN1/CHMP2B/ATG12/VCP/TECPR1/MFSD8/VTI1B/CHMP4B/ATG14/SNX14/SMCR8/MAP1LC3B/LIX1L/PIK3C3/ATP2A2/BECN1/CHMP2A/CHMP5/CHMP1B/VIPAS39/PIK3R4/PHF23
GOMF_EXORIBONUCLEASE_ACTIVITY	GOMF_EXORIBONUCLEASE_ACTIVITY	41	0.589384	2.18329	1.22453e-05	0.000202395	0.000134276	5287	tags=54%, list=24%, signal=41%	XRN1/PAN3/CNOT6L/ANGEL2/CNOT7/DCP2/PNPT1/DCPS/ISG20/CNOT1/ISG20L2/ERI1/PARN/CPSF3/CNOT8/EXOSC9/DIS3/EXOSC8/DIS3L2/CNOT6/CNOT2/PDE12
GOBP_IMPORT_INTO_NUCLEUS	GOBP_IMPORT_INTO_NUCLEUS	148	0.404162	1.88853	1.23002e-05	0.000202801	0.000134546	5726	tags=49%, list=26%, signal=37%	CDH1/UFM1/PPP3CA/NUP35/RANBP2/KPNA2/NXT2/STK4/CBLB/UBR5/IPO7/HCLS1/NUP54/ATF2/NUP107/RAN/MMP12/TPR/KPNA1/NUP88/TARDBP/HEATR3/SUMO1/HNRNPA1/KPNA6/STK3/RANBP6/TMCO6/NUP153/PHB2/STAT3/KPNB1/TP53/NUP98/RBM22/PIK3R1/NUP155/PRKAG1/MDFIC/KPNA4/JAK2/KPNA3/ELAVL1/HTATIP2/SEC13/NUP133/PTTG1IP/AKT1/BACH2/JUP/NUP50/APPL1/POM121C/TNPO1/IPO4/TRAF3IP2/CSE1L/MED1/IPO8/FAM53C/NXT1/ECT2/HSP90AB1/MAVS/PSEN1/NOLC1/P…
GOBP_REGULATION_OF_LEUKOCYTE_APOPTOTIC_PROCESS	GOBP_REGULATION_OF_LEUKOCYTE_APOPTOTIC_PROCESS	81	0.478506	2.0206	1.24627e-05	0.000204976	0.000135989	3662	tags=35%, list=17%, signal=29%	PIP/HIF1A/SIRT1/IDO1/CD3G/IL7R/BCL10/DOCK8/PIK3CB/CCR7/LYN/HCLS1/NOD2/FOXP1/CCL5/PRKCQ/CD27/CCL19/WNT5A/RAPGEF2/MIR17HG/HSH2D/ST3GAL1/ITPKB/ST6GAL1/TP53/CD274/PRELID1
GOBP_INTRACELLULAR_RECEPTOR_SIGNALING_PATHWAY	GOBP_INTRACELLULAR_RECEPTOR_SIGNALING_PATHWAY	243	0.351791	1.76657	1.28941e-05	0.000211552	0.000140352	4665	tags=33%, list=22%, signal=26%	SCGB2A1/SCGB2A2/NR4A2/ESRRG/SIRT1/IFIH1/BIRC3/TIFA/UFM1/EZH2/PDK3/C1QBP/UBA5/TAF7/SFRP1/RIPK2/PTPN22/PTGES3/LACC1/LATS1/PADI2/RORA/NR2C2/UBR5/CYP7B1/RNF6/TMF1/DDX60/LBH/ARID1A/NOD2/SLC15A2/FOXP1/MAP3K7/TSPAN6/NCOA4/UFL1/KDM3A/CYP27B1/AHR/TRIM24/CRY1/NR2C1/RNF14/ANKRD17/CYLD/NCOR1/KMT2D/CNOT1/GPS2/RELA/NCOA1/PHB2/STAT3/TNFAIP3/LSM14A/KDM4C/NR4A3/ITCH/ASXL2/PUM1/DDX17/JAK2/RWDD1/SNW1/HDAC1/PIAS2/PA…
GOBP_DNA_PACKAGING	GOBP_DNA_PACKAGING	166	0.389599	1.84283	1.30327e-05	0.000213303	0.000141513	4431	tags=36%, list=20%, signal=28%	BAZ1A/SOX9/SIRT1/SYCP3/CTR9/POLE3/EZH2/ASF1A/TSPYL4/SMCHD1/SRPK1/SMC5/HAT1/ZNF304/PSME4/PPHLN1/FAM172A/SPTY2D1/SMARCA5/TSPYL1/MPHOSPH8/TPR/RBBP4/HP1BP3/KAT6A/CENPW/NUSAP1/CBX3/ATRX/ZDBF2/SET/NPM1/NAP1L1/KMT2D/KAT6B/BRD2/SMC4/UBR2/TOP2A/MBD2/TSPYL5/TP53/UBN2/BANF1/RSF1/CTCF/HELLS/RB1/HDAC1/ITGB3BP/PIK3CA/IPO4/CHRAC1/NAP1L3/CTBP1/ANP32B/NAP1L5/NCAPD3/DNAJC9
GOCC_POSTSYNAPTIC_SPECIALIZATION_MEMBRANE	GOCC_POSTSYNAPTIC_SPECIALIZATION_MEMBRANE	109	-0.383629	-1.9241	1.3165e-05	0.000214943	0.000142601	5399	tags=50%, list=25%, signal=37%	NLGN4Y/GRIN2B/CDH2/GRIN2C/CACNG5/LRRTM1/RAPSN/LRFN5/GRM1/CEL/GRID1/GRID2/NLGN2/DRD3/CACNA1C/LRRC4/PTPRS/EFNB3/CLSTN2/GABRA3/LRFN4/CACNG3/SEMA4C/CACNG8/LRFN2/LRFN1/LRFN3/SLITRK3/SHISA6/GRIA1/SHISA7/RGS9/GRM5/GRIK5/SORCS2/DAGLA/CNIH2/CHRND/NLGN3/PRR7/CLSTN3/DLG4/KCNH1/CHRNB2/HTR5A/ADCY1/PRRT2/CACNG2/LRRC4B/P2RX6/GSG1L/OPRD1/CACNG7/ARC
GOBP_PROTEIN_MONOUBIQUITINATION	GOBP_PROTEIN_MONOUBIQUITINATION	72	0.495945	2.05456	1.38235e-05	0.000225144	0.000149369	6749	tags=57%, list=31%, signal=39%	CTR9/KDM2B/FANCL/TSG101/TRIM21/DTX3L/UBE2W/CUL3/UBE2D3/WAC/SKP1/PCGF5/UBE2E1/BCOR/TOPORS/UBB/FANCF/UHRF1/FANCG/CUL4B/RNF168/CDC73/TRIM37/RYBP/UBE2B/KBTBD8/KLHL12/MGRN1/PDCD6/TRIM41/BIRC2/RNF2/RNF20/WDR48/RING1/LEO1/CBL/TRIM56/PCGF1/UBE2R2/CUL1
GOBP_REGULATION_OF_GENE_EXPRESSION_EPIGENETIC	GOBP_REGULATION_OF_GENE_EXPRESSION_EPIGENETIC	118	0.431012	1.95142	1.43349e-05	0.000232907	0.000154519	6373	tags=53%, list=29%, signal=37%	SIRT1/TFAP2C/CTR9/KAT2B/POLE3/EZH2/SMCHD1/XIST/ZNF304/PADI2/PPHLN1/FAM172A/MPHOSPH8/ARID1A/TPR/PCGF5/RLIM/KDM1B/IFI16/CBX3/YTHDC1/CGGBP1/ZDBF2/KMT2D/EPC1/UBR2/MBD2/TDG/CTCFL/CTCF/METTL3/HELLS/RB1/HDAC1/TRIM27/PIK3CA/ARID4A/RBM15B/CTBP1/SUZ12/WBP2/SCMH1/KDM1A/HNRNPU/GLMN/SIN3A/LRIF1/TET1/CREBZF/SMARCD1/SETDB2/ATF7IP/TRIM28/KCNQ1/EP300/RBM15/JARID2/PHF2/EIF1/EZH1/ARID1B/ATF7IP2
GOBP_POSITIVE_REGULATION_OF_MITOTIC_CELL_CYCLE	GOBP_POSITIVE_REGULATION_OF_MITOTIC_CELL_CYCLE	117	0.431748	1.9551	1.46345e-05	0.0002372	0.000157368	5385	tags=45%, list=25%, signal=34%	MEIS2/PLCB1/RGCC/RRM2/CUL3/KMT2E/RAB11A/ANAPC4/PAFAH1B1/ASNS/CDC23/VPS4B/CDC16/CCND1/ANAPC5/ANKRD17/EIF4EBP1/HES1/PLRG1/PKN2/PHB2/LSM10/CUL4B/SASS6/RDX/DDX3X/EIF4E/FBXO5/CDC27/CDK4/CPSF3/AKT1/PTPN11/RB1/UBE2E2/CCNB1/DYNLT3/EGFR/BRCA2/APP/RPS6KB1/ANXA1/CDC6/TMOD3/PBX1/MDM2/EIF4G1/SIN3A/APEX1/CDC7/ADAM17/PRKCA/ANAPC7
GOMF_METHYLATED_HISTONE_BINDING	GOMF_METHYLATED_HISTONE_BINDING	70	0.498788	2.04709	1.52284e-05	0.000246229	0.000163357	4560	tags=40%, list=21%, signal=32%	CHD1/MORC3/TAF7/FMR1/KMT2E/KDM5A/MPHOSPH8/BPTF/CBX1/MTF2/MSH6/CBX4/CHD8/SPIN4/TRIM24/CBX3/CBX5/ATRX/UHRF1/ING3/KDM7A/GLYR1/PWP1/SUZ12/NCAPD3/ZMYND11/SPIN1/MBTD1
GOMF_SODIUM_CHANNEL_ACTIVITY	GOMF_SODIUM_CHANNEL_ACTIVITY	45	-0.52395	-2.19904	1.56761e-05	0.000252857	0.000167755	6027	tags=62%, list=28%, signal=45%	HCN4/CACNA1I/SCN10A/SCN9A/SCN5A/SCN1A/TRPM4/SCN4A/SCNN1D/HCN2/SCN2B/SCNN1G/CACNA1G/ASIC2/SCN4B/SCNN1B/SCN1B/GRIK3/GRIK4/PKD2L1/GRIK5/NALCN/TRPM2/HCN3/GRIK1/CACNA1H/ASIC4/TRPM5
GOBP_CELL_DIFFERENTIATION_IN_SPINAL_CORD	GOBP_CELL_DIFFERENTIATION_IN_SPINAL_CORD	48	-0.510936	-2.18102	1.59471e-05	0.000256611	0.000170245	4962	tags=52%, list=23%, signal=40%	ASCL1/GLI3/GSX1/GATA2/LHX1/FOXN4/DMRT3/MDGA1/SCYL1/GLI2/LBX1/NKX2-2/SOX1/OLIG2/HOXD10/WNT1/LHX4/PHOX2A/TAL1/LHX5/GSX2/HOXC10/MNX1/GBX1/DLL4
GOMF_GROWTH_FACTOR_ACTIVITY	GOMF_GROWTH_FACTOR_ACTIVITY	145	-0.351574	-1.87311	1.61621e-05	0.000259446	0.000172126	8074	tags=61%, list=37%, signal=38%	NRTN/CSF2/IL12A/HBEGF/IL9/TFF1/CSH1/THPO/PGF/BMP2/GH1/IL4/BMP3/FGF6/ARTN/CLCF1/ENDOU/FGF8/AGT/FGF14/LIF/FGF5/MIA/FGF1/THBS4/BMP7/PROK1/FGF23/FGF17/JAG1/CSHL1/CNTF/GFER/AMBN/FGF19/JAG2/IL10/BMP15/BMP6/BMP8B/NTF3/BMP5/TGFB3/CD320/BMP8A/MDK/NENF/BMP10/NODAL/INHBE/FGF22/VGF/OSM/BMP1/HGF/GDF3/GDF15/OGN/FGF21/LEFTY1/BDNF/GDF10/IL11/CSF3/IL5/GDF2/GH2/FGF2/OSGIN1/FGF16/GDNF/CLEC11A/PDGFD/FGF18/PSPN/PDGFB…
GOBP_NUCLEOSOME_ASSEMBLY	GOBP_NUCLEOSOME_ASSEMBLY	47	0.569262	2.17117	1.62516e-05	0.000260259	0.000172666	4431	tags=53%, list=20%, signal=42%	BAZ1A/SOX9/POLE3/ASF1A/TSPYL4/SPTY2D1/SMARCA5/TSPYL1/HP1BP3/KAT6A/CENPW/ATRX/SET/NPM1/NAP1L1/KAT6B/BRD2/TSPYL5/RSF1/ITGB3BP/CHRAC1/NAP1L3/ANP32B/NAP1L5/DNAJC9
GOBP_NEGATIVE_REGULATION_OF_CELL_CYCLE_PHASE_TRANSITION	GOBP_NEGATIVE_REGULATION_OF_CELL_CYCLE_PHASE_TRANSITION	221	0.361085	1.79388	1.65357e-05	0.000264176	0.000175264	5025	tags=38%, list=23%, signal=29%	FBXO6/RGCC/CRLF3/EZH2/ZNF655/CHMP4C/RPS27L/CCNG1/RAD21/NABP1/WAC/SDE2/ATF2/CCL2/RAD17/TPR/HUS1/RBL2/NAE1/TIPRL/ETAA1/BRD7/ZNF207/DYNC1LI1/RHNO1/ACVR1/FEM1B/PSMG2/RINT1/RAD1/CCND1/ATM/ATR/CDKN1B/CRY1/BTN2A2/ZW10/NBN/METTL13/TOPBP1/WEE1/CDK5RAP3/BRCC3/TAOK3/MEN1/USP47/BUB3/USP28/PKD2/BLM/FANCD2/TIPIN/CDC73/CDK2AP2/TP53/ZWILCH/FBXO5/ZWINT/JADE1/DLG1/PTPN11/RB1/APC/CASP2/TRIAP1/CCNB1/MSH2/CHFR/RNASEH…
GOCC_SAGA_TYPE_COMPLEX	GOCC_SAGA_TYPE_COMPLEX	31	0.62407	2.1859	1.6629e-05	0.000265034	0.000175834	4194	tags=52%, list=19%, signal=42%	KAT2B/POLE3/TAF7/TADA1/MAP3K7/SUPT20H/TADA2B/TAF5/SUPT7L/DR1/TAF10/TAF2/TAF9B/ENY2/TRRAP/TAF12
GOBP_DNA_TEMPLATED_TRANSCRIPTION_INITIATION	GOBP_DNA_TEMPLATED_TRANSCRIPTION_INITIATION	110	0.441193	1.98114	1.71064e-05	0.000271996	0.000180453	6032	tags=49%, list=28%, signal=36%	PSMC6/TAF7/GTF2E1/TBPL1/GTF2B/RRN3/MED13/PAXIP1/BCLAF1/MED4/SUB1/SMARCA5/MED23/TAF1B/GTF2A2/TAF5/CCNH/CAND1/SETX/DR1/TAF4B/GTF2F2/TP53/DHX36/ERCC1/RSF1/CDK4/TAF10/TAF13/HMGB1/TAF2/TAF9B/RRN3P2/TAF11/TAF12/MED17/POLR2D/MED1/ZNF451/PIH1D1/MED14/POLR2G/ATF7IP/TFAM/MED7/NCOA6/GTF2A1/GTF2H5/MED12/GTF3C4/POLR2I/TFB1M/SNAPC5/BDP1
GOBP_NUCLEOSOME_ORGANIZATION	GOBP_NUCLEOSOME_ORGANIZATION	97	0.460539	2.0152	1.75645e-05	0.000278619	0.000184846	4431	tags=41%, list=20%, signal=33%	BAZ1A/SOX9/SYCP3/POLE3/ASF1A/TSPYL4/PSME4/ANP32E/SPTY2D1/ARID2/SMARCA5/ACTL6A/TSPYL1/BPTF/ARID1A/HP1BP3/KAT6A/CENPW/VPS72/YY1/INO80/ATRX/SET/NPM1/NAP1L1/UCHL5/KAT6B/BRD2/SETD2/SMARCC1/TSPYL5/RSF1/CTCF/ITGB3BP/SSRP1/CHRAC1/NAP1L3/ANP32B/NAP1L5/DNAJC9
GOCC_U2_TYPE_CATALYTIC_STEP_2_SPLICEOSOME	GOCC_U2_TYPE_CATALYTIC_STEP_2_SPLICEOSOME	30	0.640978	2.22974	1.77325e-05	0.000280618	0.000186173	6205	tags=77%, list=29%, signal=55%	PPIL1/CRNKL1/SNRNP40/SNRPG/BCAS2/PLRG1/CWC15/SNRPA1/SNRPB2/SNRPF/RBM22/CDC40/SNW1/SNRPB/CWC22/SNRPD2/EFTUD2/SNRPE/SRRM2/PRPF8/SNRPD1/SNRPD3/AQR
GOMF_GLUTAMATE_RECEPTOR_ACTIVITY	GOMF_GLUTAMATE_RECEPTOR_ACTIVITY	26	-0.621601	-2.26372	1.81771e-05	0.000286975	0.00019039	7137	tags=73%, list=33%, signal=49%	GRM3/GRIA3/GRM6/GRIN2B/GRIN2C/GRM1/GRM8/GRID1/GRID2/GRM4/GRM2/GRIK3/GRIA1/GRM5/GRIK4/GRIN1/GRIK5/GRIN3B/GRIK1
GOBP_CELLULAR_RESPONSE_TO_MOLECULE_OF_BACTERIAL_ORIGIN	GOBP_CELLULAR_RESPONSE_TO_MOLECULE_OF_BACTERIAL_ORIGIN	195	0.365515	1.78266	1.8271e-05	0.00028778	0.000190924	3661	tags=27%, list=17%, signal=22%	LACRT/LTF/CXCL10/CXCL9/PDE4B/CXCL11/CXCL13/CTR9/CD55/BCL10/CMPK2/TRIM5/RIPK2/STAP1/PTPN22/LDOC1/LYN/MALT1/CCL2/KMO/NOD2/CARD16/CASP1/MTDH/CCL5/XBP1/TLR1/TLR2/TNIP1/CXCL1/PDCD4/MYD88/NFKB1/WNT5A/CD6/RELA/TNFAIP3/IL1B/MAPK8/EDNRB/CDC73/ASS1/PLAA/CX3CL1/CDK4/LY86/JAK2/CD274/HMGB1/AKT1/TNIP3/CAPN2
GOBP_NADH_DEHYDROGENASE_COMPLEX_ASSEMBLY	GOBP_NADH_DEHYDROGENASE_COMPLEX_ASSEMBLY	45	0.572492	2.16974	1.86838e-05	0.000293563	0.000194761	6617	tags=64%, list=31%, signal=45%	NDUFA5/NDUFB1/TMEM126B/NDUFAB1/TMEM126A/NDUFAF4/NDUFB9/NDUFA1/NDUFS3/NDUFS1/NDUFA12/NDUFB11/NDUFS4/OXA1L/NDUFA8/NDUFB4/NDUFA9/NDUFS2/NDUFA3/NDUFB3/NDUFAF7/COA1/NDUFA6/NDUFB6/NDUFB5/NDUFC1/NDUFB10/NDUFB2/NDUFA11
GOBP_POSITIVE_REGULATION_OF_LYMPHOCYTE_MEDIATED_IMMUNITY	GOBP_POSITIVE_REGULATION_OF_LYMPHOCYTE_MEDIATED_IMMUNITY	100	0.448092	1.97973	1.8726e-05	0.000293563	0.000194761	6554	tags=46%, list=30%, signal=32%	AZGP1/RASGRP1/GATA3/CD55/DENND1B/TNFSF13/PTPRC/CADM1/AP1G1/SASH3/PAXIP1/MALT1/NOD2/MAP3K7/XCL1/CD1E/CD1C/SLAMF6/B2M/ZBTB1/IL1B/CD226/KLRC4/SLAMF1/IL12B/MSH2/CRTAM/IL18/HSPD1/KLRD1/CLNK/CD28/RSAD2/HLA-F/CD40/KLRC3/TNF/STAT6/CD1B/CD1D/MAD2L2/EXOSC6/FBXO38/C3/HLA-DRA/HLA-A
GOBP_REGULATION_OF_ENDOPLASMIC_RETICULUM_UNFOLDED_PROTEIN_RESPONSE	GOBP_REGULATION_OF_ENDOPLASMIC_RETICULUM_UNFOLDED_PROTEIN_RESPONSE	27	0.645423	2.17397	1.91055e-05	0.000298343	0.000197932	3304	tags=52%, list=15%, signal=44%	PPP1R15B/DNAJB9/TMEM33/AGR2/HSPA5/NCK2/ERN1/XBP1/UFL1/ATF6/PTPN2/NCK1/COPS5/PIK3R1
GOBP_NEGATIVE_REGULATION_OF_CELL_CYCLE_PROCESS	GOBP_NEGATIVE_REGULATION_OF_CELL_CYCLE_PROCESS	263	0.348321	1.76971	1.91629e-05	0.000298343	0.000197932	5025	tags=37%, list=23%, signal=28%	FBXO6/KAT2B/RGCC/CRLF3/EZH2/MDM1/TOM1L1/ZNF655/CHMP4C/RPS27L/CCNG1/RAD21/NABP1/WAC/SMARCA5/SDE2/ATF2/CCL2/RAD17/TERF1/TPR/HUS1/NME6/RBL2/NAE1/TIPRL/ETAA1/BRD7/ZNF207/DYNC1LI1/RHNO1/ACVR1/FEM1B/PSMG2/RINT1/RAD1/CCND1/ATM/ATR/CDKN1B/CRY1/BTN2A2/ZW10/ATRX/NBN/METTL13/TOPBP1/WEE1/NPM1/PTTG1/CDK5RAP3/BRCC3/TAOK3/MEN1/USP47/BUB3/USP28/PKD2/BLM/NUBP1/FANCD2/TIPIN/CDC73/CDK2AP2/TRIM37/TP53/ZWILCH/FBXO5/Z…
GOBP_SKELETAL_MUSCLE_CONTRACTION	GOBP_SKELETAL_MUSCLE_CONTRACTION	40	-0.541672	-2.20654	1.91645e-05	0.000298343	0.000197932	5030	tags=55%, list=23%, signal=42%	TNNT3/STAC/GAA/MYH7/MYH3/SCN4A/CAV3/CCDC78/DMPK/TNNC2/ATP2A1/TNNI2/TNNI3/CHRND/TNNT1/TNNC1/ATP8A2/ACTN3/TCAP/JSRP1/STAC3/TNNI1
GOBP_DETECTION_OF_CHEMICAL_STIMULUS_INVOLVED_IN_SENSORY_PERCEPTION_OF_TASTE	GOBP_DETECTION_OF_CHEMICAL_STIMULUS_INVOLVED_IN_SENSORY_PERCEPTION_OF_TASTE	38	0.601153	2.19048	1.92342e-05	0.000298624	0.000198118	1298	tags=24%, list=6%, signal=22%	PIP/AZGP1/PIGR/CST4/LPO/CST1/CST2/TAS2R14/TAS2R13
GOBP_ANATOMICAL_STRUCTURE_HOMEOSTASIS	GOBP_ANATOMICAL_STRUCTURE_HOMEOSTASIS	293	0.332861	1.71203	1.92961e-05	0.000298624	0.000198118	4318	tags=27%, list=20%, signal=22%	PROM1/PIP/AZGP1/PIGR/CST4/LACRT/LTF/HOMER2/STK39/ZG16B/SLC12A2/LYZ/LCN1/CLDN1/SERPINA3/SOX9/HIF1A/ZNF675/TNFRSF11A/CXADR/FOXC1/LAMP2/CLCN3/SASH3/STRAP/CLDN3/CCR2/VSIG1/IQCB1/VPS54/LSR/TJP2/NOD2/SNX10/ATP2B1/CTNNB1/DRAM2/USP45/DMD/ALDH1A1/CHMP2B/CCDC66/PRKAA1/MTM1/B2M/OCLN/CORO1A/P2RX4/OAS1/SLC2A1/TNFAIP3/GPR137B/CHMP4B/RAB3D/INPP5D/CLDN12/NKIRAS1/CX3CL1/SLC39A8/GCNT2/IL7/PRDX1/MKKS/PTPN11/RB1/POC…
GOMF_RNA_POLYMERASE_BINDING	GOMF_RNA_POLYMERASE_BINDING	58	0.520222	2.05631	1.93164e-05	0.000298624	0.000198118	6620	tags=62%, list=31%, signal=43%	SCAF8/CTR9/GTF2B/RRN3/RPRD1A/SPTY2D1/WAC/TCERG1/AGO2/YTHDC2/NCOA3/SCAF4/ZNF326/CCNT1/WDR43/URI1/PKN2/CDC73/TAF10/PPIB/PCF11/RRN3P2/ANP32B/ERCC5/CCNT2/HNRNPU/ERBB2/SUPT4H1/DHX9/RPAP2/LEO1/ELP2/ELP4/RPRD2/MAF1/UVSSA
GOMF_EXORIBONUCLEASE_ACTIVITY_PRODUCING_5_PHOSPHOMONOESTERS	GOMF_EXORIBONUCLEASE_ACTIVITY_PRODUCING_5_PHOSPHOMONOESTERS	37	0.598834	2.16177	1.98846e-05	0.000306697	0.000203474	5287	tags=54%, list=24%, signal=41%	XRN1/PAN3/CNOT6L/ANGEL2/CNOT7/DCP2/PNPT1/ISG20/CNOT1/ISG20L2/ERI1/PARN/CPSF3/CNOT8/EXOSC9/DIS3/DIS3L2/CNOT6/CNOT2/PDE12
GOBP_ORGANIC_HYDROXY_COMPOUND_TRANSPORT	GOBP_ORGANIC_HYDROXY_COMPOUND_TRANSPORT	253	-0.289802	-1.67367	1.99302e-05	0.000306697	0.000203474	5575	tags=42%, list=26%, signal=31%	LCAT/ABCA1/OXTR/SHH/PCSK9/CETP/SLC18A1/SYT9/ABCC2/HTR1B/SLC22A24/FGF19/ZDHHC8/ABCG8/CRH/CEL/ABCB11/OPRK1/ABCA7/SLC18A2/BMP6/HTR1A/APOE/GAL/SLCO1A2/YJEFN3/ABCA8/CHRNA6/DRD3/SLC29A4/CHGA/NOS1/GALR1/SLC6A2/ABCA2/APOA1/ABCA4/GRAMD1C/LPCAT3/GHSR/MFSD10/PON1/SYT6/TSKU/DRD2/C1QTNF1/SLC16A8/SYT12/GRM2/GHRL/TREM2/SLC5A11/SYT5/APOB/TSPO2/SYT3/ABCC11/STRA6/ADORA3/APOC3/PNLIP/LRP1/ABCA3/CHRNA4/SLC27A5/OSBPL5…
GOCC_GOLGI_STACK	GOCC_GOLGI_STACK	124	0.415916	1.90499	2.00803e-05	0.000307782	0.000204194	5362	tags=42%, list=25%, signal=32%	MGAT4A/GOLPH3/GALNT3/SGMS1/RAB27B/TOM1L1/MAN2A1/TMEM87A/GOLGA5/SAR1B/UXS1/GALNT1/SORL1/BET1/FUT8/USO1/TMED2/CANT1/HACE1/MOB4/AKAP9/SCFD1/GOLGB1/RAB14/GOLPH3L/GOLGA8A/GOLGA8N/TMEM59/ATP2C1/ATL1/RAB21/COG3/ST3GAL1/YIPF6/ST6GAL1/STX16/YIPF1/TMBIM4/CSGALNACT2/GOLGA7/MGAT2/CHSY1/RAB30/SORT1/VRK1/HID1/LPCAT2/B4GALT1/XYLT1/GOSR1/TMEM115/FUT4
GOBP_TOR_SIGNALING	GOBP_TOR_SIGNALING	112	0.431259	1.9357	2.01163e-05	0.000307782	0.000204194	4941	tags=39%, list=23%, signal=30%	HIF1A/RNF152/SIRT1/DEPTOR/GOLPH3/GATA3/SH3BP4/TTI1/LAMTOR3/ZMPSTE24/RRAGD/WAC/FBXO9/MIOS/RICTOR/TIPRL/UBR1/SEH1L/LAMTOR5/ATM/MAPKAPK5/PRKAA1/MTM1/EIF4EBP1/MFSD8/RRAGA/UBR2/GPR137B/SMCR8/SEC13/SESN3/LARP1/AKT1/PIK3CA/FNIP1/C9orf72/SYAP1/RPS6KB1/SLC38A9/SIK3/PDCD6/ARNTL/RRAGC/PIH1D1
GOBP_REGULATION_OF_INTRACELLULAR_TRANSPORT	GOBP_REGULATION_OF_INTRACELLULAR_TRANSPORT	308	0.33331	1.72274	2.01387e-05	0.000307782	0.000204194	5784	tags=42%, list=27%, signal=31%	CDH1/ANK3/PDCD10/NUS1/UFM1/RBM4/SEC24B/CPSF6/SVIP/GZMB/ZFAND1/WWC1/ICE1/RIOK2/INPP5F/REEP5/UHMK1/UBE2J1/YIPF5/PPP1CC/SAR1B/EZR/LMAN1/SORL1/CHRM1/SCP2/CIB1/UBE2D3/UBR5/HCLS1/NUP54/LCP1/VPS35/RAN/MFF/ZDHHC2/CTDSPL2/ERLEC1/TPR/SH3GLB1/TMEM30A/RHOU/SP100/YWHAE/ARFIP1/SCFD1/IWS1/PREB/RINT1/TARDBP/PRKAA1/PRNP/INSIG1/SUMO1/MTMR2/DERL2/RNF139/BAG4/RAC2/RAB11B/NUP153/RAB21/ARV1/IL1B/MAPK8/SETD2/PPM1A/RDX/…
[truncated: 2,037 more rows]

[truncated: 9 more sheets: GO-GSEA-PDE6D, KEGG-GSEA-PDE4B, KEGG-GSEA-PDE6D, CIBERSORT-Results, immuneDiff, dgidb_export, net.network, gene-miRNA, miRNA-lncRNA]
